# Supplementary material for: Evaluating HIV-1 Transmitted Drug Resistance and Clustering in Newly Diagnosed Patients in Romania (2019–2022)
Source: Viruses. 2026 Jan 15;18(1):118. doi: 10.3390/v18010118 (PMC12846587; doi:10.3390/v18010118)
Supplement: Supplementary file 1 [file viruses-18-00118-s001.zip]

Archive with 9 entries (7 files):
- viruses-4073815-supplementary/
- viruses-4073815-supplementary/File S1.fasta
- viruses-4073815-supplementary/Supplementary Figure S1.pdf
- viruses-4073815-supplementary/Supplementary Figure S2.pdf
- viruses-4073815-supplementary/Supplementary Table S1.pdf
- viruses-4073815-supplementary/__MACOSX/
- viruses-4073815-supplementary/__MACOSX/._File S1.fasta
- viruses-4073815-supplementary/__MACOSX/._Supplementary Figure S1.doc
- viruses-4073815-supplementary/__MACOSX/._Supplementary Figure S2.doc
