# Supplementary material for: Evaluating HIV-1 Transmitted Drug Resistance and Clustering in Newly Diagnosed Patients in Romania (2019–2022)
Source: Viruses. 2026 Jan 15;18(1):118. doi: 10.3390/v18010118 (PMC12846587; doi:10.3390/v18010118)
Supplement: Supplementary file 1 [file viruses-18-00118-s001.zip › viruses-4073815-supplementary/File S1.fasta]

>A1_Australia_2003_DQ676872
CCTCAAATCACTCTTTGGCAACGACCCATCGTCACAGTAAGAATAGAGGGACAGCTAAGAGAAGCTCTATTAGATACAGGAGCAGACGATACAGTATTAGAAGACATAGATTTGCCAGGAAAATGGAAACCAAGAATGATAGGGGGAATTGGAGGCTTCATCAAGGTAAAACAGTATGATCAGATATCTATAGAAATTTGTGGAAAAAGAGCTATAGGTACAGTATTAGTAGGACCTACACCTGTCAACATAATTGGAAGAAACATGWTGACYCAGATTGGCTGTACTTTAAATTTYCCAATTAGTCCTATTGAGACTGTACCAGTAAAATTAAAGCCAGGAATGGATGGGCCAAAGGTTAAACAATGGCCACTGACAGCAGAAAAAATAAAAGCATTAACAGAAATTTGTACAGACATGGAAAAGGAAGGAAAAATTTCAAAAATTGGGCCTGAAAATCCATACAATACTCCAATATTTGCTATAAAGAAAAAAGACAGCACTAAATGGAGAAAGTTAGTAGATTTCAGAGAGCTCAATAAAAGAACTCAAGACTTTTGGGAAGTGCAATTAGGGATACCGCATCCAGCGGGCCTAAAAAAGAAAAAATCAGTAACAGTACTAGATGTGGGGGACGCATATTTTTCAGT-GCCTTTAGATGAAAACTTTAGAAAGTATACTGCGTTC--ACCATACCTAGTACAAACAATGAGACACCAGGAATCAGGTATCAGTACAATGTGCTTCCACAAGGATGGAAAGGATCACCAGCAATATTCCAGAGTAGCATGACAAAAATCCTAGAGCCCTATAGAGCAAAAAATCCAGACATAATTATCTATCAATACATGGATGACTTGTATGTAGGATCTGATTTAGAAATAGGGCAACATAGAGCAAAAATAGAAGAGTTAAGAGCTCATCTATTGAGCTGGGGATTTACTACCCCAGACAAAAAACATCAGAAAGAACCGCCATTTCTTTGGATGGGATATGAACTCCATCCTGACAAGTGGACAGTCCAGCCTATAAATCTGCCAGAGAAGGAAAGCTGGACTGTCAATGATATACAGAAATTAGTGGGAAAACTAAATTGGGCAAGTCAAATTTATGCAGGGATTAAAGTAAAACAACTGTGTAAACTCCTCAGGGGAGCCAAAGCACTAAC
>A1_Belgium_2002_AJ634690
CCTCAAATCACTCTTTGGCAACGACCCCTTGTCACAGTAAAAATAGGGGGACAGCTAAAAGAAGCTCTATTAGATACAGGAGCAGATGATACAGTATTAGAAGACATAGATTTGCCAGGAAAATGGAAACCAAAAATGATAGGGGGAATTGGAGGTTTCATAAARGTAAAACAGTATGATCAGATACTTATAGAAATTTGTGGAAAAARGGCTATAGGTACAGTATTRGTAGGACCTACACCTGTCAACATAATTGGAAGAAACATGTTGACCCAGATTGGTTGTACTTTAAATTTCCCAATTAGTCCTATTRAAACTGTGCCAGTACAATTAAAGCCAGGAATGGATGGCCCAAGGGTTAAACAATGGCCATTGACAGAAGAAAAAATAAAAGCATTAACAGAAATTTGTACAGATATGGAAAAGGAAGGAAAAATTTCAAGAATTGGGCCTGAAAATCCATACAATACTCCAATATTTGCAATAAAGAAAAAAGATAGCACTAAATGGAGGAAATTAGTAGATTTCAGAGAGCTCAATAAAAGAACMCAAGACTTTTGGGAAGTTCAATTAGGAATACCGCATCCAGCGGGYTTAAAAAAGAAAAAATCAGTAACAGTACTAGATGTGGGGGACGCATATTTTTCAGT-TCCTYTASATGARRGCTTTAGAAAATATACTGCATTC--ACCATACCTAGTACAAACAATGAGACACCAGGAATCAGATATCAGTACAATGTGCTTCCACAGGGATGGAAAGGATCACCTGCAATATTTCAGAGCAGCATGACAAAAATCTTAGAGCCCTTTAGATCAAAAAATCCAGAAATAATTATCTATCAATACATGGATGACTTGTATGTAGGATCTGATTTAGAAATAGGGCAGCATAGAACAAAAATAGAAGAGTTAAGAGCTCATTTATTGAGCTGGGGATTTACTACACCAGACAAAAAGCATCAGAAAGAACCCCCATTCCTTTGGATGGGATATGAGCTCCATCCTGACAAGTGGACAGTCCAGCCTATAGAGCTGCCRGAAAAAGAAAACTGGACTGTCAATGATATACAGAAATTAGTAGGAAAACTAAATTGGGCAAGTCARATTTATGCAGGAATTAAAGTAAAGCAATTGTGTAAACTTCTCAGGGGAGCCAAAGCACTAAC
>A1_Greece_2003_DQ878561
CCTCAAATCACTCTTTGGCAACGACCCCTCGTCCCAGTAAGAATAGGRGGACAGCTAAAAGAAGCTCTATTAGATACAGGAGCAGATGATACAGTRTTAGAAGACATAAATTTGCCWGGGAAATGGAAACCAAGAATGATAGGGGGAATTGGAGGATTCATTAAAGTAAAACAGTATGATCAGATACCTATAGAAATTTGTGGGAAAAGGGCTATAGGTACAGTATTAGTAGGACCTACACCTGTCAACATAATTGGAAGAAATATGTTGACYCAGATTGGTTGTACTTTAAATTTCCCAATTAGTCCTATTGAGACTGTACCAGTAAAATTAAAGCCAGGTATGGATGGTCCAAAGGTTAAACAATGGCCACTGACAGAAGAAAAAATAAAAGCATTAACAGAAATTTGTACAGAAATGGAAAAGGAAGGAAAAATTTCAAAAATTGGGCCTGAAAATCCATACAATACCCCAATATTTGCTATAAAGAAAAAAGACAGYACTAAATGGAGRAAATTAGTAGATTTCAGAGAGCTCAATAAAAGAACTCAAGATTTTTGGGAAGTTCAATTAGGAATACCGCATCCAGCGGGCCTAAAAAAGAAAAAATCAGTAACAGTRCTAGATGTGGGGGACGCATACTTTTCAGT-TCCTTTAGATGAAAGCTTTAGAAAGTATACTGCGTTC--ACCATACCTAGTACAAACAATGAGACACCAGGAATCAGGTATCAGTACAATGTGCTTCCACAGGGATGGAAAGGATCACCRGCAATATTCCAGAGTAGCATGACAAAAATCTTAGAGCCCTTTAGATCAAAAAATCCAGAAATAATTATCTATCAATACATGGATGACTTGTATGTAGGATCTGATTTAGAAATAGGGCAACATAGAGCAAAAATAGAAGAGTTGAGAGCTCATCTATTGAGATGGGGATTTACTACCCCAGACAAAAAACATCAGAAAGAACCGCCATTTCTTTGGATGGGRTATGAACTCCATCCTGACAAGTGGACAGTCCAGCCTATAAGGCTGCCAGAAAAAGAAAGCTGGACTGTCAATGATATACAGAAATTAGTGGGAAAACTAAATTGGGCAAGTCAAATTTATGCAGGGATTAAAGTAAAACARCTGTGTAGACTYCTCAGGGGAGCCAAAGCACTAAC
>A1_Italy_2005_FJ209062
---------------------------------ACAGTAAAARTAGGAGGACAGCTAAAAGAAGCTCTATTAGATACAGGAGCAGATGATACAGTATTAGARGAYATAAATTTGCCAGGAAAATGGAAACCAAGAATGATAGGGGGAATTGGAGGCTTCATCAAAGTAAAACAGTATGATCAGATACATATAGAAATTTGTGGGCAAAAAGCTATAGGTACAGTGTTAGTAGGACCTACACCTGTCAACATAATTGGAAGAAATATGTTGACCCARATTGGTTGTACTTTAAATTTCCCAATTAGTCCTATTGAGACTGTACCAGTAAAATTAAAGCCAGGAATGGATGGYCCAAAGGTTAAACAATGGCCACTGACAGAAGAAAAAATAAAAGCATTAACAGAAATTTGYACAGAAATGGAAAAGGAAGGAAAAATTTCAAAAATTGGRCCCGAAAATCCATACAATACTCCAATATTTGCTATAAAGAAAAAAGACAGCACTAAATGGAGGAAATTAGTAGATTTCAGAGAGCTTAATAAAAGAACTCAAGACTTTTGGGAAGTTCAATTAGGAATACCGCATCCAGCGGGCCTAAAAAAGAAAAAATCAGTAACAGTACTGGATGTGGGGGACGCATATTTTTCAGT-TCCTTTAGATGAAAGCTTTAGAAAGTATACTGCGTTC--ACCATACCCAGTAYAAATAATGAGACACCAGGAATTAGGTATCAGTACAATGTGCTTCCACAAGGATGGAAAGGATCACCAGCAATATTCCAGAGTAGCATGACAAARATCTTAGATCCTTTTAGATCAAAAAATCCAGAAATAATTATCTATCAATACATGGATGACTTGTATGTAGGATCTGAYTTAGAAATAGGGCAACATAGAACAAAAATAGAAGAGTTRAGGGCTCATYTATTGAGCTGGGGATTTACTACCCCAGACAAAAAACATCAGAAAGAACCRCCATTTCTTTGGATGGGATATGAACTCCATCCTGACARGTGGACAGTCCAACCTATARAAYTGCCAGAACAAGAAAGCTGGACTGTCAATGATATACAAAAATTAGTGGGAAAACTAAATTGGGCAAGTCAAATTTATGCAGGGATTCAAATAAAGCAATTGTGTAGACTCCTCAGGGGAGCTAAAGCACTAAC
>A1_Kenya_1986_AY322184
CCTCAAATCACTCTTTGGCAACGACCCCTTGTCACAGTAAGAATAGGAGGACAGCTAAAAGAAGCTCTATTAGATACAGGAGCAGATGATACAGTATTAGAAGATATAAATTTGCCAGGAAAATGGAAACCAAAAATGATAGGGGGAATTGGAGGTTTCATCAAGGTAAAACAGTATGATCAGATACTTATAGAAATTTGTGGAAAAAAGGCTATAGGTACAGTATTAGTAGGACCTACACCTGTCAACATAATTGGAAGAAACATGTTGACCCAGATTGGTTGTACTTTAAATTTCCCAATTAGTCCTATTGAGACTGTACCAGTAAAATTAAAGCCAGGAATGGATGGCCCAAAGGTTAAACAATGGCCATTGACAGAAGAAAAAATAAAAGCATTAACAGAAATTTGTACAGAGATGGAAAAGGAAGGAAAAATTTCAAAAATTGGGCCTGAAAATCCATACAATACTCCAATATTTGCGATAAAGAAAAAAGATAGTACTAAATGGAGGAAATTAGTAGATTTCAGAGAGCTCAATAAAAGAACACAAGACTTTTGGGAAGTTCAATTAGGAATACCGCATCCAGCGGGCCTAAAAAAGAAAAAATCAGTAACAGTACTAGATGTGGGGGACGCATATTTTTCAGT-TCCTTTACATGAAAGCTTTAGAAAGTATACCGCATTC--ACCATACCTAGTACAAACAATGAGACACCAGGAATCAGGTATCAGTACAATGTGCTTCCACAGGGATGGAAAGGATCACCGGCAATATTCCAGAGTAGCATGACAAAAATCTTAGAGCCCTTTAGATCAAAAAATCCAGAAATAATTATCTATCAATACATGGATGACTTGTATGTAGGATCTGATTTAGAAATAGGGCAGCATAGAACAAAAATAGAAGAGTTAAGAGCTCATCTATTGAGCTGGGGATTTACTACACCAGACAAAAAGCATCAGAAAGAACCTCCATTCCTTTGGATGGGATATGAGCTCCATCCTGACAAGTGGACAGTCCAGCCTATAATGCTGCCAGAAAAAGAAAGCTGGACTGTCAATGATATACAGAAATTAGTGGGGAAACTAAATTGGGCAAGTCAAATTTATGCAGGGATTAAAGTAAAGCAATTGTGTAAACTCCTCAGGGGAGCCAAAGCACTAAC
>A1_Kenya_1997_AY322185
CCTCAAATCACTCTTTGGCAACGACCCGTTGTCACAGTAAAAGTAGGAGGACAGCTAAAAGAAGCTCTATTAGATACAGGAGCAGATGATACAGTATTAGAAGATATAAATTTGCCAGGAAAATGGAAGCCAAGAATGATAGGGGGAATTGGAGGTTTCATCAAAGTAAAACAGTATGATCAGATACTTATAGAAATTTGTGGAAAAAAGGCTATAGGTACAGTATTAGTAGGACCTACACCTGTCAACATAATTGGAAGAAACATGTTGACCCAGATTGGTTGTACTTTAAATTTCCCAATTAGTCCTATTGAGACTGTACCAGTAGAATTAAAGCCAGGAATGGATGGCCCAAAGGTTAAACAATGGCCATTGACAGAAGAAAAAATAAAAGCATTAACAGAAATTTGTACAGAGATGGAAAAGGAAGGAAAAATTTCAAAAATTGGGCCAGAAAATCCATACAATACTCCAATATTTGCAATAAAGAAAAAGGATAGCACTAAATGGAGGAAATTAGTAGATTTCAGAGAGCTCAATAAAAGAACACAAGACTTTTGGGAAGTCCAATTAGGGATACCGCATCCAGCGGGCCTAAAAAAGAAAAAATCAGTAACAGTACTAGATGTGGGGGACGCATATTTTTCAGT-TCCTTTACATGAAAGCTTTAGAAAGTATACTGCATTC--ACCATACCTAGTACAAACAATGAGACACCAGGAATCAGGTATCAGTACAATGTGCTTCCACAGGGATGGAAAGGATCACCAGCAATATTCCAGAGTAGCATGACAAAAATCTTAGAGCCCTTTAGAGCAAAAAATCCAGAAATAATTATCTATCAATACATGGATGACTTGTATGTAGGATCTGATTTAGAAATAGGGCAACATAGAGCAAAAATAGAGGAGTTAAGAGCTCATCTATTGAGCTGGGGATTTACTACACCAGACAAAAAGCATCAGAAAGAACCTCCATTCCTTTGGATGGGATATGAGCTCCATCCTGATAAGTGGACAGTCCAGCCTATAGTGCTGCCAGAAAAAGAACACTGGGCTGTCAATGATATACAGAAATTAGTGGGGAAACTAAATTGGGCAAGTCAAATTTATGCAGGGATTAAAGTAAAGCAATTGTGTAAACTCCTCAGGGGAGCCAAAGCACTAAC
>A1_Kenya_2000_AF457067
CCTCAAATCACTCTTTGGCAACGACCTATTGTCACAGTAAGAATAGGGGGACAGCTAAAAGAAGCTCTATTAGATACAGGAGCAGATGATACAGTATTAGAAGATATAGATCTGCCAGGAAAATGGAAGCCAAAAATGATAGGGGGAATTGGAGGATTCATCAAAGTAAGACAGTATGATCAGATACTTATAGAAATTTGTGGAAAAAAGGCTATAGGTACAGTATTAGTAGGACCTACACCTGTCAACATAATTGGAAGGAACATGTTGACCCAGATTGGTTGTACTTTAAATTTCCCAATTAGTCCTATTGAAACTGTACCAGTAAAATTAAAGCCAGGTATGGATGGCCCAAAGGTTAAACAATGGCCATTGACAGAAGAAAAAATAAAAGCATTAACAGAAATTTGTACAGATATGGAAAAGGAAGGAAAAATTTCAAGAATTGGGCCTGAAAATCCATACAATACTCCAATATTTGCAATAAAGAAAAAGGATAGCACTAAATGGAGGAAATTAGTAGATTTCAGAGAGCTCAATAAAAGAACACAAGACTTGTGGGAAGTTCAATTAGGAATACCACATCCATCGGGCCTAAAAAAGAAAAAATCAGTAACAGTACTAGATGTGGGGGACGCATATTTTTCAGT-TCCTTTAGATGAGAACTTTAGAAAATATACTGCATTC--ACCATACCTAGTACAAACAATGAGACACCAGGAATCAGATATCAGTACAATGTGCTTCCACAGGGATGGAAAGGATCACCAGCAATATTCCAGAGTAGCATGACAAAAATCTTAGAGCCCTTTAGATTAAAAAATCCAGAAATAATTATTTATCAATACATGGATGACTTGTATGTAGGATCTGATTTAGAAATAGGGCAGCATAGAGCAAAAATAGAAGAGTTAAGAGCTCATCTATTGAGCTGGGGATTTACTACACCAGACAAAAAGCATCAGAAAGAACCTCCATTCCTTTGGATGGGATATGAGCTCCATCCTGACAAGTGGACAGTCCAGCCTATAGTGCTGCCAGAAAAAGAAAGCTGGACTGTCAATGATATACAGAAATTAGTGGGAAAACTAAATTGGGCAAGTCAAATTTATGCAGGGATTAAAGTAAGGCAGTTGTGTAAACTCCTCAGGGGAGCCAAAGCACTAAC
>A1_Kenya_2005_HM164114
CCTCAAATCACTCTTTGGCAACGACCCCTTGTCACAGTAAGAATAGGGGGACAGCTAAGAGAAGCTCTATTAGATACAGGAGCAGATGATACAGTATTAGAAGACATAGATTTGCCAGGGAAATGGAAACCAAAAATGATAGGGGGAATTGGAGGTTTCATCAAGGTAAAACAGTATGAGCAAATACTTATAGAAATTTGTGGAAAAAAGGCTATAGGTACAGTATTAGTAGGACCTACACCTGTCAACATAATTGGAAGAAACATGTTGACCCAGATTGGTTGTACTTTAAATTTCCCAATTAGTCCTATTGAGACTGTACCAGTAAAATTAAAGCCAGGAATGGATGGCCCAAAGGTTAAACAATGGCCATTGACAGAAGAAAAAATAAAAGCATTAACAGAAATTTGTACAGATATGGAAAAGGAAGGAAAAATTTCAAAAATTGGGCCTGAAAATCCATACAATACTCCAATATTTGCAATAAAGAAAAAAGATAGCACTAAATGGAGGAAATTAGTAGATTTCAGAGAGCTCAATAAAAGAACACAAGACTTTTGGGAAGTTCAATTAGGAATACCGCATCCAGCAGGCCTAAAAAAGAAAAAATCAGTAACAGTACTAGATGTGGGGGACGCATATTTTTCAGT-TCCTTTAGATGAAAGCTTTAGAAAGTATACTGCATTT--ACCATACCTAGTACAAACAATGAGACACCAGGAATCAGGTATCAGTACAATGTGCTTCCACAGGGATGGAAAGGATCACCAGCAATATTTCAGCATAGCATGACAAAAATCTTAGAGCCCTTTAGATCAAAAAATCCAGAGATAATTATCTGTCAATACATGGATGACTTGTATGTAGGATCTGATTTAGAAATAGAGCAGCATAGAACAAAAATAGAAGAGTTAAGAGCTCATCTATTGAGTTGGGGATTTACTACACCAGATAAAAAGCATCAGAAAGAACCTCCATTCCTTTGGATGGGATATGAGCTCCATCCTGACAGATGGACAGTCCAGCCTATAGAGCTGCCAGAAAARGAAAGTTGGACTGTCAATGATATACAGAAATTAGTGGGAAAACTAAACTGGGCAAGTCAAATTTATGCAGGGATTAAAGTAAAGCAATTGTGTARACTCCTCAGAGGAGCCAAAGCACTAAC
>A1_Poland_2017_OP298148
CCTCAGATCACTCTTTGGCAACGACCCCTCGTCACAGTAARAATAGGAGGACAACTAAAAGAAGCTCTATTAGATACAGGAGCAGATGATACAGTATTAGAAGACATAAATTTGCCAGGAAGATGGAAACCAAAAATGATAGGGGGAATTGGAGGTTTCATCAAGGTAAAACAATATGATCAGATACCTATAGAAATTTGTGGAAAAAAGGCTATAGGTACAGTATTAATAGGACCTACACCTGTCAACATAATTGGAAGAAATATGTTGACCCAGATTGGTTGTACTTTAAATTTCCCCATTAGTCCTATTGAGACTGTACCAGTAAAATTAAAGCCAGGAATGGATGGTCCAAAGGTTAAACAATGGCCATTGACAGAAGAAAAAATAAAAGCATTAACAGAAATTTGTTTAGAAATGGAAAAGGAAGGAAAGATTTCAAAAATTGGGCCTGAAAATCCATACAATACTCCAATATTTGCTATAAAGAAAAAAGACAGTACTAAATGGAGAAAATTAGTAGATTTCAGAGAGCTCAATAAGAGRACTCAAGACTTTTGGGAAGTTCAGTTAGGAATACCACATCCAGCGGGCCTAAAAAAGAAAAAATCAGTAACAGTACTAGATGTGGGGGATGCATATTTTTCAGT-TCCTTTAGATAAAGACTTTAGAAAGTATACTGCATTC--ACCATACCTAGTACAAACAATGAGACACCAGGAATCAGGTATCAGTACAATGTGCTTCCACAGGGATGGAAAGGATCACCGGCAATATTCCAGAGTAGCATGACAAAAATCTTAGAGCCCTTTAGATYAAAAAATCCAGAAATAATTATCTATCAATACATGGATGACTTGTATGTAGGATCTGACTTAGAAATAGGGCAACATAGAATAAAAATAGAAGAGTTGAGAACTCATCTATTGAGCTGGGGATTTACTACCCCAGACAAAAAACATCAGAAGGAACCGCCATTTCTTTGGATGGGATATGAACTYCATCCTGACAAGTGGACAGTCCAGCCTATAAAGCTGCCAGAAAAAGAAAGCTGGACTGTCAATGATATACAGAAATTAGTGGGAAAACTAAATTGGGCAAGTCAAATTTACCCAGGGATCAAAGTAAAGCAACTGTGTAGACTCCTCAGGGGAACCAAAGCACTAAC
>A1_Rwanda_1993_AY713406
CCTCAAATCACTCTTTGGCAACGACCCCTTGTCACAATAAAAATAGGGGGACAGCTAAAAGAAGCTCTATTAGATACAGGAGCAGATGACACAGTTTTAGAAGACATAAATTTGCCAGGAAAATGGAAACCAAAAATGATAGGGGGAATTGGGGGTTTCATCAAAGTAAGACAGTATGATCAGATACTTATAGAAATTTGTGGAAAAAAGGCTATAGGTACAGTATTAGTAGGACCTACACCTGTCAACATAATTGGAAGGAATATGTTGACCCAGATTGGTTGTACTTTAAATTTCCCAATTAGTCCTATTGAGACTGTACCAGTAAAATTAAAGCCAGGAATGGATGGCCCAAAGGTTAAACAATGGCCATTGACAGAAGAAAAAATAAAAGCATTAACAGAAATTTGTACAGAAATGGAAAAGGAAGGAAAAATTTCAAAAATTGGGCCTGAAAATCCATACAATACTCCAATATTTGCTATAAAGAAAAAGGACAGCACTAAATGGAGAAAATTAGTAGATTTCAGAGAGCTCAATAAAAGAACACAAGACTTTTGGGAAGTTCAATTGGGGATACCGCACCCAGCGGGCCTAAAAAAGAAAAAATCAGTAACAGTACTAGATGTAGGGGACGCATATTTTTCAGT-TCCTTTAGATGAAGACTTTAGAAAATATACTGCATTT--ACCATACCTAGTACAAACAATGAGACACCAGGAATCAGGTATCAGTACAATGTGCTTCCACAGGGATGGAAAGGATCACCGGCAATATTCCAGAGTAGCATGACAAAAATCTTAGAGCCCTTTAGATCAAGAAATCCAGACATAATTATCTATCAATACATGGATGACTTATATGTAGGATCTGATTTAGAAATAGGGCAGCATAGAGCAAAAATAGAAGAGTTAAGAGCTCATCTATTGAGCTGGGGATTTACTACACCAGACAAAAAGCATCAGAAAGAACCTCCATTCCTTTGGATGGGATATGAGCTCCATCCTGACAAGTGGACAGTCCAGCCTATAGTGCTGCCAGAGAAGGAAAGCTGGACTGTCAATGATATACAGAAATTAGTAGGGAAACTAAATTGGGCAAGTCAAATTTATGCAGGAATTAAAGTAAAGCAATTGTGTAAACTCCTCAGGGGAGCCAAAGCACTAAC
>A1_Senegal_1998_AJ286980
CCTCAAATCACTCTTTGGCAACGACCTATTGCCACAGTAAGGATAGGGGGACAGCTAAAAGAAGCTCTATTAGATACAGGAGCAGATGATACAGTATTAGAAGACATAGATTTGCCAGGAAAATGGAAACCAAGAATGATAGGGGGAATTGGAGGTTTCATTAAGGTAAAACAGTATGATCAAATACCTATAGAAATTTGTGGAAAAAAGGCTATAGGTACAGTATTAGTAGGACCTACACCTGTCAACATAATTGGAAGAAACATGTTGACCCAGATTGGTTGTACTTTAAATTTCCCAATTAGTCCTATTGAGACTGTACCAGTAAAATTAAAGCCAGGAATGGATGGCCCAAAGGTTAAACAATGGCCATTGACAGAAGAAAAAATAAAAGCATTAACAGAAATTTGTACAGAGATGGAAAAGGAAGGAAAAATTTCAAGAGTTGGGCCTGAAAATCCATACAACACTCCAATATTTGCAATAAAGAAAAAAGATAGCACTAAATGGAGAAAATTAGTAGATTTCAGAGAGCTTAATAAAAGAACACAAGACTTTTGGGAAGTTCAATTAGGAATACCGCATCCAGCGGGCCTGAAAAAGAAAAAATCAGTAACAGTACTGGATGTGGGGGACGCATATTTTTCAGT-CCCTTTAGATGAAAGCTTTAGAAAATATACTGCATTC--ACCATACCTAGTACAAACAATGAGACACCAGGAATCAGATATCAGTACAATGTGCTTCCACAGGGATGGAAAGGATCACCAGCAATATTCCAGAGTAGCATGACAAAAATCTTAGAGCCCTTTAGAGCAAAAAATCCAGAAATAATTATCTATCAATACATGGATGACTTGTATGTAGGATCTGATTTAGAAATAGGGCAACATAGAACAAAAATAGAAGAGTTAAGAGCTCATCTATTGAGCTGGGGATTTACTACACCAGACAAAAAGCATCAGAAAGAACCTCCATTCCTTTGGATGGGATGTGAGCTCCATCCTGACAAGTGGACAGTTCAGCCTATACAGCTGCCAGAAAAAGAAAGCTGGACTGTCAATGATATACAGAAATTAGTGGGGAAACTAAATTGGGCGAGTCAAATTTATGCAGGGATTAAAGTAAAGCAATTGTGTAAACTTCTCAGGGGAACCAAAGCACTAAC
>A1_Spain_2011_MF403223
CCTCAAATCACTCTTTGGCAACGACCAATAGTCGCAGTAAAAGTAGAAGGACAGCTAAAAGAAGCTCTATTAGATACAGGAGCAGATGATACAGTATTAGAAGACATAAATTTGCCAGGAAAATGGAAACCAAGAATGATAGGGGGAATTGGAGGCTTCATCAAAGTAAGACAGTATGATCAGATATCTATAGAAATTTGTGGAAAAAAAGCGATAGGTACAGTGTTAGTAGGACCTACCCCTGTCAACATAATTGGAAGAAACATGTTGACCCAGATTGGTTGTACTTTAAATTTCCCAATTAGTCCTATTGAGACTGTACCAGTAAAATTAAAGCCAGGAATGGATGGGCCAAAGGTTAAACAATGGCCACTGACAGAAGAAAAAATAAAAGCATTAACAGAAATTTGTACAGAAATGGAAAAGGAAGGAAAAATTTCAAAAATTGGGCCCGAAAATCCATACAATACTCCAATATTTGCTATAAAGAAAAAGGACAGCACTAAATGGAGGAAATTAGTAGATTTCAGAGAGCTTAATAAAAGAACTCAAGACTTTTGGGAAGTTCAATTAGGAATACCGCATCCAGCGGGCCTAAAAAAGAAAAAATCAGTAACAGTACTGGATGTGGGGGACGCATATTTTTCAGT-TCCTTTACATGAAAGCTTTAGAAAGTATACTGCGTTC--ACCATACCCAGTAAAAATAATGAGACACCGGGAATTAGGTATCAGTACAATGTGCTTCCACAAGGATGGAAAGGATCACCAGCAATATTCCAAAGTAGCATGACAAAAATCTTAGAACCTTTTAGATTAAGGAATCCAGAACTAATYATTTATCAATACATGGATGACTTGTATGTAGGATCTGATTTAGAAATAGGGCAACATAGAACAAAAATAGAAGAGTTAAGGGCTCATCTATTGAGCTGGGGATTTACTACCCCAGACAAAAAACATCAGAAAGAACCACCATTTCTTTGGATGGGATATGAACTCCATCCTGACAAGTGGACAGTCCAACCTATAGAACTGCCAGAAAAAGAAAGCTGGACTGTCAATGATATACAAAAATTAGTGGGAAAACTAAATTGGGCAAGTCAAATTTATGCAGGGGTTAAAGTAAGGCAACTGTGTAAACTCCTTAGGGGAGCTAAAGCACTAAC
>A1_Spain_2013_MF403228
CCTCAAATCACTCTTTGGCAGCGACCAATAGTCGCAGTAAAGGTAGAAGGACAGCTAAAAGAAGCTCTATTAGATACAGGAGCAGATGATACAGTATTAGAAGACATAAATTTGCCAGGAAAATGGAAACCAAGAATGATAGGGGGAATTGGAGGCTTCATCAAAGTAAGACAGTATGATCARATAACTATAGAAATTTGTGGGAAAAAAGCGATAGGTACAGTGTTAGTAGGACCTACCCCTGTCAACATAATTGGAAGAAACATGTTGACCCAGATTGGTTGTACTTTAAATTTCCCAATTAGTCCTATTGAGACTGTACCAGTAAAATTAAAGCCAGGAATGGATGGGCCAAAGGTTAAACAATGGCCACTGACAGAAGAAAAAATAAAAGCATTAACAGAAATTTGTACAGAAATGGAAAAGGAAGGAAAAATTTCAAAAATTGGGCCCGAAAATCCATACAATACTCCAATATTTGCTATAAAGAAAAAGGACAGCACTAAATGGAGAAAATTAGTAGATTTCAGAGAGCTTAATAAGAGAACTCAAGACTTTTGGGAAGTTCAATTAGGAATACCGCATCCAGCGGGCCTAAAAAAGAAAAAATCAGTAACAGTACTGGATGTGGGGGACGCATATTTTTCAGT-TCCTTTACATGAAGACTTTAGAAAGTATACTGCGTTC--ACCATACCCAGTAAAAATAATGAGACACCGGGAATTAGGTATCAGTACAATGTGCTTCCACAAGGATGGAAAGGATCACCAGCAATATTCCAAAGTAGCATGACAAAAATCTTAGAACCTTTTAGATTAAGGAATCCAGAACTAATTATTTATCAATACATGGATGACTTGTATGTAGGATCTGATTTAGAAATAGGGCAACATAGAACAAAAATAGAAGAGTTRAGGGCTCATCTATTGAGCTGGGGATTTACTACCCCAGACAAAAAACATCAGAAAGAACCACCATTTCTTTGGATGGGRTATGAACTCCATCCTGACAAGTGGACAGTCCAACCTATAGAACTGCCAGAAAAAGAAAGCTGGACTGTCAATGATATACAGAAATTAGTGGGAAAACTAAATTGGGCAAGTCAAATTTATGCAGGGRTTAAARTAAAGCAACTGTGTAAACTCCTTAGGGGAGCTAARGCACTAAC
>A1_Switzerland_1997_KX692069
CCTCAAATCACTCTTTGGCAACGACCTCTTGTCACAGTAAAAATAGGGGGACAGCTCAAAGAAGCTCTATTAGATACAGGAGCAGATGATACAGTATTAGAAGATATAAATTTGCCAGGAAAATGGAAACCAAGAATGATAGGGGGAATTGGAGGTTTCATCAAAGTAAAACAGTATGATCAGATACCTATAGAAATTTGTGGAAAAAAGGCTGTGGGCACAGTATTAGTAGGACCTACACCTGTCAACATAATTGGAAGAAATATGTTGACCCAGATTGGTTGTACTTTAAACTTCCCAATTAGTCCTATTGAGACTGTGCCAGTAAAATTAAAACCAGGAATGGATGGCCCAAAGGTTAAACAATGGCCATTGACAGAAGAAAMAATAAAAGCATTAACAGARATTTGTACAGATATGGAAAAGGAAGGAAAAATTTCAAAAATTGGRCCTGAAAATCCATATAATACTCCAATATTTGCTATAAAGAAAAAAGATAGCACTARATGGAGAAAATTAGTAGATTTCAGAGAGCTYAATAAAAGAACTCAAGATTTTTGGGAAGTTCAATTAGGAATACCGCATCCAGCAGGCCTAAAAAAGAAAAAATCAGTAACAGTACTGGATGTGGGGGAYGCATATTTTTCAGT-TCCTTTAGATRAAAGCTTTAGAAARTATACTGCATTC--ACCATACCTAGTACAAACAATGAGACACCAGGAATCAGGTATCAGTACAATGTGCTTCCACAGGGATGGAAAGGATCACCAGCAATATTCCAGAGTAGCATGACAAAAATCTTAGAGCCCTTTAGATCAAAAAATCCAGAAATAATTATCTATCAATACATGGATGACTTGTATGTAGGATCTGATTTAGAAATAGGGCAGCAYAGAGCAAAAATAGACGAGTTRAGAGCTCATCTATTGARCTGGGGATTTACTACACCAGACAAAAAGCATCAGAAAGAACCTCCATTTCTTTGGATGGGATATGAACTCCATCCTGACAAGTGGACAGTCCAGCCTATACAGCTGCCAGAAAARGAAAGCTGGACTGTCAATGATATACAGAAATTAGTGGGAAAACTAAATTGGGCAAGTCAAATTTATGCAGGGATTAAAGTAAAGCAATTGTGTAAACTCCTCAGGGGAGCCAAAGCACTAAC
>A1_Switzerland_1998_KX692201
CCTCAAATCACTCTTTGGCAACGACCCCTTGTCACARTAAAAATAGGGGGACAGCTAAGAGAAGCTCTATTAGATACAGGAGCAGATGATACAGTATTAGAAGACATAAATTTGCCAGGAAAATGGAAACCAAAAATGATAGGGGGAATTGGAGGTTTCATCAAAGTAAGACAGTATGATCAGATACTTATAGAAATTTGTGGAAAAAAGGCTATAGGTACAGTATTAGTGGGACCTACACCTGTCAACATAATTGGAAGRAATATGTTGACCCAGATTGGTTGTACTTTAAATTTCCCAATTAGTCCTATTGAGACTGTACCAGTAAAATTAAAGCCAGGAATGGATGGCCCAARGGTTAAACAATGGCCATTGACAGAAGAAAAAATAAAAGCATTAACAGAAATTTGTACAGAGATGGAAAAGGAAGGAAAAATTTCAAAAATYGGGCCTGAAAATCCATACAATACTCCAATATTTGCTATAAAGAAAAAAGAYAGCACTAAATGGAGRAAATTAGTAGATTTCAGAGAGCTCAATAAAAGAACACAAGAYTTTTGGGAAGTTCAATTAGGRATACCGCATCCAGCGGGCCTAAAAAAGAAAAAATCAGTAACAGTACTGGATGTGGGGGACGCATATTTTTCAGT-TCCTTTRGATGAAAACTTTAGAAAGTATACTGCRTTC--ACCATACCCAGTACAAACAATGAGACACCAGGAATCAGGTATCAGTACAATGTGCTTCCACAGGGATGGAAAGGATCACCAGCAATATTCCAGAGTAGCATGACAAAAATCTTAGAGCCCTTTAGATTAAAAAATCCAGAAATAATTATCTACCAATACATGGATGACTTGTATGTAGGATCTGATTTAGAAATAGGGCAGCATAGAACAAAAATAGAAGAGTTRAGAGCYCATCTRTTGAGCTGGGGATTTACTACACCAGACAAAAAGCATCAGAAAGAACCTCCMTTYCTTTGGATGGGATATGAGCTCCATCCTGACAAGTGGACAGTCCAGCCTATAAWGCTGCCAGADAAAGAMAGCTGGACTGTCAATGATATACAGAAATTAGTGGGAAAACTAAATTGGGCAAGTCARATTTATGCAGGRATTAAAGTAAGGCAATTGTGTAAGCTCCTTAGGGGAGCCAAAGCACTAAC
>A1_Tanzania_1997_AF361872
CCTCAAATCACTCTTTGGCAACGACCCCTTGTCACAGTAAGAATAGGGGGACAGCTAAAAGAAGCTCTATTAGATACAGGAGCAGATGATACAGTATTAGAAGACATAGATTTGCCAGGGAAATGGAAACCAAAAATGATAGGGGGAATTGGAGGTTTCATCAAAGTAAAACAGTATGAACAGGTACTTATAGAAATTTGTGGAAAAAAGGCTATAGGTACAGTACTAGTAGGACCTACACCTGTCAACATAATTGGAAGAAACATGTTGACCCAGATTGGCTGTACTTTAAATTTCCCAATTAGTCCTATTGAGACTGTACCAGTAAAATTAAAGCCAGGAATGGATGGCCCAAAGGTTAAACAATGGCCATTGACAGAAGAAAAAATAAAAGCATTAACAGAAATTTGTACAGAGATGGAAAAGGAAGGAAAAATTTCAAAAATTGGGCCTGAAAACCCATACAATACTCCAATATTTGCTATAAAGAAAAAAGATAGCACTAAATGGAGGAAATTAGTAGATTTCAGAGAGCTCAATAAAAGAACACAAGACTTTTGGGAAGTTCAATTAGGAATACCACATCCAGCGGGCCTAAAAAAGAAAAAATCAGTGACAGTACTAGATGTGGGGGACGCATATTTTTCAGT-TCCTTTAGATGAAGACTTTAGAAAGTATACTGCATTC--ACCATACCTAGTACAAACAATGAGACACCAGGAATCAGATATCAGTACAATGTGCTTCCACAGGGATGGAAAGGATCACCGGCAATATTCCAGAGTAGCATGACAAAAATCTTAGAGCCCTTTAGATTAAAAAATCCAGAAATAATTATCTATCAATACATGGATGACTTGTATGTAGGATCTGATTTAGAGATAGGGCAGCATAGAACAAAAATAGAAGAGTTGAGAGCTCATCTATTGAGCTGGGGATTTACTACACCAGACAAAAAGCATCAGAAAGAACCTCCATTCCTTTGGATGGGATATGAGCTCCATCCTGACAAGTGGACAGTCCAGCCTATAGAGTTGCCAGAAAAAGAAAGCTGGACTGTCAATGATATACAGAAATTAGTGGGAAAACTAAATTGGGCAAGTCAAATTTATGCAGGAATTAAAGTAAAGCAATTGTGTAGACTCCTCAGGGGAGCCAAAGCACTAAC
>A1_Tanzania_2005_EU251862
CCTCAAATCRCTCTTTGGCAACGACCCCTTGTCACAGTAAAAATAGGAGGGCAGCTAAGAGAAGCTCTATTAGATACAGGAGCAGATGATACAGTATTAGAAGACATAAATTTGCMAGGAAAATGGAAACCAAGAATGATAGGGGGAATTGGAGGTTTTATCAAGGTAAAACAGTATGATCAGATACCCATAGAAATTTGTGGAAAAAAGGCTATAGGTACAGTATTGGTAGGACCTACACCTGTCAACATAATTGGAAGAAATATGTTGACCCAGATTGGCTGTACTTTAAATTTCCCAATTAGCCCTATTGAGACTGTACCAGTAAAATTAAAGCCAGGAATGGATGGTCCAAAGGTTAAACAATGGCCATTGACAGAAGAAAAAATAAAAGCATTAACAGAAATTTGTACAGAWATGGAAAAGGAAGGAAAAATTTCAARAATTGGGCCMGAAAATCCATACAATACTCCAATATTTGCTATAAAGAAAAAAGACAGCACTAAATGGAGAAAATTAGTAGATTTCAGAGAGCTCAATAAAAGAACTCAAGACTTTTGGGAAGTTCAATTAGGAATACCGCATCCAGCGGGCCTAAAAAAGAAAAAATCAGTAACAGTACTGGATGTGGGGGATGCATATTTTTCAGT-TCCTTTAGATGAAAGCTTTAGAAAGTATACTGCATTC--ACCATACCCAGTACAAACAATGAGACACCTGGAATCAGGTAYCAGTACAATGTGCTTCCACAGGGATGGAAAGGATCACCAGCAATATTCCAGAGTAGCATGACAAAAATTTTAGAGCCCTTTAGRTTAAAAAATCCAGAAATAATTATCTATCAATACATGGATGACTTGTATGTAGGATCTGACTTAGAAATAGGGCAGCATAGAGCAAAAATAGAAGAGTTGAGAGCTCACCTATTGAGCTGGGGATTTACTACCCCAGACAAAAAGCATCAGAAAGAACCGCCATTCCTTTGGATGGGATATGAACTACATCCTGACAAGTGGACAGTCCAGCCTATAAARCTGCCAGAAAAAGAAAGCTGGACTGTCAATGAYATACAGAAATTAGTGGGAAAACTAAATTGGGCAAGTCAAATCTATGCAGGGATTCAAGTAAGRCAACTGTGTAAACTCCTCAGGGGAGCCAAAGCACTAAC
>A1_Uganda_1997_AY428672
CCTCAAATCACTCTTTGGCAACGACCCCTTGTCACAGTAAGAATAGGAGGACAGCTAAAAGAAGCTCTATTAGATACAGGAGCAGATGATACAGTATTAGAAGACCTAAATTTGCCAGGAAAATGGAAACCAAAAATGATAGGGGGAATTGGAGGTTTCATCAAGGTAAAACAATATGATCAGATACCTATAGAAATTTGTGGAAAAAAGGCTATAGGTACAGTATTAGTAGGACCTACACCTGTCAACATAATTGGAAGAAATATGTTGACCCAAATTGGTTGTACTTTAAATTTCCCAATTAGTCCTATTGAGACTGTACCAGTAAAATTAAAGCCAGGAATGGATGGTCCAAAGGTTAAACAATGGCCATTGACAGAAGAAAAAATAAAAGCATTAACAGAAATTTGTACAGAAATGGAAAAGGAAGGAAAAATTTCAAAAATTGGGCCCGAAAATCCATACAATACTCCAATATTTGCTATAAAGAAAAAAGACAGCACTAAATGGAGRAAATTAGTAGATTTCAGAGAGCTCAATAAAAGAACTCAAGACTTTTGGGAAGTTCAATTAGGAATACCGCATCCAGCGGGCCTAAAAAAGAAAAAATCAGTAACAGTACTGGATGTGGGGGACGCATAYTTTTCAGT-TCCTTTAGATGAAAGCTTTAGAAAGTATACTGCGTTC--ACCATACCCAGTACAAACAATGAGACACCAGGAATCAGGTATCAGTATAATGTGCTTCCACAGGGATGGAAAGGATCACCAGCAATATTTCAGAGTAGCATGACAAAAATCTTAGAGCCCTTTAGAGCAAAAAATCCAGAAATAATTATCTATCARTACATGGATGACTTGTATGTAGGATCTGATTTAGAAATAGGGCAACATAGAACAAAAATAGAAGAGTTGAGAGCTCATCTATTGAGCTGGGGATTTACTACCCCAGACAAAAAGCATCAGAAAGAACCACCATTTCTTTGGATGGGATATGAACTCCATCCTGACAAGTGGACAGTCCAGCCTATAAKGCTGCCAGAAAAAGAAAGCTGGACTGTCAATGATATACAGAAATTAGTGGGAAAACTAAATTGGGCAAGTCAAATTTATACAGGGATTAAAATAAAGCAATTGTGTAAGCTCCTCAGGGGAGCCAAAGCACTAAC
>A1_Uganda_1997_AY435228
CCTCAAATCACTCTTTGGCAACGACCCCTTGTCACAGTAAGAATAGGAGGACAGCTAAAAGAAGCTCTATTAGATACAGGAGCAGATGATACAGTATTAGAAGACCTAAATTTGCCAGGAAAATGGAAACCAAAAATGATAGGGGGAATTGGAGGTTTCATCAAGGTAAAACAATATGATCAGATACCTATAGAAATTTGTGGAAAAAAGGCTATAGGTACAGTATTAGTAGGACCTACACCTGTCAACATAATTGGAAGGAATATGTTGACCCAAATTGGTTGTACTTTAAATTTCCCAATTAGTCCTATTGAGACTGTACCAGTAAAATTAAAGCCAGGAATGGATGGTCCAAAGGTTAAACAATGGCCATTGACAGAAGAAAAAATAAAAGCATTAACAGAAATTTGTACAGAAATGGAAAAGGAAGGAAAAATTTCAAAAATTGGGCCCGAAAATCCATACAATACTCCAATATTTGCTATAAAGAAAAAAGACAGCACTAAATGGAGRAAATTAGTAGATTTCAGAGAGCTCAATAAAAGAACTCAAGACTTTTGGGAAGTTCAATTAGGAATACCGCATCCAGCGGGYYTAAAAAAGAAAAAATCAGTAACAGTACTGGATGTGGGGGAYGCATATTTTTCAGT-TCCTTTAGATGAAAGCTTTAGAAAGTATACTGCGTTC--ACCATACCCAGTACAAACAATGAGACACCAGGAATCAGGTATCAGTATAATGTGCTTCCACAGGGATGGAAAGGATCACCAGCAATATTTCAGAGTAGCATGACAAAAATCTTAGAGCCCTTTAGAGCAAAAAATCCAGAAATAATTATCTATCAATACATGGATGACTTGTATGTAGGATCTGATTTAGAAATAGGGCAACATAGAACAAAAATAGAAGAGTTGAGAGCTCATCTATTGAGCTGGGGATTTACTACCCCAGACAAAAAGCATCAGAAAGAACCACCATTTCTTTGGATGGGATATGAACTCCATCCTGACAAGTGGACAGTCCARCCTATAAKGCTGCCAGAAAAAGAAAGCTGGACTGTCAATGATATACAGAAATTAGTGGGAAAACTAAATTGGGCAAGTCAAATTTATACAGGGATTAAAATAAAGCAATTGTGTAAGCTCCTCAGGGGAGCCAAAGCACTAAC
>A1_Uganda_2008_KJ907060
CCTCAAATCACTCTTTGGCAACGACCCCTTGTCACAGTAAAARTAGGGGGACAGCTAAGAGAAGCTCTATTAGATACAGGAGCAGATGATACAGTATTAGAAGACATAGATTTGCCAGGAAAATGGAAACCAAAAATGATAGGGGGAATTGGAGGTTTTATCAARGTAAAACAGTATGATCAGATACTTATAGAAATTTGTGGAAAAAAGGCTATAGGTACAGTATTAGTAGGACCTACACCTGTCAACATAATTGGAAGAAACATGTTGACCCAGATTGGTTGTACTTTAAATTTCCCAATTAGTCCTATTGAGACTGTACCAGTAAAATTAAAGCCAGGAATGGATGGCCCMAAGGTTAAACAGTGGCCATTGACAGAAGAAAAAATAAAAGCATTAACAGAAATTTGTACAGAAATGGAAAAGGAAGGAAAAATTTCAAAAATTGGGCCTGAAAACCCATACAATACTCCAATATTTGCAATAAAGAAAAAAGATAGCACTAAATGGAGGAAATTAGTAGATTTCAGAGAGCTCAATAAAAGAACACAAGACTTTTGGGAAGTTCAATTAGGAATACCTCATCCAGCGGGCCTAAAAAAGAAAAAATCAGTAACAGTACTAGATGTGGGGGATGCATATTTCTCAGT-TCCTTTAGATGAAGACTTTAGAAAATATACTGCATTC--ACCATACCTAGTACAAACAATGAGACACCAGGAATYAGATATCARTACAATGTGCTTCCACAGGGATGGAAAGGATCACCAGCAATATTCCAGAGTAGCATGACAAAAATCTTAGAGCCCTTTAGAGCAAAGAATCCAGAAATAATTATCTATCAATACATGGATGACTTGTATGTAGGATCYGATTTAGAAATAGGGCARCATAGAGMAAAAATAGAAGAGTTAAGAGCTCATCTATTGAGCTGGGGRTTTACTACACCAGACAAAAAGCATCAGAAAGARCCTCCATTYCTTTGGATGGGATATGAGCTCCATCCTGACAAGTGGACAGTCCAGCCTATAGTGCTGCCAGAYAAAGAAAGCTGGACTGTCAATGATATACAGAAATTAGTGGGRAAACTAAATTGGGCAAGTCAAATTTATGCAGGRATTCAAGTAAGGCARTTGTGTAAACTCCTCAGGGGAGCYAARGCACTAAC
>A2_Cameroon_2001_GU201516
CCTCAGATCACTCTTTGGCAACGACCCCTTGTCACAGTAAAAATAGAAGGACAGTTAAAAGAAGCTCTATTAGACACAGGAGCAGATGATACAGTGTTAGAGGATATAAATCTGCCAGGAAAATGGAGACCAAAAATGATAGGGGGAATTGGAGGGTTTATCAAAGTAAGACAATATGATCAGATAGTTATAGAGATTTGTGAAAAAAGGGCCATAGGTACAGTATTAGTAGGACCTACACCTGTCAACATAATTGGAAGAAATATATTGGTTCAGCTTGGTTGTACTTTAAATTTTCCAATTAGTCCTATTGAAACTGTACCAGTAAAATTAAAGCCAGGAATGGATGGCCCAAAGGTTAAACAATGGCCATTGACAGAAGAAAAAATAAAAGCATTAACAGAAATTTGTAAAGACATGGAAAAGGAAGGAAAAATTTCAAAAATTGGGCCTGAAAATCCATACAATACTCCAGTGTTTGCTATAAAGAAAAAAGACAGCACTAAATGGAGAAAATTAGTAGATTTCAGAGAACTCAATAAGAGAACTCAAGACTTCTGGGAAGTTCAGTTAGGAATACCACATCCAGCAGGATTAAAAAAGAAAAAATCAGTAACAGTACTAGATGTGGGGGACGCATATTTTTCCGT-TCCCTTATATGAAGACTTCAGAAAATATACTGCATTT--ACAATACCTAGTATAAACAATGAGACACCAGGAGTTAGGTATCAGTACAATGTACTTCCACAGGGATGGAAAGGATCACCAGCAATATTCCAGAGTAGCATGATAAAAATCTTAGAGCCCTTTAGAACAAAAAATCCAGAGATAATCATCTACCAATACATGGATGACTTGTATGTAGGATCTGATTTAGAAATAGGTCAGCATAGAGCAAAAATAGAGGAATTAAGGGCTCATTTATTGAGATGGGGATTCACTACACCAGACAAAAAACATCAGAAGGAACCTCCATTTCTTTGGATGGGATATGAGCTTCATCCTGACAAATGGACAGTCCAGCCTATAAAGCTGCCAGAGAAAGACAGCTGGACTGTCAATGATATACAGAAATTGGTAGGAAAGTTAAATTGGGCAAGTCAGATTTATGCAGGGATTCAAGTAAAGCAACTATGTAGACTCCTTAGAGGAGCCAAAGCACTAAC
>A2_Cyprus_1994_AF286237
CCTCAAATCACTCTTTGGCAACGACCCCTTGTTACAGTAAAGATAGAGGGACAGCTAAAAGAAGCTCTATTAGATACAGGAGCAGATGATACAGTGTTAGAAGAAATAAATTTGCCAGGAAAATGGAAACCAAAAATGATAGGGGGAATTGGAGGTTTTATCAAAGTAAGACAATATGATCAGATAGCTATAGAAATTTGTGGAAAAAGGGCCATAGGTACAGTATTAGTAGGACCTACCCCTGTCAACATAATCGGAAGAAATATGTTGGTTCAGCTTGGTTGTACTTTAAATTTTCCAATTAGTCCTATTGAAACTGTACCAGTAAAATTAAAGCCAGGAATGGATGGTCCAAAGGTTAAACAATGGCCATTGACAGAAGAAAAAATAAAAGCATTAACAGAAATCTGTAAAGAAATGGAAAAGGAAGGAAAAATTTCAAAAATTGGGCCTGAAAATCCATACAACACTCCAGTGTTTGCTATAAAGAAAAAAGACAGCACTAAATGGAGAAAATTAGTAGATTTTAGAGAACTCAATAAGAGAACTCAAGACTTCTGGGAAGTTCAGTTAGGAATACCACATCCAGCAGGATTAAAAAAGAAAAAAGCAGTAACAGTACTTGATGTGGGGGACGCATATTTTTCCGT-TCCCTTACATGAAGACTTCAGAAAATATACTGCATTC--ACCATACCTAGTACCAACAATGAGACACCAGGAGTTAGGTATCAGTACAATGTACTTCCACAGGGATGGAAAGGATCACCAGCAATATTCCAGAGTAGCATGACAAAGATCTTAGAGCCCTTTAGATCAAAGAATACAGAATTAATCATCTACCAATACATGGATGACTTGTATGTAGGATCTGATTTAGAAATAAGCCAGCATAGAGTAAAAATAGAGGAATTAAGGGCTCACTTATTGAAATGGGGATTTTATACACCAGACAAAAAACATCAGAAAGAACCTCCATTTCTTTGGATGGGATATGAGCTTCATCCTGACAAATGGACAGTCCAGCCTATAAAGCTGCCAGAAAAAGACAGCTGGACTGTCAATGATATACAGAAATTAGTAGGGAAATTAAATTGGGCAAGTCAGATTTATGCAGGGATTAAAGTAAAGCAACTGTGTAAACTCCTTAGAGGAGCCAAAGCACTAAC
>A2_Cyprus_2017_ON989260
CCTCAAATCACTCTTTGGCAACGACCCCTTGTTGCAGTAAAAATAGAAGGACAACTAAAAGAAGCTCTATTAGATACAGGAGCAGATGATACAGTGTTAGAAGAAATAAATCTGCCAGGAAAATGGAAACCAAAAATGATAGGGGGAATTGGAGGTTTTATCAAAGTAAGACAATATGATCAGATAGCTATAGAAATTTGTGGAAAAAGGGCCATAGGTACAGTATTAGTAGGACCTACCCCTGTCAACATAATTGGAAGAAATATATTGGTTCAGCTTGGTTGTACTCTAAATTTCCCAATTAGTCCTATTGAAACTGTACCAGTAAAATTAAAGCCAGGAATGGATGGCCCAAAGGTTAAACAATGGCCATTAACAGCAGAAAAAATAAAGGCATTAACAGAAATTTGTACAGAAATGGAAAAGGAAGGGAAAATTTCAAAAATTGGGCCTGAAAATCCATACAACACTCCAGTGTTTGCTATAAAGAAAAAAGACAGCACTAAATGGAGAAAATTAGTAGATTTTAGAGAACTCAATAAGAGAACTCAAGACTTCTGGGAAGTTCAGTTAGGAATACCACATCCAGCAGGATTAAAAAAGAAAAAATCAGTAACAGTATTRGATGTGGGGGATGCATATTTTTCTGT-TCCCTTACATGARGACTTCAGAAAATATACTGCATTC--ACCATACCTAGTACCAACAATGAGACACCAGGAGTTAGGTATCAGTACAATGTACTTCCACAGGGATGGAAAGGATCACCAGCAATATTCCAGAGCAGCATGACAAAGATCTTAGAGCCCTTTAGAKHAAAGAATCCAGAATTAAYCATCTACCAATACATGGATGACTTGTATGTAGGATCTGATTTAGAAATAAGTCAGCATAGAGYAAAAATAGAGGAATTAAGGGCTCACTTATTGAAATGGGGATTTACTACACCAGACAAAAAACATCAGAAAGAACCTCCATTTCTTTGGATGGGATATGAGCTTCATCCTGACAAATGGACAGTCCAGCCTATARAGCTGCCAGAAAAAGACAGCTGGACTGTCAATGATATACAGAAATTAGTAGGAAAATTAAATTGGGCAAGTCAGATTTATGCAGGGATTAAAGTAAAGCAATTGTGTAAACTCCTTAGAGGAGCCAAAGCACTGAC
>A2_DRC_1987_MH705163
CCTCAAATCACTCTTTGGCAACGACCCCTTGTCACAGTAAAAATAGAAGGACAGCTAAAAGAAGCTCTATTAGATACAGGAGCAGATGATACAGTGTTAGAGGACATAAATCTGCCAGGAAAATGGAAACCAAAAATGATAGGGGGAATAGGAGGTTTTATCAAAGTAAGACAATATGATCAGATAGTTATAGAAATTTGTGGAAAAAGGGCCATAGGTACAGTATTAGTAGGACCTACACCTGTCAACATAATTGGAAGAAATATGCTGGTTCAGCTTGGTTGTACTTTAAATTTTCCAATTAGTCCTATTAAAGCTGTACCAGTAAAATTAAAGCCAGGAATGGATGGCCCAAAGGTTAAACAATGGCCATTGACAGAAGAAAAAATAAAAGCATTAACAGAAATTTGTAGAGAAATGGAAAAGGAAGGAAAAATTTCAAAAATTGGGCCTGAAAATCCATACAACACTCCAGTGTTTGCTATAAAGAAAAAAGACAGCACTAAATGGAGAAAATTAGTAGATTTCAGAGAACTCAATAAGAGAACTCAAGACTTCTGGGAAGTTCAGTTAGGAATACCACATCCAGCAGGATTAAAAAAGAAAAAATCAGTAACAGTACTAGATGTGGGGGACGCATATTTTTCCGT-TCCCTTACATGAAGACTTCAGAAAATATACTGCATTC--ACCATACCTAGTACGAACAATGAGACACCAGGAGTTAGGTACCAATACAATGTACTTCCACAGGGATGGAAAGGATCACCATCAATATTCCAGAGTAGCATGACAAAAATCTTAGAGCCATTTAGAGCAAAAAATCCAGAGATAGTCATCTACCAATACATGGATGACTTGTATGTAGGATCTGATTTAGAAATAGGTCAGCATAGAGCAAAAATAGAAGAATTAAGGGCTCATTTATTGAGATGGGGATTTACTACACCAGACAAAAAACATCAGAAAGAGCCTCCTTTTCTTTGGATGGGATATGAGCTTCATCCTGACAAATGGACAGTCCAGCCTATAAAGCTGCCAGAAAAAGACAGCTGGACTGTCAATGATATACAGAAATTAGTAGGAAAGTTAAATTGGGCAAGTCAGATTTATGCAGGAATTAAAGTGAAGCAACTGTGTAGACTCCTTAGAGGAGCCAAAGCACTAAC
>A2_DRC_1997_AF286238
CCTCAAATCACTCTTTGGCAACGACCTCTTGTCACAGTGAAAATAGAAGGACAGCTAAGAGAAGCTTTATTAGATACAGGAGCAGATGATACAGTGTTAGAAGACATAAATCTGCCATGGAAATGGAAACCAAAAATGATAGGGGGAATTGGAGGTTTTATCAAAGTAAGACAATATGATCAGATAGTTATAGAAATTTGTGGAAAAAGGGCTATCGGTACAGTATTAGTAGGACCTACACCTGTCAACATAATTGGAAGAAATATGTTGGTTCAGCTTGGTTGTACTCTAAATTTTCCAATTAGTCCTATTGAAACTGTACCAGTAAAATTGAAGCCAGGAATGGATGGTCCAAAGGTCAAACAATGGCCATTGACAGAAGAAAAAATAAAAGCATTAACAGAAATTTGTAAAGAAATGGAAAAGGAAGGGAAAATTTCAAAAATTGGGCCTGAAAATCCATACAACACTCCAGTGTTTGCTATAAAGAAAAAAGACAGCGATAAATGGAGAAAATTAGTAGATTTCAGAGAACTCAATAAGAGAACTCAAGACTTCTGGGAAGTTCAGTTAGGAATACCACACCCAGCGGGATTAAAAAAGAAAAAATCAGTAACAGTATTAGATGTGGGGGACGCATATTTTTCCGT-TCCCCTACATGAAGACTTCAGGAAATATACTGCATTC--ACCATACCTAGTATAAACAATGAGACACCAGGAATTAGGTATCAGTACAATGTACTTCCACAGGGATGGAAAGGATCACCAGCAATATTCCAGAGTAGCATGACAAAAATCCTAGATCCCTTTAGGGCAAGAAATCCAGAGATGGTCATCTACCAATACATGGATGACTTGTATGTAGGATCTGATTTAGAAATAGATCAGCATAGAGCAAAAATAGAGGAGTTAAGGGCTCATTTATTAAGATGGGGATTTACTACACCAGACAAAAAGCATCAGAAAGAACCTCCATTTCTGTGGATGGGATATGAGCTTCATCCTGACAAGTGGACAGTCCAGCCTATAAAGCTGCCAGAAAAAGACAGCTGGACTGTCAATGATATACAGAAATTAGTAGGAAAGTTAAATTGGGCAAGTCAGATTTATGCAGGGATTAAAGTAAGGCAACTGTGTAAACTCCTTAGAGGAACCAAAGCATTAAC
>A2_DRC_1997_AF286240
CCTCAAATCACTCTTTGGCAGCGACCTCTTGTCACAGTAAAAATAGAAGGACAGCTAAGAGAAGCTCTATTAGATACAGGAGCAGATGATACAGTGTTAGAAGACATAAATTTGCCAGGAAAATGGAAACCAAAAATGATAGGGGGAATTGGAGGTTTTATCAAAGTAAGACAATATGATCAGATAGCTATAGAAATTTGTGGAAAAAGGGCCATAGGTACAGTATTAGTAGGACCTACACCTGTCAACATAATTGGAAGAAATATGTTGGTTCAGCTTGGTTGTACTTTAAATTTTCCAATAAGTCCTATTGAAACTGTACCAGTAAAATTAAAGCCAGGAATGGATGGCCCAAAGGTTAAACAATGGCCATTGACAGAAGAAAAAATAAAAGCATTAACAGAAATTTGTGGAGAAATGGAAAAGGAAGGAAAAATTTCAAAAATTGGGCCTGAAAACCCATACAACACTCCAGTGTTTGCTATAAAGAAAAAAGACAGCACTAAATGGAGAAAATTAGTAGATTTCAGAGAACTCAATAAGAGAACTCAAGACTTTTGGGAAGTTCAGTTAGGAATACCACATCCAGCAGGATTAAAAAAGAAAAAATCAGTAACAGTACTAGATGTGGGGGACGCATATTTTTCCGT-TCCCTTAGATGAAGACTTCAGAAAGTATACTGCATTC--ACCATACCTAGTATAAACAATGAGTCACCAGGAATTAGGTATCAGTACAATGTACTTCCACAGGGATGGAAAGGATCACCATCAATATTCCAGAGTAGCATGACAAAAATTTTAGAGCCCTTTAGATCAAAATATCCAGAGATGGTTATATACCAGTACATGGATGACTTGTATGTAGGATCTGATTTGGAAATAGGTCAGCATAGAGCAAAAATAGAGGAATTAAGGGCTCATTTATTAAGATGGGGATTTACTACACCAGACAAAAAACATCAGAAAGAGCCCCCATTTCTTTGGATGGGATATGAGCTTCATCCTGACAAATGGACAGTCCAGCCTATAAAGCTGCCAGAAAAAGACAGCTGGACTGTCAATGATATACAGAAATTAGTAGGAAAGTTAAATTGGGCAAGTCAGATTTATGCAGGGATTAAAGTAAAGCAACTGTGTAGACTCCTTAGAGGAACCAAAGCACTAAC
>A2_DRC_2002_AM041045
CCTCAGATCACTCTTTGGCAACGACCCCTTGTCACAGTAAAAATAGAAGGACAGCTAAGAGAAGCTCTATTAGATACAGGAGCAGATGATACAGTGCTAGAGGACATAAATTTGCCAGGAAAATGGAAACCAAAAATGATAGGGGGAATTGGAGGTTTTATCAAAGTAAGACAATATGATCAGATAGCTGTAGAAATTTGTGGAAAAAAGGCTATAGGTACAGTATTAGTAGGACCTACACCAGTGAATATAATTGGAAGAAATCTGTTGGTTCAGCTTGGGTGTACTTTAAATTTCCCAATTAGTCCTATTGAAACTGTACCAGTAAAATTAAAGCCAGGAATGGATGGCCCAAAGGTTAAACAATGGCCATTGACAGAAGAAAAAATAAAAGCATTAACAGAAATTTGTAATGAAATGGAAAAGGAAGGAAAAATTTCAAAAATAGGGCCTGATAATCCATACAACACTCCAGTGTTTGCTATAAAGAAAAAAGACAGCACTAAATGGAGGAAATTAGTAGATTTCAGAGAACTCAATAAGAGAACTCAAGACTTCTGGGAAGTTCAGTTAGGAATACCACACCCAGCAGGATTAAAAAAGAAAAAATCAGTAACAGTACTAGATGTGGGGGACGCATATTTTTCCGT-CCCCTTACATGAAGATTTCAGAAAATACACTGCATTC--ACCATACCTAGTATAAACAATGAGACTCCAGGAGTTAGGTATCAGTATAATGTACTTCCACAGGGATGGAAAGGATCACCATCAATATTTCAGAGTAGCATGACAAAAATCTTAGAGCCCTTCAGAATAAAAAATCCAGAGATAGTCATCTACCAATACATGGATGACTTGTATGTGGGATCTGATTTAGAAATAGGTCAGCATAGGGCAAAAATAGAGGAGTTAAGAGAGCATCTATTGAAATGGGGATTTACTACACCAGACAAAAAACATCAGAAAGAACCTCCATTTCTTTGGATGGGATATGAGCTTCACCCTGACAAATGGACAGTCCAGCCTATAAAGCTGCCAGAAAAAGATAGCTGGACTGTCAATGATATACAGAAACTAGTAGGAAAATTAAACTGGGCAAGTCAAATTTATGCAGGGATTCAAATAAAGCAGTTGTGTAGACTCCTTAGAGGAGCCAAAGCACTAAC
>A2_DRC_2008_MN178989
CCTCAAATCACTCTTTGGCAACGACCCCTTGTCACAGTAAAGATAGAAGGACAGCTAAAAGAAGCTCTATTAGATACAGGAGCRGATGATACAGTGTTAGARGACATAAATCTGYCAGGAAAATGGAAACCAAAGATGATAGGGGGAATTGGAGGTTTTATCAAAGTAAGACAATATGATCAGATAASTATAGAAATTTGTGGAAAAAGRGCCATAGGTACAGTATTAGTAGGACCTACACCTGTCAACATAATTGGAAGAAAYATRTTGGTCCAAATTGGGTGTACTTTRAATTTTCCAATTAGTCCTATTGAAACTGTACCTGTAAAATTAAAGCCAGGAATGGATGGCCCAAAAGTTAAACAATGGCCATTGACAGAAGAAAAAATAAWAGCMTTAACAGAAATTTGTRGAGAAATGGAAAAGGAAGGAAAAATTTCAAAAATTGGGCCTGAAAATCCATACAACACTCCAGTGTTTGCTATAAAGAAAAAAGATAGCTCCAAATGGAGGAAATTAGTAGATTTCAGAGAACTCAATAAGAGAACTCAAGACTTCTGGGAAGTTCAGTTAGGAATACCACATCCAGCAGGATTAAAAAAGAAAAAATCAGTAACAGTACTAGATGTGGGGGACGCATATTTTTCAGT-TCCCTTAGATGAAGACTTTAGAAAATATACTGCATTC--ACCATACCTAGTATAAACAATGAGACACCAGGAATTAGGTATCAGTACAATGTACTYCCACAGGGATGGAAAGGCTCACCATCAATATTCCAGAGTAGCATGACAAAAATCTTAGAGCCCTTTAGATCAAAAAATCCAGAGATAATCATYTACCAATACATGGATGACTTGTATGTAGGATCTGATTTAGAAATAGGTCARCATAGAGCAAAAATAGAGGAATTAAGGGAACATTTATTGAAATGGGGATTMACTACACCAGACAAGAAACACCAGAAAGAACCTCCATTTCTTTGGATGGGATATGAGCTTCATCCTGACAAATGGACAGTCCAGCCTATAACACTGCCAGACAAAGACAGCTGGACTGTCAATGATATACAGAAATTAATAGGAAAGTTAAATTGGGCAAGTCAGATTTATGCAGGGATTAAAGTRAAGCAACTGTGTAGACTCCTTAGAGGAGCTAAAGCATTAAC
>A2_DRC_2008_MN179096
CCTCAAATCACTCTTTGGCAACGACCCCTTGTCACAGTAAAAATAGAAGGACARCTAAAAGAAGCTTTATTAGATACAGGAGCAGATGATACAGTGTTAGAGGACATAAATCTGCCAGGAAAATGGAAACCAAAAATGATAGGGGGAATTGGAGGTTTTATCAAAGTAAGACAATATGATCAGATAACTATAGACATTTGTGGAAAAAAGGCTATAGGTGCAGTATTAGTAGGACCTACGCCTGTCAACATAATTGGAAGAAATATGTTGGTTCAGCTTGGTTGTACTTTAAATTTTCCAATTAGTCCTATTGAAACTGTACCAGTACAATTAAAGCCAGGAATGGATGGTCCAAAGGTTAAACAATGGCCATTGACAGAAGAAAAAATAAAAGCATTAACAGAAATTTGTACAGAAATGGAAAAGGAAGGAAAAATTTCAAAAATTGGGCCTGAAAATCCATACAACACTCCAGTGTTTGCTATAAAGAAAAAAGACAGCACTAAATGGAGAAAATTAGTAGATTTCAGAGAGCTCAATAAGAGAACTCAAGATTTCTGGGAAGTTCAGTTAGGAATACCACATCCAGCAGGATTAAAAAAGAAAAAATCAGTAACAGTACTAGATGTAGGGGACGCATATTTTTCCGT-TCCCTTACATGAGGACTTTAGAAAATATACTGCATTC--ACCATACCTAGTATAAACAATGAGACACCAGGAGTTAGGTATCAGTACAATGTACTTCCACAGGGATGGAAAGGATCACCATCAATATTCCAGAGTAGCATGACAAAAATCTTAGAGCCCTTTAGATCAAAAAATCCAGAGATAGTCATCTACCARTACATGGATGACTTGTATGTAGGATCTGATTTAGAAATAGGGCAGCATAGAGCAAAAATAGAGGAATTAAGGGCCCATTTATTRAGATGGGGATTTACTACACCAGAYAAAAAACATCAGAAAGAACCTCCATTTCTYTGGATGGGATATGAGCTTCATCCTGACAAATGGACAGTTCAGCCTATAACRCTRCCAGAAAAAGACAGCTGGACTGTCAATGATATACAGAAACTAGTAGGAAAGTTAAATTGGGCAAGTCAGATTTATGCAGGGATTAAAGTAAAGCAACTGTGTARACTCCTYAGAGGAGCCAAAGCATTAAC
>A2_DRC_2012_MK133159
CCTCAAATCACTCTTTGGCAACGACCCCTTGTCACAGTAAAAATAGAAGGACAACTAAGGGAAGCTCTATTAGATACAGGAGCAGATGATACGGTGTTAGAGGACATAAATTTGCCAGGAAAATGGAAACCAAAAATGATAGGGGGAATTGGAGGTTTTATCAAAGTAAGACAATATGACCAGATAACTATAGAAATTTGTGGGAAAAGGGCCATAGGCACAGTATTAGTAGGACCTACACCTGTTAACATAATTGGAAGAAATATGCTGGTTCAGCTTGGTTGTACTCTAAATTTTCCAATTAGTCCTATTACAACTGTACCAGTAAAACTAAAGCCAGGGATGGATGGCCCAAAGGTTAAACAATGGCCATTGACAGAAGAAAAAATAAAAGCATTGACAGAAATTTGTAATGAAATGGAAAAGGAAGGAAAAATTTCAAGAATTGGGCCTGAAAATCCATATAACACTCCAGTGTTTGCTATAAAGAAAAAGGATAGCACTAAATGGAGAAAATTAGTAGATTTCAGAGAACTCAATAAGAGAACACAGGACTTCTGGGAAATTCAATTAGGAATACCACATCCAGCAGGATTAAAAAAGAAAAAATCAGTAACAGTACTAGATGTGGGGGACGCATATTTTTCTGT-TCCCTTGCATGAAGACTTCAGGAAATATACTGCATTC--ACCATACCTAGTATAAACAATGAGACACCAGGAATTAGGTATCAGTACAATGTACTTCCACAGGGATGGAAAGGATCACCATCAATATTCCAGAGTAGCATGACAAAAATCTTAGAGCCCTTTAGATCAAAAAATCCAGAAATGGTCATCTACCAATACATGGATGACTTGTATGTAGGATCTGATTTAGAGATAGGGCAGCATAGAGCAAAAATAGAGGAATTAAGGGCTCATTTATTGAAATGGGGATTTACTACACCAGACAAAAAACATCAGAAAGAACCCCCATTTCTTTGGATGGGATATGAACTTCATCCTGACAAATGGACAGTCCAGCCTATAAAGCTGCCAGAAAAAGACAGCTGGACTGTCAATGATATACAGAAATTAGTAGGAAAGTTAAATTGGGCAAGTCAGATTTATGCAGGTATTAGAGTAAAGCAACTATGTAAACTCCTTAGAGGAGCCAAGGCACTGAC
>A2_DRC_2017_MN530992
CCTCANATCACTCTTTGGCAACGACCCCTTGTCACAGTAAAAATAGAAGGACAGTTAAAAGAAGCTCTATTAGATACAGGAGCAGATGATACAGTTTTAGAAGACATAAATTTGCCAGGAAAATGGACACCAAGAATGATAGGGGGAATTGGGGGGTTTATCAAAGTAAGACAATATGATCAGATAACTATAGAAATTTGTGGAAAAAGAGCCATAGGTACAGTATTAGTAGGGCCTACACCTGTCAACATAATTGGAAGAAATATGTTGGTTCAGATTGGTTGTACACTAAATTTTCCAATAAGTCCTATTGAAACTGTACCAGTGAAATTAAAGCCAGGAATGGATGGCCCAAAGGTCAAACAATGGCCATTAACAGAAGAAAAAATAAAAGCATTAACAGAAATTTGTATGGAAATGGAAAAAGAAGGAAAAATTTCAAAAATTGGGCCTGAAAATCCATACAACACTCCAGTGTTTGCTATAAAGAAAAAAGACAGCACTAAATGGAGAAAATTAGTAGATTTCAGAGAACTCAATAAGAGAACTCAAGACTTCTGGGAAGTTCAGTTAGGAATACCACATCCATCAGGATTAAAAAGGAATAAATCAGTAACAGTACTAGATGTAGGGGATGCATATTTCTCCGT-TCCCTTACATGAAGACTTCAGAAAATATACTGCATTC--ACCATACCCAGTACAAACAATGAGACACCAGGAATTAGGTATCAATACAATGTACTTCCACAAGGGTGGAAAGGATCACCAGCAATATTCCAGAGTAGCATGACAAAAATTTTAGAACCCTTTAGGTCAAGAAATCCAGAGATAGTCATCTACCAATACGTGGATGACTTGTATGTAGGATCTGATTTAGAAATAGGTCAGCATAGAGCAAAAATAGAGGAGCTAAGAGCTCATTTATTGAAATGGGGATTCACTACACCAGACAAAAAACATCAGAAAGAACCTCCATTTCTGTGGATGGGGTATGAACTTCATCCTGAGACATGGACAGTCCAGCCTATAAAGCTACCAGAAAAAGACAGCTGGACTGTCAATGACATCCAGAAATTAGTAGGAAAGTTAAATTGGGCCAGTCAAATCTATCCAGGGATTAAAGTGAGGCAACTGTGTAGACTCCTTAGAGGAGCCAAAGCACTAAC
>A2_USA_2008_JX460152
CCTCAAATCACTCTTTGGCAACGACCCCTTGTTACAGTAAAAATAGAAGGACAGYTAAGAGAAGCTCTATTAGATACAGGAGCAGATGATACAGTGTTAGAGGACATAAATYTRCCAGGAAAATGGAAACCAAAAATGATAGGGGGAATTGGAGGTTTTATCAAAGTAAGACAATATGATCAGATAGTTATAGAAATTTGTGAAAAAAGGGCTATAGGTACAGTATTAGTAGGACCTACACCTRTCAACATAATTGGAAGAAATATGTTGGTTCAGCTTGGKTGTACTTTAAATTTTCCAATTAGTCCTATTGAAMCTGTACCAGTAAAATTAAAGCCAGGAATGGATGGCCCAAAGRTTAAACARTGGCCATTGACAGARGAAAAAATAAAAGCATTAACAGAAATTTGTACAGAAATGGAAAAGGAAGGAAAAATTTCAAAAATTGGGCCTGAAAATCCATACAACACTCCAGTGTTTGCTATAAAGAAAAARGACAGCACTAAATGGAGRAAATTAGTAGATTTCAGAGAACTCAATAAGAGAACTCAAGACTTCTRGGAAGTKCAGTTAGGAATACCACATCCAGCAGGATTGAAAAAGAAAAAATCAGTAACAGTACTGGATGTGGGGGATGCATATTTTTCYGT-TCCCCTACATGAAGAYTTCAGRAARTATACTGCATTC--ACCATACCCAGTATAAACAATGAGACACCAGGAATTAGGTATCAGTACAATGTACTTCCACAGGGATGGAAAGGATCACCATCAATATTYCAGAGTAGCATGACAAAAATCTTAGAGCCCTTTAGATTAAAAAAYCCAGAGRTAGTCATCTACCAATACRTGGATGACTTGTATGTAGGRTCTGATTTAGAAATAGGTCARCAYAGAGCAAAARTAGAGGARTTAAGRACTCATTTATTGARRTGGGGATTYACTACACCAGACAAAAAACATCAGAAAGAACCTCCATTYCTKTGGATGGGATATGAGCTTCATCCTGACAAATGGACAGTSCAGCCTATARAGCTGCCAGAAAARGACANCTGGACTGTCAATGATATACAGAAATTAGTAGGAAAGTTAAATTGGGCAMGTCAGATTTATGCAGGAATCAAAGTAAAGCAACTGTGTAGACTCCTTAGAGGAGCCAAAGCACTAAC
>A3_Austria_2004_GQ398926
CCTCAAATCACTCTTTGGCAACGACCCATTGTCACAGTAAAAATAGRAGGACAGCTAAAAGAAGCTCTATTAGATACAGGAGCAGATGATACAGTATTAGAAGACATAAATTTGCCAGGAAAATGGAAACCAAAAATGATAGGGGGAATTGGAGGTTTTATCAAAGTAAGACAGTATGATCAGATACTTATAGAGATTTGTGGAAAAAAGGCTATAGGTACAGTATTGGTAGGACCCACACCCGTCAACATAATTGGAAGAAACATGTTGACTCAGATTGGTTGTACTTTAAATTTTCCAATTAGTCCTATTRAAACTGTACCAGTAACATTAAAGCCAGGAATGGATGGACCAAAGGTTAAACAATGGCCATTGACAGAAGAAAAAATAAAAGCATTGACAGCAATTTGCAAAGARATGGAAGAGGAAGGAAAAATTTCAAAAATTGGGCCTGAAAATCCATACAATACTCCAGTATTTGYTATAAAGAAAAAAGAYAGTACTAAATGGAGGAAATTAGTAGATTTCAGAGAGCTCAATAAAAGAACTCAGGACTTCTGGGAAGTTCAATTAGGAATACCGCATCCAGCGGGTTTAAAAAAGAAAAAATCAGTAACAGTACTGGATGTGGGGGACGCATATTTTTCAGT-TCCTTTAGATGAAAAYTTTAGAAAGTATACTGCRTTC--ACCATACCTAGTACAAACAATGAGACACCAGGAATCAGATATCAGTACAATGTGCTACCACAGGGATGGAAAGGATCACCAGCAATATTCCAGYATAGCATGACAAAAATCTTAGAACCCTTTAGATAACAAAATCCAGAAATAATTATCTATCAATACATGGATGACTTGTATGTAGGGTCTGATTTAGAAATAGGGCAGCATAGAACAAAAGTAGARGAGCTAAGAGCTCATCTATTAMAATGGGGACTTACTACACCAGACAAAAAGCATCAGAAGGAACCTCCATTTCTTTGGATGGGGTATGAACTCCATCCTGACAARTGGACAGTCCAGCCTATACAGTTGCCAGAAAAAGACAGCTGGACTGTCAATGATATACAGAAATTAGTGGGAAAACTAAATTGGGCAAGTCARATTTATGCAGGRATTAAAATAAAGCAACTGTGTAAACTCCTCAGGGGAGCCAAAAAACTAAC
>A3_Austria_2004_GQ400406
CCTCAAATCACTCTTTGGCAACGACCCATTGTCACAGTAAAAATAGGAGGACAGCTAAAAGAAGCTCTATTAGATACAGGAGCAGATGATACAGTATTAGAAGACATAAATTTGCCAGGAAAATGGAAACCAAAAATGATAGGGGGAATTGGAGGTTTTATCAAAGTAAGACAGTATGATCAGATACTTATAGAGATTTGTGGAAAAAAGGCTATAGGTACAGTATTGGTAGGACCCACACCCGTCAACATAATTGGAAGAAACATGTTGACTCAGATTGGTTGTACTTTAAATTTTCCAATTAGTCCTATTAAAACTGTACCAGTAACATTAAAGCCAGGAATGGATGGACCAAAGGTTAAACAATGGCCATTAACAGAAGAAAAAATAAAAGCATTGACAGTAATTTGCAAAGAGATGGAAGAGGAAGGAAAAATTTCAAAAATTGGGCCTGAAAATCCATACAATACTCCAGTATTTGCTATAAAGAAAAAAGATAGTACTAAATGGAGGAAATTAGTAGATTTCAGAGAGCTCAATAAAAGAACTCAGGACTTCTGGGAAGTTCAATTAGGAATACCGCATCCAGCGGGTTTAAAAAAGAAAAAATCAGTAACAGTACTGGATGTGGGGGACGCATATTTTTCAGT-TCCTTTAGATGAAAATTTTAGAAAGTATACTGCGTTC--ACCATACCTAGTACAAACAATGAGACACCAGGAATCAGATATCAGTACAATGTGCTACCACAGGGATGGAAAGGATCACCAGCAATATTCCAGTATAGCATGACAAAAATCTTAGAACCCTTTAGATCACAAAATCCAGAAATAATTATCTATCAATACATGGATGACTTGTATGTAGGGTCTGATTTAGAAATAGGGCAGCATAGAGCAAAAGTAGAGGAGCTGAGAGCTCATCTATTAAAATGGGGACTTACTACACCAGACAAAAAGCATCAGAAGGAACCTCCATTTCTTTGGATGGGGTATGAACTCCATCCTGACAAATGGACAGTCCAGCCTATACAGTTGCCAGAAAAAGACAGCTGGACTGTCAATGATATACAGAAATTAGTGGGAAAACTAAATTGGGCAAGTCAGATTTATGCAGGGATTAAAATAAAGCAACTGTGTAAACTCCTCAGGGGAGCCAAAAAACTAAC
>A3_Benin_2008_HF586684
CCTCAAATCACTCTTTGGCAACGACCCATTGTCTCAGTAAAAATAGGAGGACAGCTAAAAGAAGCTCTATTAGATACAGGAGCAGATGATACAGTATTAGAAGACATAAATTTGCCAGGRAAATGGAAACCAAAAATGATAGGGGGAATTGGAGGTTTTATCAAAGTAAAACAGTATGATCAGATASCTATAGAAATTTGTGGAAAAAAGGCTATAGGTACAGTATTGGTAGGACCTACACCTGTCAACATAATTGGAAGAAACATGTTGACTCAAATTGGTTGTACTTTAAATTTTCCAATTAGTCCTATYAARACTGTACCAGTAACATTAAAGCCAGGAATGGATGGACCAAAAGTTAAACAATGGCCATTGTCAGAAGAAAAAATAAAAGCATTGACAGCAATTTGTAAAGAGATGGAAGAGGAAGGAAAAATTTCAAAAATTGGGCCTGAAAATCCATACAATACTCCAGTATTTGCTATAAAGAAAAAAGACAGTACTAAATGGAGGAAATTAGTAGATTTCAGAGAGCTCAATAAAAGAACTCAGGACTTCTGGGAGGTTCAATTAGGAATACCTCATCCAGCGGGTTTGRAAAAGAAAAAATCAGTAACAGTACTAGATGTGGGGGACGCCTATTTTTCAGT-TCCTTTAGATGAAAGCTTTAGAAAGTATACTGCGTTC--ACCATACCTAGTACAAACAATGAAACACCAGGAGTCAGATATCAGTACAATGTRCTACCACAGGGATGGAAAGGATCACCAGCAATATTCCAGGATAGCATGACAAAAATCTTGGAGCCCTTTAGATCACAAAATCCAGAAATAATTATCTGTCAATACRTGGATGACTTRTATGTAGGATCTGATTTAGAAATAGGGCAGCATAGAGCAAAAATAGAGGAGCTGAGAGCTCATCTATTGARRTGGGGATTTACTACACCAGACAAAAAGCATCAGAAGGAACCTCCATTTCTTTGGATGGGATATGAACTCCATCCTGACAAATGGACAGTCCAACCTATACAGTTGCCAGAAAAGGACAGCTGGACTGTCAATGATATTCAGAAATTAGTGGGAAAACTAAATTGGGCAAGTCAAATTTATGCAGGGATTAARGTAAAGCAACTGTGTAGACTCCTCAGGGGAGCCAAAGCACTAAC
>A3_Benin_2008_HQ267559
CCTCAAATCACTCTTTGGCAACGACCCATTGTCACAGTAAGAATAGGAGGACAGCTAAAAGAAGCTCTATTAGATACAGGAGCAGATGATACAGTATTAGAAGATATAAATTTGCCAGGGAAATGGAAACCAAAAATGATAGGAGGAATTGGAGGTTTTATTAAAGTAAGACAGTATGATCAGATACTTATAGAAATTTGTGGGAAAAAGGCTATAGGTACAGTRTTGATAGGTCCTACACCCGTCAACATAATTGGAAGGAACATGTTGACTCAGATTGGTTGTACTTTAAATTTTCCAATTAGCCCTATTAAAACTGTACCAGTAAAATTAAAGCCAGGAATGGATGGGCCAAAGGTTAAACAATGGCCATTGACAGAAGAAAAAATAAAAGCATTGACAGCAATATGCAAAGAGATGGAAGAGGAAGGAAAAATTTCAAAAATTGGGCCTGAAAATCCATACAATACTCCAGTATTTGCTATAAAGAAAAAAGATAGTACTAAATGGAGGAAATTAGTTGATTTCAGAGAGCTCAATAAAAGAACTCAGGACTTCTGGGAGGTTCAATTAGGAATACCGCATCCAGCGGGTTTGAAAAAGAAAAAATCAGTAACAGTACTGGATGTAGGGGACGCATATTTTTCAGT-CCCTTTAGATGAAGACTTTAGAAAGTATACTGCATTC--ACCATACCTAGTACAAACAATGAGACACCAGGAGTCAGATATCAGTACAATGTGCTACCACAGGGATGGAAAGGATCACCAGCAATATTCCAGTATAGCATGACAAAAATCTTAGAGCCCTTTAGATCACAAAATCCAGAAATAATTATCTATCAATACATGGATGATTTGTATGTAGGATCTGATTTAGAAATAGGGCAGCATAGGATAAAAGTAGAACAGCTAAGAGAGCATCTATTGAAATGGGGATTAACTACACCAGACAAAAAACATCAGAAGGAACCTCCATTTCTTTGGATGGGATATGAACTCCATCCTGACAAATGGACAGTCCAGCCTATTCAGTTGCCAGACAAAGACAGCTGGACTGTCAATGATATACAGAAATTAGTGGGAAAGTTAAATTGGGCAAGTCAGATTTATGCAGGGATTAAAGTAAAGCACTTGTGTAGACTCCTCAGGGGAGCCAAAGCACTAAC
>A3_BurkinaFaso_2003_GU207213
CCTCAAATCACTCTTTGGCAACGACCCATTGTCAYAGTARMAATAGAAGGACAGCTAAGAGAAGCTCTACTAGATACAGGAGCTGATGATACAGTATTAGAAGAYATAAATTTGCCAGGAAAATGGAAACCAAAAATGATAGGGGGAATTGGAGGTTTTATCAAAGTAAGACAGTATGATCAGRTAGTTATAGAAATTTGTGGACAAAAGGCTATAGGTACAGTATTGGTAGGACCTACACCCGTCAACATAATTGGAAGAAACATGTTGACTCAGATTGGCTGTACTTTAAATTTTCCAATTAGTCCTATTGAAACTGTACCAGTGACATTAAAGCCAGGGATGGATGGACCAAAGGTTAAACAATGGCCATTGACAGAAGAAAAAATAAAAGCATTGACAGCAATTTGTAAAGAGATGGAAGAGGAGGGAAAAATTTCAAAAATAGGGCCTGAAAATCCATACAATACTCCAGTATTTGCTATAAAGAAAAAAGACAGTACTAAATGGAGRAAATTAGTAGATTTCAGAGAGCTCAATAAAAGAACTCAGGACTTCTGGGAAGTTCAATTRGGAATACCRCATCCAGCGGGTTTGAAACAGAAAAAATCAGTAACAGTACTAGATGTGGGGGATGCATATTTTTCAGT-TCCTTTAGATGAAAACTTTAGAAAGTATACTGCATTC--ACTATACCTAGTAYRAAYAATGAGACACCAGGAGTCAGATATCAGTACAATGTGCTACCACAGGGATGGAAAGGATCACCAGCAATATTCCAGCATAGCATGACAARAATCTTAGAGCCCTTTAGATCAAAAAATCCAGAMATAATTATCTATCAATACATGGATGATTTGTATGTAGGATCTGATTTAGAAATAGGACAGCATAGAGCAAAAATAGAGGAACTGAGAGCTCATCTATTGAAGTGGGGAYTTACTACACCAGACAAAAAGCATCAGAAGGAACCTCCATTTCTTTGGATGGGATATGAACTCCATCCTGACAAATGGACAGTCCAGCCTATACAGYTGCCAGAAAAAGACAGCTGGACTGTCAATGATATACAGAAATTAGTGGGAAAACTAAATTGGGCAAGTCMGATTTATGCAGGGATYAAAGTAAAGCAACTGTGTAAACTCCTCAGGGGAGCCAAAGCACTAAC
>A3_BurkinaFaso_2003_GU207215
CCTCAAATCACTCTTTGGCAACGACCCATTGTCACAGTAAAAATAGGAGGACAGCTAAAAGAAGCTCTATTAGATACAGGAGCAGATGATACAGTATTAGAAGACATAAATTTGCCAGGGAAATGGAAACCAAAAATGATAGGGGGAATTGGAGGTTTTATCAAAGTAAGACAGTATGATCAGATACTTATAGAAATTTGTGGAAAAAAGGCTATAGGTACAGTATTGGTAGGACCTACACCCGTCAACATAATTGGAAGAAACATGTTGACTCAGATTGGTTGTACTTTAAATTTTCCAATTAGTCCTATTGAAACTGTACCAGTAACATTAAAGCCAGGAATGGATGGGCCAAAGGTTAAACAATGGCCATTGACAGAAGAAAAGATAAAAGCATTGACAGCAATTTGTAAAGAAATGGAAGAGGAAGGAAAAATTTCAAAAATTGGGCCTGAAAAYCCATACAATACTCCAGTATTTGCTATAAAGAAAAAAGACAGTACTAAATGGAGGAAATTAGTAGATTTCAGAGAGCTCAATAAAAGAACTCAGGACTTCTGGGAAGTKCAATTAGGAATACCTCATCCAGCGGGTTTGAAACAGAAAAAATCAGTAACAGTACTGGATGTGGGGGATGCATATTTTTCAGT-TCCTTTACATGAAAGCTTTAGAAAGTATACTGCATTC--ACCATACCTAGTACAAACAATGAGACACCAGGAGTCAGATATCAGTATAATGTGCTACCACAGGGATGGAAAGGATCACCAGCAATATTCCAGYATAGCATGACAAAAATYTTAGAGCCCTTTAGATYACAAAATCCTGAAATAATTATCTATCAATACATGGATGACTTGTATGTAGGATCTGATTTAGAAATAGGGCAGCATAGAACAAAAATAGAGGAGCTGAGAGCTCATCTATTGAAATGGGGATTTACTACACCAGACAAAAAGCATCAGAAGGAACCTCCATTTCTTTGGATGGGATATGAACTCCATCCTGACAAATGGACAGTCCAGCCTATACAATTGCCAGAAAAAGACAGCTGGACTGTCAATGATATACAGAAATTAGTGGGAAAACTGAATTGGGCAAGTCAAATTTATGCAGGGATTAAAGTAAAGCAACTGTGTAGACTCCTCAGGGGAGCCAAAGCACTAAC
>A3_Cameroon_2007_GU191610
CCTCAAATCACTCTTTGGCAACGACCTATTGTCACAGTAARAGTGGGAGGACAGCTAAAAGAAGCTCTATTAGATACTGGAGCAGATGATACAGTATTAGAAGACATAGATTTGCCAGGGAAATGGAAACCAAAAATGATAGGAGGAATTGGAGGTTTTATCAAAGTAARACAGTATGATCAGATACTTATAGAAATTTGTGGAAAAAAGGCTATAGGTACAGTATTGGTTGGACCTACACCCGTCAACATAATTGGAARAAACATGTTGACTCAGATTGGTTGTACTTTAAATTTTCCAATTAGTCCTATTAATACTGTACCAGTAACATTAAAGCCAGGAATGGATGGACCAAAGGTTAAACAATGGCCATTGACAGAAGAAAAAATAAAAGCATTGACAGCAATTTGTAAAGAGATGGAAGAAGAAGGAAAAATTTCAAAAATTGGGCCTGAAAACCCATACAATACTCCAGTATTTGCTATAAAGAAAAAAGACAGTACTAAATGGAGGAAATTAGTAGACTTCAGAGAACTCAATAAAAGAACCCAGGACTTCTGGGAAGTTCAATTAGGAATACCGCATCCAGCGGGTCTGAAAAAGAAAAAATCAGTGACAGTACTGGATGTGGGGGATGCATATTTTTCAGT-TCCTTTGGATGTAAACTTTAGAAAGTATACTGCATTC--ACCATACCTAGTATAAACAATGAGACACCRGGGGTCAGGTATCAGTACAATGTGCTGCCACAGGGATGGAAAGGATCACCAGCAATATTCCARTATAGCATGACAAAAATCTTAGAGCCCTTTAGGTCACAAAATCCAGAAATAATTATCTATCAATACATGGATGACTTGTATGTAGGATCTGATTTAGAAATAGGGCAGCATAGAGCAAAAATAGAGGAACTAAGAGCTCATCTATTGAGATGGGGGTTTACTACACCAGACAAAAAGCATCAGAAAGAACCTCCATTTCTTTGGATGGGATATGAACTCCATCCTGACAAATGGACAGTCCAGCCTATACAGTTGCCAGAAAAAGACAGCTGGACTGTCAATGATATACAGAAATTAGTGGGAAAACTAAATTGGGCAAGTCAGATTTATGCAGGAATTAAAGTAAAGCAATTATGTAAACTCCTCAGGGGAGCCAAAGCATTAAC
>A3_Chad_2006_GU191668
CCTCAAATCACTCTTTGGCAACGACCCATTGTCACAGTAAAAATAGGAGGACAGMTAAAAGAAGCCCTATTAGATACAGGAGCAGATGAYACAGTATTAGAAGACATAAACTTGCCAGGAAAATGGAAACCAAAAATGATAGGGGGAATTGGAGGYTTCATTAAAGTAAAACAGTATGATCAAATAGTTATAGAAATTTGTGGAAAAAAGGCTATAGGTACAGTRTTGATAGGACCTACACCCGTCAACATAATTGGAAGGAACATGTTGACTCAGATTGGTTGTACTTTAAATTTTCCAATAAGTCCTATTGAAACTGTACCAGTAACATTAAAGCCAGGAATGGATGGACCAAAGGTTAAACAATGGCCATTGACCGAAGAAAAAATAAAAGCATTAACAGCAATTTGTAAAGAGATGGAAGARGAAGGGAAAATTTCAAAAATTGGGCCTGAAAATCCATACAATACTCCAGTATTTGCTATAAAGAAAAAAGACAGTACTAAATGGAGGAAATTAGTAGATTTCAGRGAACTTAATAAAMGAACTCAGGACTTCTGGGAAGTTCAATTAGGAATACCGCATCCAGCGGGTTTGAAAAAGAAAAAATCAGTAACAGTACTAGATGTGGGGGACGCATATTTTTCAGT-TCCTTTAGATGAAAMWTTTAGAAAGTATACTGCATTC--ACCATACCTAGTACAAACAATGARACACCAGGAGTCAGATATCAGTACAACGTGCTGCCACAGGGATGGAAAGGATCACCAGCAATATTCCAGCATAGCATGACAAAAATCTTAGAGCCCTTTAGATCAAAAAATCCAGAAATAATTATCTATCAATACATGGATGACTTGTATATAGGATCTGATTTAGAAATAGGGCAGCATAGAACAAAAATAGAGGAGCTAAGAGAGCATCTATTGAAATGGGGATTTACTACACCAGACAAAAAGCATCAGAAGGAACCTCCATTTCTTTGGATGGGATATGAACTCCATCCTGACAAATGGACAGTACAGCCTATACAATTGCCAGAAAAAGAAAGCTGGACTGTCAATGATATACAGAAGTTAGTGGGAAARCTAAATTGGGCAAGTCAGATTTATGCAGGGATTAAAGTAAAGCAACTGTGTAAACTCCTCAGGGGAGCCAAAGCACTAAC
>A3_China_2012_MN908700
CCTCAAATCACTCTTTGGCAACGACCTGTTGTCAGAATAAAAATAGCAGGACAGCTAAAAGAAGCTCTATTAGAYACAGGAGCAGATGATACAGTATTAGAAGACATAAATTTGCCAGGAAAATGGAAACCAAAAATGATAGGGGGAATTGGAGGCTTTATCAAAGTAAGACAGTATGATCAKATAGCTATAGAAATYTGTGGAAAAGAGGCTGTRGGTACAGTATTGGTAGGACCTACACCCGTCAACATAATTGGAAGAAACATGTTGACTCAGATTGGTTGTACTTTAAATTTTCCAATTAGTCCTATTAAAACTGTACCAGTAACATTAAARCCAGGAATGGATGGACCAAAGATTAAGCAATGGCCATTGACAGAAGAAAAAATAAAAGCATTGACAGCAATTTGTAAAGAGATGGAAGAGGAAGGAAAAATTTCAAAAATTGGGCCTGAAAAYCCATATAAYACTCCAGTATTTGCYATAAAGAAAAAAGACAGTACTAAATGGAGAAAATTAGTAGATTTCMGAGAGCTCAATAAAAGAACTCAGGACTTCTGGGAAGTTCAATTAGGRATACCGCATCCAGCGGGTTTAAAAAAGAAAAAATCAGTAACAGTACTAGATGTGGGGGACGCATATTTTTCART-ACCTTTAGATGAARGCTTTAGAAAGTATACTGCATTC--ACYATACCTAGTATAAATAATGARACACCAGGAATYAGATATCAGTACAATGTGCTRCCACAGGGATGGAAAGGGTCACCAGCAATATTCCAATATAGCATGACAAAAATCTTAGAACCCTTTAGATCCCAAAATCCAGAAATTGTTATCTATCAATACATGGATGACTTGTATGTAGGATCTGATTTAGAGATAGGGCAGCATAGAACAAAAGTAGARGAGCTRAGAGATCATCTATTAAGATGGGGATTTACTACACCAGACAAAAAGCATCAGAAGGAACCTCCATTTCTTTGGATGGGATATGAACTCCATCCTGACAAATGGACAGTCCAGCCCATACAGTTGCCAGAAAAGGATAGCTGGACTGTCAATGATMTACAGAAATTARTAGGAAAACTAAATTGGGCAAGTCAGATTTATGCAGGRATYAAAGTAAAGCAACTGTGTAAACTCCTCAGGGGAGCCAAGGCACTAAC
>A3_EquatorialGuinea_2008_FN557310
CCTCAAATCACTCTTTGGCAACGACCCGTTGTCACAGTAAGAATAGAAGGACAGTTAAAAGAAGCTCTATTAGATACAGGAGCAGATGATACAGTATTAGAAGACATAAATTTGCCAGGAAAATGGAAACCAAAAATGATAGGGGGAATTGGAGGTTTTATCAAAGTGAGACAATATGATCAGATACTTATAGAAATTTGTGGAAAAAAGGCTATAGGTACAGTATTGGTAGGACCTACACCTGTCAACATAATTGGAAGAAACATGTTGACTCARATTGGTTGTACTTTAAATTTTCCAATTAGTCCTATTGAAACTGTACCAGTAAAATTAAAGCCAGGAATGGATGGACCAAAGATTAAACAGTGGCCATTGACAGAAGAAAAAATAAAAGCATTGACAGCAATTTGTAAAGAGATGGAAGAGGAAGGGAAAATTTCAAAAATTGGGCCTGAAAATCCATACAATACTCCAATATTTGCTATAAAGAAAAAAGACAGTACTAAATGGAGAAAATTAGTAGATTTCAGAGAGCTCAATARAAGAACTCAGGACTTCTGGGAGGTTCAATTAGGAATACCGCATCCAGCGGGTTTGAAAAAGAAAAAATCAATAACAGTACTAGATGTAGGGGACGCATATTTTTCAGT-TCCTTTAGATGAAAACTTTAGAAAGTATACTGCRTTC--ACTATACCTAGTATAAATAATGAGACACCAGGAGTCAGGTATCAGTATAATGTGCTACCACAGGGATGGAAAGGATCACCAGCAATATTCCAGTATAGCATGACAAAAATCTTAGAGCCCTTTAGATCACAAAATCCAGAAGTAGTTATCTACCAATACATGGATGACTTATATGTAGGATCTGATTTAGAAATAGGGCAACATAGAACAAAAATAGAGGAGCTGAGAGCTCATCTATTGAAATGGGGACTTACTACACCAGACAAAAARCATCAGAAGGAACCTCCATTTCTTTGGATGGGATATGAACTCCATCCTGACAAATGGACAGTCCAACCTATACAGTTGCCAGACAAAGACAGCTGGACTGTCAATGATATACAAAAATTAGTGGGAAAATTAAATTGGGCAAGTCAGATTTATGCAGGGATTAAAGTAAAGCAACTGTGTAAACTCCTCAGGGGAGCCAAAGCACTAAC
>A3_Ghana_2002_EU177946
CCTCAAATCACTCTTTGGCAACGACCCATTGTCACAGTAAAAATAGGGGGACAGCTAAAGGAAGCTCTGTTAGACACAGGAGCAGATGATACAGTATTAGAAGAATTAAATTTGCCAGGAAAATGGAAACCAAAAATGATAGGGGGAATTGGAGGTTTTATCAAAGTAAGACARTATGACCAGATACCTATAGAAATTTGTGGACAAAAGGCTATAGGTACAGTATTAGTAGGACCTACACCTGTCAACATAATTGGAAGAAACATGTTGACTCAGATTGGGTGTACTTTAAATTTTCCAATTAGTCCTATTGAAACTGTACCAGTAACATTAAAGCCAGGAATGGATGGACCAAAGGTTAAACAATGGCCATTGACAAAAGAAAAAATAGAAGCATTGACAGCAATTTGTAAAGAGATGGAAGAGGAAGGAAAAATTTCAAAAATTGGGCCTGAAAATCCATATAATACTCCAGTATTTGCTATAAAGAAAAAAGACAGTACTAAATGGAGRAAATTAGTAGATTTCAGAGAGCTCAATAAAAGAACTCAGGACTTCTGGGAAGTTCAATTAGGAATACCGCATCCAGCGGGTTTGAAAAAGAAWAAATCAGTGACAGTACTAGATGTGGGGGAYGCATATTTTTCAGT-TCCTTTACATGAAGACTTTAGAAAGTATACTGCATTC--ACCATACCTAGTATAAACAATGAGACACCAGGAGTCAGATATCAGTACAATGTGCTACCACAGGGATGGAAAGGATCACCAGCAATATTTCAACATAGCATGACAAAAATCTTGGAGCCCTTTAGATCGCGRAATCCAGAAATAATTATCTATCAATACATGGATGACTTGTATGTAGGATCTGATTTAGAGATAGGGCAGCATAGAACAAAAATAGAAGAGCTGAGAGCTCATCTATTGAAATGGGGACTTACTACACCAGATAAGAAACATCAGAAGGAACCTCCATTTCTTTGGATGGGGTATGAACTCCATCCTGACAAATGGACAGTCCAGCCTATACAATTGCCAGAAAAAGACAGCTGGACTGTCAATGATATACAGAAATTAGTGGGAAAACTAAATTGGGCAAGTCAGATTTATGCAGGAATTMAAGTAARGCAACTGTGTAGACTCCTCAGGGGAGCCAAAGCACTAAC
>A3_Ghana_2002_EU178017
CCTCAAATCACTCTTTGGCAACGACCTGTTGTCACAGTAAGAGTAGGAGGACAGCTAAARGAAGCTCTATTAGATACAGGAGCAGATGATACAGTATTAGAAGATATAAATTTGCCAGGAAAATGGAARCCAAAAATGATAGGGGGAATTGGAGGTTTTATCAAAGTAARACAGTATGATCAGATACTTATAGAAATTTGTGGGAAAAAAGCTATAGGTACAGTATTGGTAGGACCTACACCYGTCAACATAATTGGAAGAAACATGTTGACTCAGATTGGATGTACTTTAAATTTTCCAATTAGTCCTATTGAAACTGTACCAGTAAAATTAAAGCCAGGAATGGATGGGCCAAAGGTTAAACAGTGGCCATTGACAGAAGAAAAAATAAAAGCATTGACAGMAATTTGTAAAGAGATGGAARAGGAAGGAAAAATTTCAAAAATTGGGCCTGAAAATCCWTACAATACTCCAGTATTTGCTATAAAGAAAAAAGACAGTACTAAATGGAGRAAATTAGTAGACTTYAGAGAGCTCAATAAAAGAACTCARGACTTCTGGGAAGTTCAATTAGGAATACCACACCCAGCRGGTCTRAAARAGAAAAAATCAGTAACAGTACTGGATGTGGGGGAYGCATATTTTTCAGT-TCCTTTAGATGAAARCTTTAGAAAGTATACTGCGTTC--ACCATACCCAGTAYAAACAATGAGACACCAGGRGTCAGATATCAGTACAATGTGCTACCACAGGGATGGAAAGGATCACCAGCAATATTCCAGTATAGCATGACAAAAATCTTAGAGCCCTTTAGATCACAAAACCCAGAAATAATTATCTATCAATACATGGATGACTTGTATGTAGGATCTGATTTAGAAATAGGGCAGCATAGAACAAAAATAGAGGAACTGAGAGCTCATCTGTTGAAATGGGGATTTACCACACCAGACAAAAAGCATCAGAAGGAACCTCCATTTCTTTGGATGGGATATGAACTCCATCCGGAAAAATGGACAGTCCAGCCTATACAGTTGCCAGAAAAAGACAGCTGGACTGTCAATGAYATACAGAAATTAGTGGGGAAACTAAATTGGGCAAGTCAGATTTATGCAGGAATTAAAGTAAGACAATTGTGCAAACTCCTCARGGGAGCCAAAGCACTGAC
>A3_Ghana_2002_EU178069
CCTCARATCACTCTTTGGCAACGACCMATTGTCACAGTAAGAATAGAAGGACAGCTAAAAGAAGCTCTATTAGATACAGGAGCAGATGATACAGTATTAGAAGAYATAAATTTGCCAGGAAAATGGAAACCAAAAATGATAGGGGGAATTGGAGGTTTTATCAAAGTAAGACAGTATGATCAGATACTTATAGAAATTTGTGGACAAAAGGCTATAGGTACAGTATTGGTWGGACCTACACCTGTCAACATAATTGGAAGAAACATGTTGACTCAGATTGGTTGTACTTTAAATTTTCCAATTAGTCCTATTGAAACTGTACCAGTAACATTAAAGCCAGGAATGGATGGGCCAAAGGTTAAACAATGGCCATTGACAGAAGAAAAAATAAAAGCATTGACAGCAATTTGTAAAGAGATGGAGGAGGAAGGAAAAATTTCAAAAATTGGGCCTGAAAATCCATACAATACTCCARTATTTGCTATAAAGAAAAAAGACAGTACTAAATGGAGRAAATTAGTAGACTTCAGAGAACTCAATAAAAGAACTCAGGACTTCTGGGAAGTTCAATTAGGAATACCGCATCCAGCGGGTTTGAAAAAGAAAAAATCAGTAACAGTACTGGATGTGGGGGACGCATACTTTTCAGT-TCCTTTACATGAAAGCTTTAGAAAGTATACTGCGTTC--ACCATACCTAGTACAAACAATGAGACACCAGGGGTCAGATATCARTACAATGTGCTRCCACAGGGATGGAAAGGATCACCAGCAATATTCCAGTATAGCATGACAAAAATCTTAGAGCCCTTTAGATYAAAAAATCCAGAAATAATTATCTATCAATACATGGATGACTTGTATGTAGGATCTGATTTAGAAATAGGGCAGCATAGAGCAAAAATAGAGGAGCTAAGAGCTCATCTATTGAAATGGGGATTTACTACACCAGACAAAAAGCATCAGAAGGAACCTCCATTTCTTTGGATGGGGTATGAACTCCATCCTGACAAATGGACAGTCCAGCCTATACAGTTGCCAGAAAAAGACAGCTGGACTGTCAATGATATACAGAAATTAGTGGGAAAACTAAATTGGGCAAGTCAGATTTATGCAGGRATTAAAGTAAAGCAATTGTGTAGACTCCTCAGGGGAGCCAAAGCACTAAC
>A3_Guinea_2016_MT919426
CCTCAGATCACTCTTTGGCAACGACCCGTTGTCACAATAAGAGTAGGAGGACAGCTAAAAGAAGCTCTATTAGATACAGGAGCAGATGATACAGTATTAGAAGATATAAATTTGCCAGGAAAATGGAAACCAAAAATGATAGGGGGAATTGGAGGTTTTATCAAAGTAAGGCAATATGATCAGATACTTATAGAAATTTGTGGGAAAAAGGCCATAGGTACAGTATTAGTAGGACCTACACCTGTCAACATAATTGGAAGAAACATGTTGACTCAGATTGGTTGTACTTTAAATTTTCCAATTAGTCCTATTAAAACTGTACCAGTAACATTAAAGCCAGGAATGGATGGACCAAAGGTTAAACARTGGCCATTGACAGAAGAAAAAATAAAAGCATTAACAGACATTTGTARAGAAATGGAAAAGGAAGGAAAAATTTCAAAAATTGGACCTGAAAATCCATACAATACTCCAGTATTTGCCATAAAGAAAAAAGACAGTACTAAGTGGAGAAAATTAGTAGATTTCAGAGAGCTGAATAAAAGAACTCAGGACTTCTGGGAAGTTCAATTAGGAATACCACATCCAGCGGGTCTGAAAAAGAAAAAATCAGTAACAGTACTGGATGTGGGGGACGCATATTTTTCAGT-TCCTTTAGATGAAAACTTTAGAAAGTATACTGCATTC--RCCATACCTAGTACAAACAATGAGACACCAGGAGTCAGATATCAATATAATGTGCTACCACAGGGATGGAAAGGATCCCCAGCAATATTCCAGTATAGCATGACAAAAATCTTGGAGCCCTTTAGGTCACAAAATCCAGAAATAATTATCTACCAATACATGGATGACTTGTATGTAGGATCTGATCTAGAAATAGGGCAGCACAGAACAAAAATAGAGGAGCTGAGAGCTCATCTATTGAAATGGGGATTTACTACACCAGACAAAAAGCATCAAAAGGAACCTCCATTTCTTTGGATGGGATATGAACTCCATCCTGAGGAATGGACAGTCCAATCTATACARTTGCCAGAAAAAGACAGCTGGACTGTCAATGATATACAGAAAYTAGTGGGAAAATTAAATTGGGCAAGTCAGATTTATRCAGGGATCAAARTAAGGCAACTGTGTAAACTCCTCAGGGGAGCCAAAGCACTAAC
>A3_Guinea_2018_MT874297
CCTCAGATCACTCTTTGGCAACGACCCGTTGTCACAATAAGAGTAGGAGGACAGCTAAAAGAAGCTCTATTAGATACAGGAGCAGATGATACAGTATTAGAAGATATAAATTTGCCAGGAAAATGGAAACCAAAAATGATAGGGGGAATTGGAGGTTTTATCAAAGTAAGACAGTATGATCAGATACTTATAGAAATTTGTGGAAAGAAGGCTATAGGTACAGTATTGGTAGGACCTACACCTGTCAACATAATTGGAAGAAACATGTTGACTCAGATTGGTTGTACTTTAAATTTTCCAATTAGTCCTATTAAAACTGTACCAGTAACATTAAAGCCAGGAATGGATGGACCAAAGGTTAAACAATGGCCATTGACAGAAGAAAAAATAAAAGCATTGACAGCAATTTGTAAAGAGATGGAAGAGGAAGGGAAAATTTCAAAAATTGGGCCTGAAAATCCATACAATACTCCAGTATTTGCCATAAAGAAAAAAGACAGTACTAAGTGGAGAAAATTAGTAGATTTCAGAGAGCTGAATAAAAGAACTCAGGACTTCTGGGAAGTTCAATTAGGAATACCACATCCAGCGGGTCTGAAAAAGAAAAAATCAATAACAGTACTGGATGTAGGGGACGCATATTTTTCAGT-TCCTTTAGATGAAAACTTTAGAAAGTATACTGCATTC--ACCATACCTAGTATAAACAATGAGACACCAGGAATCAGATATCAATATAATGTGCTACCACAGGGATGGAAAGGATCCCCAGCAATATTCCAGTATAGCATGACAAAAATCTTGGAGCCCTTTAGGTCACAAAATCCAGAAATAATTATCTACCAATACATGGATGACTTATATGTAGGATCTGATTTAGAAACAGGGCAACATAGAACAAAAATAGAGGAGCTAAGAGCTCATCTATTGAGATGGGGACTTACTACACCAGACAAAAAGCATCAGAAGGAACCTCCATTTCTTTGGATGGGATATGAACTCGATCCTGAGGAATGGACAGTCCAATCTATACARTTGCCAGAAAAAGACAGCTGGACTGTCAATGATATACAGAAAYTAGTGGGAAAATTAAATTGGGCAAGTCAGATTTATRCAGGGATCAAARTAAGGCAACTGTGTAAACTCCTCAGGGGAGCCAAAGCACTAAC
>A3_Mauritania_2015_LR131882
CCTCAAATCACTCTTTGGCAACGACCAGTAGTCACAGTAAGAATAGAAGGACAGCTAAAAGAAGCTCTATTAGATACAGGRGCAGATGATACAGTATTAGAAGACATAAATTTACCAGGGAAATGGAAGCCAAAAATGATAGGGGGAATTGGAGGTTTTATCAAAGTAAGACAGTATGATCAGATACTTATAGAAATTTGTGGAAAAAAGGCTRTAGGTACAGTATTGGTAGGACCTACACCTGTCAACATAATTGGAAGRAACATGTTGACTCAGATTGGTTGTACTTTAAATTTTCCAATTAGTCCTATTAAAACTGTACCAGTAACATTAAAGCCAGGAATGGATGGACCAAAGGTTAAACAATGGCCATTGACAGAAGAAAAAATAAAAGCATTGACAGCAATTTGTAAAGAGATGGAAGAGGAGGGAAAAATTTCAAAAATTGGGCCTGACAATCCATACAATACTCCAGTATTTGCCATAAAGAAAAAGGACAGTACTAAATGGAGGAAATTAGTAGATTTCAGAGAACTCAATAAAAGAACTCAGGACTTCTGGGAAGTTCAATTAGGAATACCACATCCAGCGGGTTTAAAAAAGAAAAAATCAGTAACAGTACTRGATGTGGGGGATGCATATTTTTCAGT-TCCTTTAGATGAAAGTTTTAGAAAGTATACTGCATTC--ACCATCCCTAGTACAAACAATGAAACACCAGGAGTCAGATATCAGTACAATGTGCTACCACAGGGATGGAAAGGATCACCAGCAATATTCCAGCATAGCATGACAAAAATCTTAGAGCCCTTTAGATCACAAAATCCAGAAATAATTATCTATCAATACATGGATGACTTGTATGTAGGATCTGATTTAGAATTAGGGCAGCATAGAACAAAAGTAGAAGAGCTAAGAGCTCATCTATTRAAATGGGGRTTTACTACACCAGATAAAAAGCATCAAAAGGAACCTCCATTTCTGTGGATGGGATATGAACTCCATCCTGATAAATGGACAGTCCAGCCTATACAGTTGCCAGACAAAGATCACTGGACTGTCAATGATATACAGAAATTAGTGGGAAAGCTAAATTGGGCAAGTCAGATTTATGCAGGGATTAAAGTAAAGCAACTGTGTAAACTCCTCAGAGGAGCCAAAGCGCTAAC
>A3_Mauritania_2015_LR131908
CCTCAAATCACTCTTTGGCAACGACCMGTTGTTACAGTAAAAATAGAAGGACAGTTAAAAGAAGCTCTATTAGATACAGGAGCAGATGATACAGTATTRGAAGACATAAATTTACCAGGGAAATGGAAACCAAAAATGATAGGGGGAATTGGAGGTTTTATCAAAGTAAGACAGTATGATCAGATAGTTATAGAAATTTGTGGAAAAAAGGCTATAGGTACAGTRTTGGTAGGACCYACACCTGTCAACATAATTGGAAGAAACATGTTGACTCAGATTGGTTGTACYTTAAATTTTCCAATTAGTCCTATTAACACTGTACCAGTAACATTAAAGCCAGGAATGGATGGGCCAAAGGTTAAACARTGGCCATTGACAGAAGAAAAAATAAAAGCATTGACAGCAATTTGTAAAGAGATGGAAGAGGAAGGAAAAATTTCAAAAATTGGGCCTGAAAATCCATACAATACTCCAGTATTTGCTATAAAGAAAAAAGACAGTACTAAATGGAGAAAATTAGTAGATTTCAGAGAGCTTAATAAAAGAACTCAGGACTTCTGGGAGGTTCAATTAGGAATACCGCATCCAGCGGGTTTAAAACAGAAAAAATCAGTAACAGTACTGGATGTGGGGGATGCATATTTTTCAGT-TCCTTTAGATGAAAACTTTAGAAAGTATACTGCGTTC--ACCATACCTAGTATAAACAATGAGACACCAGGAGTCAGATATCAGTACAATGTGCTACCACAGGGATGGAAAGGATCACCAGCAATATTTCAATACAGCATGACAAAAATCTTAGAGCCCTTTAGATCACAAAATCCAGAAATAATTATCTATCAATACATGGATGAYTTGTATGTAGGATCTGATTTAGAAATAGGGCAGCATAGARCAAAAATAGAAGAGCTRAGAGCTCATCTRTTGAAATGGGGATTTACTACACCAGACAAAAAGCATCAGAAGGAACCTCCATTTCTKTGGATGGGATATGAACTCCATCCTGACAAATGGACAGTCCAGCCTATACARTTGCCARATAAAGACAGCTGGACTGTCAATGATATACAGAAGTTAGTGGGAAAACTAAATTGGGCAAGTCAGATTTATGCAGGGATTAAAGTAAAACAACTGTGTAAACTCCTCAGAGGAGCCAAAGCACTAAC
>A3_Senegal_1996_AY521630
CCTCAGATCACTCTTTGGCAACGACCCATTGTCACAGTAAGAATAGGAGGACAGCTAAAAGAAGCTCTATTAGATACAGGAGCAGATGATACAGTATTAGAAGACATAAATTTGCCAGGAAAATGGAAACCAAAAATGATAGGGGGAATTGGAGGTTTTATCAAGGTAAGACAGTATGATCAGATACTTATAGAAATTTGTGGAAAAAAGGCTATAGGTACAGTATTGGTCGGACCTACACCCGTCAACATAATTGGAAGAAACATGTTGACTCAGATTGGTTGTACTTTAAATTTTCCAATTAGTCCTATTAAAACTGTACCAGTAACATTAAAGCCAGGAATGGATGGACCAAAGGTTAAACAATGGCCATTGACAGAAGAAAAAATAAAAGCATTGACAGCAATTTGTAAAGAGATGGAAGAGGAAGGAAAAATTTCAAAAATTGGGCCTGAAAATCCATACAATACTCCAGTATTTGCTATAAAGAAAAAAGACAGTACTAAATGGAGGAAATTGGTAGATTTCAGAGAGCTCAATAAAAGAACACAGGACTTCTGGGAAGTTCAATTAGGGATACCGCATCCAGCGGGTTTGAAAAAGAAAAAATCAGTAACAGTACTAGATGTGGGGGACGCATATTTTTCAGT-TCCTTTAGATATAAACTTTAGAAAGTATACTGCATTC--ACCATACCTAGTACAAACAATGAGACACCAGGAGTCAGGTATCAGTACAATGTGCTACCACAGGGATGGAAAGGATCACCAGCAATATTCCAGTATAGCATGACAAAAATCTTAGAGCCCTTTAGATTACAAAATCCAGAAATAATTATCTATCAATACATGGATGACTTGTATGTAGGATCTGATTTAGAAATAGGGCAGCATAGAACAAAAATAGAGGAGCTAAGAGCTCATCTATTGAAATGGGGATTTACTACACCAGACAAAAAGCATCAGAAGGAACCTCCATTTCTTTGGATGGGATATGAACTCCATCCTGACAAATGGACAGTCCAGCCTATACAGTTGCCAGAAAAAGACAGCTGGACTGTCAATGATATACAGAAATTAGTGGGAAAACTAAATTGGGCAAGTCAGATTTATGCAGGGATTAAAGTAAAGCAACTGTGTAGACTCCTCAGGGGAGCCAAAGCACTAAC
>A3_Senegal_2001_AY521629
CCTCAGATCACTCTTTGGCAACGACCCATTGTCACAGTAAGAATAGGAGGACAGCTAAAAGAAGCTCTATTAGATACAGGAGCAGATGATACAGTGTTAGAAGACATAAATTTGCCAGGAAAATGGAAACCAAAAATGATAGGGGGAATTGGAGGTTTTATCAAAGTAAGACAGTATGATCAGATACTTATAGAAATTTGTGGAAAAAAGGCTATAGGTACAGTATTGGTTGGACCTACACCCGTCAACATAATTGGAAGAAACATGTTGACTCAGATTGGTTGTACTTTAAATTTTCCAATTAGTCCTATTAAAACTGTACCAGTAACATTAAAGCCAGGAATGGATGGACCAAAAGTTAAACAATGGCCATTGACAGAAGAAAAAATAAAAGCATTGACAGCAATTTGTAAGGAGATGGAAGAGGAAGGAAAAATTTCAAAAATTGGCCCTGAAAATCCATACAATACTCCAGTATTTGCTATAAAGAAAAAAGACAGTACTAAATGGAGGAAATTGGTAGATTTCAGAGAGCTCAATAAAAGAACACAGGACTTCTGGGAAGTTCAATTAGGAATACCGCATCCAGCGGGTTTGAAAAAGAAAAAATCAGTAACAGTACTGGATGTGGGGGACGCATATTTTTCAGT-TCCTTTAGATGAAAGCTTTAGAAAGTATACTGCATTC--ACCATACCCAGTACAAACAATGAGACACCAGGAGTCAGGTATCAGTACAATGTGCTACCACAGGGATGGAAAGGATCACCAGCAATATTCCAGTATAGCATGACAAAAATCTTAGAGCCCTTTAGATCACAAAATCCAGAAATAATTATCTATCAATACATGGATGACTTGTATGTAGGATCTAATTTAGAAATAGGGCAGCATAGAACAAAAATAGAGGAACTAAGAGCTCATCTATTGAAATGGGGATTTACTACACCAGACAAAAAGCATCAGAAGGAACCTCCATTTCTTTGGATGGGATATGAACTCCATCCTGACAAATGGACAGTCCAGCCTATACAGTTGCCAGAAAAGGACAGCTGGACTGTCAATGATATACAGAAATTAGTAGGAAAACTAAATTGGGCAAGTCAGATTTATGCAGGGATTAAAGTAAGGCAACTGTGTAAACTCCTCAGGGGAGCCAAAGCACTAAC
>A3_Senegal_2001_AY521631
CCTCAAATCACTCTTTGGCAACGACCCCTTGTCACAGTAAAAGTAGGAGGACAGCTAAAAGAGGCGCTATTAGATACAGGAGCAGATGATACAGTATTAGAAGACATAAATTTGCCAGGGAAATGGAAACCAAAAATGATAGGGGGAATTGGAGGTTTTATCAAAGTAAGACAATATGATCAGATACTTATAGAAATTTGTGGAAAAAAGGCTATAGGTACAGTATTGGTCGGACCTACACCTGTCAACATAATTGGAAGAAACATGTTGACTCAGATTGGTTGTACTTTAAATTTTCCAATTAGTCCTATTAAAACTGTACCAGTAACATTAAAGCCAGGAATGGATGGACCAAAGGTTAAACAATGGCCATTGACAGAAGAAAAAATAAAAGCATTGACAGCAATTTGTAAAGAGATGGAAGAGGAAGGAAAAATTTCAAAAATTGGGCCTGAAAATCCATACAATACTCCAGTATTTGCTATAAAGAAAAAGGACAGTACCAAATGGAGGAAATTAGTAGATTTCAGAGAGCTCAATAAAAGAACTCAGGACTTCTGGGAAGTTCAATTAGGGATACCGCATCCAGCGGGTTTGAAACAGAAAAAATCAGTAACAGTACTGGATGTGGGGGACGCATATTTTTCAGT-TCCTTTAGATGAAGGCTTTAGAAAGTATACTGCGTTC--ACCATACCTAGTACAAACAATGAGACACCAGGAGTCAGATATCAGTACAATGTACTACCACAGGGATGGAAAGGATCACCAGCAATATTCCAGTATAGCATGACAAAAATCTTAGAGCCCTTTAGATCACAAAATCCAGAAATAATTATCTATCAATACATGGATGACTTGTATGTAGGATCGGATTTAGAAATAGGGCAGCATAGAACAAAAATAGAGGAGCTGAGAGCTCATCTATTGAAATGGGGACTTACTACACCAGACAAAAAGCATCAGAAAGAACCTCCATTCCTATGGATGGGATATGAACTCCATCCTGACAAATGGACAGTCCAGCCTATACAGTTGCCAGACAAAGACAGCTGGACTGTCAATGATATACAGAAGTTAGTGGGAAAACTAAATTGGGCAAGTCAAATTTATCCAGGGATTAAAGTAAAGCAACTGTGTAAACTCCTCAGGGGAGCCAAAGCACTAAC
>A3_Senegal_2003_FN599763
CCTCAGATCACTCTTTGGCAACGACCTGTTGTCACARTAAGAGTAGGAGGACAGATAAARGAGGCTCTATTAGATACAGGAGCAGATGATACAGTATTAGAAGAYATAAATTTGCCAGGAAAATGGAAACCAAAAATGATAGGGGGAATTGGAGGTTTTATCAAAGTAAGACAGTATGATCAGATACTTATAGAAATTTGTGGRAAAAAGGCTATAGGTACAGTATTGGTTGGACCTACACCCGTCAACATAATTGGAAGAAACATGTTGACTCAGATTGGRTGTACTTTAAATTTTCCAATTAGTCCTATTAAAACTGTACCAGTAACATTAAAGCCAGGAATGGATGGACCAAAGGTTAAACAATGGCCATTGACAGAAGAAAAAATAAAAGCWTTGACAGCAATTTGTRATGAGATGGAAGAGGAAGGAAAAATTTCAAAAATTGGGCCTGAAAATCCATACAAYACTCCAGTATTTGTTATAAAGAAAARGGACAGTACTAAATGGAGGAAATTAGTAGACTTCAGRGAGCTCAATAAAAGAACTCAGGATTTCTGGGAAGTTCAATTAGGAATACCGCATCCAGCGGGTTTGAAAAAGAAAAAATCAGTAACAGTACTGGATGTGGGGGATGCATATTTTTCART-TCCTTTAGATGAAAACTTTAGAAAGTATACTGCATTC--ACCATACCTAGTACAAACAATGAGACACCAGGGRTCAGATATCAGTACAATGTGCTACCACAGGGATGGAAAGGATCACCAGCAATATTYCAGYATAGCATGACAAAAATCTTAGAGCCCTTTAGATCACARAATCCAGAAATAGTTATCTATCAATACATGGATGACTTGTATGTAGGATCTGATTTAGAAATAGGGCAGCATAGARCAAAAATAGAGGAGCTAAGAGCTCATCTATTGAGATGGGGATTTACTACACCAGACAAAAAGCATCAGAAGGAACCCCCATTTCTTTGGATGGGGTATGAACTCCATCCTGACAAATGGACAGTCCAGCCTATACAGTTGCCAGAAAAAGACAACTGGACTGTYAATGATATACAGAAATTAGTGGGAAAACTAAATTGGGCAAGTCAGATTTATCCAGGGATTAAARTAARGCARCTGTGTAAACTCCTCAGGGGAGCCAAAGCACTAAC
>A3_Senegal_2009_JN673568
CCTCAGATCACTCTTTGGCAACGACCCATTGTCACAGTAAGAATAGAAGGACAGCTAAAAGAAGCTCTATTAGATACAGGAGCAGATGATACAGTATTAGAAGACATAAATTTGCCAGGAAAATGGAAACCAAAAATGATAGGGGGAATTGGAGGTTTTATCAAAGTAAGACAGTATGATCAGATACTTATAGAAATTTGTGGAAAAAGGGCTATAGGTACAGTATTGGTGGGACCTACACCCGTCAACATAATTGGAAGAAACATGTTGACTCAGATTGGTTGTACTTTAAATTTTCCAATTAGTCCTATTAAAACTGTACCAGTAGCATTAAAGCCAGGMATGGATGGGCCAAAGGTTAAACAATGGCCATTGACAGAAGAAAAAATAAAAGCATTGACAGCAATTTGTAAAGAGATGGAAGAGGAAGGAAAAATTTCAAAAATTGGGCCTGAAAATCCATACAATACTCCAGTATTTGCTATAAAGAAAAAAGACAGTACTAAATGGAGAAAATTGGTAGATTTCAGAGAGCTTAATAAAAGAACACAGGACTTCTGGGAAGTTCAATTAGGAATACCGCATCCAGCGGGTTTGAAACAGAAAAAATCAGTAACAGTACTGGATGTGGGGGATGCATATTTTTCAGT-TCCTTTAGATGAAGGCTTTAGAAAGTATACTGCATTC--ACCATACCTAGTATAAACAATGAGACACCAGGAATCAGGTATCAGTACAATGTGCTACCACAGGGATGGAAAGGATCACCAGCAATATTCCAGTATAGCATGACAAAAATCTTAGAGCCCTTTAGATCAAGAAATCCAGAAATAATTATCTACCAATACATGGATGACTTGTATGTAGGATCTGATTTAGAAATAGGGCAGCATAGAACAAAAATAGAGGAACTAAGAGATCATCTATTGAAATGGGGATTTACCACACCAGACAAAAAGCATCAGAAGGAACCTCCATTTCTTTGGATGGGATATGAACTCCATCCTGACAAATGGACAGTCCAGCCTATACAGTTGCCAGAAAAAGACAGCTGGACTGTCAATGATATACAGAAATTAGTAGGAAAACTAAATTGGGCAAGTCAGATTTATGCAGGGATTAAAGTAAAGCAACTGTGTAAACTCCTCAGGGGAGCCAAAGCACTAAC
>A3_Senegal_2009_JN673569
CCTCAAATCACTCTTTGGCAACGACCCATTGTCACAGTAAGAATAGAAGGACAGATAAAAGAAGCTCTATTGGATACAGGAGCAGATGATACAGTATTAGAAGACATAAATTTGCCCGGAAAGTGGAAACCAAAAATGATAGGGGGAATTGGAGGTTTTATCAAAGTAAGACAGTATGATCAGATACTTATAGAAATTTGTGGAAAAAGGGCTATAGGTACAGTACTGGTAGGACCTACACCCGTCAACATAATTGGAAGAAACATGTTGACTCAGATTGGTTGTACTTTAAATTTTCCAATTAGTCCTATTAAAACTGTACCAGTAACATTAAAACCAGGAATGGATGGACCAAAGGTTAAACAATGGCCATTGACAGAAGAAAAAATAAAAGCATTGACAGCAATTTGTAAAGAGATGGAAGAGGAAGGAAAAATTTCAAAAATTGGGCCTGAAAATCCATACAATACTCCAGTATTTGCTATAAAGAAAAAAGACAGTACTAAATGGAGGAAATTAGTAGATTTCAGAGAGCTCAATAAAAGAACTCAGGACTTCTGGGAAGTTCAATTAGGAATACCGCATCCAGCGGGTTTACCAAAGAAAAAATCAGTAACAGTACTGGATGTGGGGGATGCATATTTTTCAGT-TCCTTTACATGAAAGCTTYAGAAAGTATACTGCATTC--ACCATACCTAGTACAAACAATGAGACACCAGGAGTCAGATATCAGTACAATGTGCTACCACAGGGATGGAAAGGATCACCAGCAATATTCCAGTATAGCATGGCAAAAATCTTAGAGCCCTTTAAATCACAAAATCCAGAAATAATTATTTATCAATACGTGGATGACTTGTATGTAGGATCTGATTTAGAAATAGGGCAGCATAGAACAAAAATAGAGGAGCTAAGAGCTCATCTATTGAGATGGGGATTTACTACACCAGACAAAAAACATCAGAAAGAACCTCCATTTCTTTGGATGGGATATGAGCTCCATCCTGACAAATGGACAGTCCAGCCTATAGAGTTGCCAGAAAAAGACAGTTGGACTGTCAATGATATACAGAAATTAGTGGGAAAACTAAACTGGGCAAGTCAGATTTATGCAGGGATTAAAGTAAAGCAACTATGTAAACTCCTCAGGGGAGCCAAAGCACTAAC
>A3_Senegal_2009_JN673570
CCTCAAATCACTCTTTGGCAACGACCCCTTGTCACAGTAAGAGTAGGAGGACAGCTAAAAGAAGCTCTATTAGATACAGGAGCAGATGATACAGTATTAGAAGACATAAATTTGCCAGGAAAATGGAAACCAAAAATGATAGGGGGAATTGGAGGTTTTATCAAAGTAARACAGTATGATCAGATACTTATAGAAATTTGTGGAAAGAAAGCTATAGGTACAGTATTGGTAGGACCTACACCCGTCAACATAATTGGAAGAAACATGTTGACTCAGATTGGTTGTACTTTAAATTTTCCAATTAGTCCTATTGAAACTGTACCAGTAACATTAAAGCCAGGAATGGATGGACCAAAGGTTAAACAATGGCCATTGACAGAAGAAAAAATAAAAGCATTAACAGAGATTTGTAAAGAGATGGAGGAGGAAGGAAAAATTTCAAAAATTGGGCCTGAAAATCCATACAATACTCCAGTATTTGCTATAAAGAAAAAAGACAGTACTAAATGGAGAAAATTAGTAGATTTCAGAGAGCTCAATAAAAGAACTCAGGACTTCTGGGAAGTTCAATTAGGAATACCGCATCCAGCGGGTTTAAAAAAGAAAARATCAGTAACAGTACTGGATGTGGGGGACGCATATTTTTCAGT-TCCTTTASATRAARACTTTAGAAAGTATACTGCGTTC--ACCATACCTAGTACAAACAATGAGACACCAGGAACCAGATATCAGTACAATGTGCTGCCACAGGGATGGAAAGGATCACCAGCAATATTCCAGCATAGCATGACAAAAATCTTGGAGCCCTTTAGATCACAAAATCCAGACATAATTATCTATCAATACATGGATGACTTGTATGTAGGATCTGATTTAGAAATAGGGCAGCATAGAACAAAAATAGAGGAGCTGAGAGCTCATCTATTGARGTGGGGACTTACTACACCAGATAAAAAGCATCAGAAGGAACCTCCATTTCTTTGGATGGGATATGAACTCCATCCTGACAAATGGACAGTCCAGCCTATACAGTTGCCAGACAAAGACAGCTGGACTGTCAATGATATACAGAAATTAGTGGGAAAACTAAATTGGGCAAGTCAGATTTATGCAGGGATTAAAGTAAAGCAACTGTGTAGACTTCTCAGGGGARCCAAAGCACTAAC
>A3_Senegal_2009_JN673571
CCTCAAATCACTCTTTGGCAACGACCAATTGTCACAGTAAGARTAGGGGGACAGCTAARAGAAGCTCTATTAGATACAGGAGCAGATGATACAGTATTAGAAGAAATAAATTTGCCAGGAAAATGGAAGCCAAAAATGATAGGGGGAATTGGAGGTTTTATCAAAGTAAGACAGTATGATCAGATACTTATAGAAATTTGTGGACAAAAGGCTATAGGTACAGTATTGGTTGGACCTACACCCGTCAACATAATTGGAAGAAACATGTTGACTCAGATTGGTTGTACTTTAAATTTTCCAATTAGTCCTATTAATACTGTACCAGTARCATTAAAGCCAGGAATGGATGGACCAAAGGTTAAACAATGGCCATTGACAGAAGAAAAAATAAAAGCATTGACAGCAATTTGTAAAGAGATGGAAGAGGARGGAAAAATTTCAAARATTGGGCCTGAAAATCCATACAATACTCCAGTATTTGCTATAAAGAAAAAAGACAGTACTAAATGGAGGAAATTGGTAGATTTCAGAGAGCTCAATAAAAGAACACAGGACTTCTGGGAAGTTCAGTTAGGAATACCGCATCCAGCGGGTTTGAAAAAGAAAAAATCAGTAACAGTACTAGATGTGGGGGATGCATATTTTTCAGT-TCCTTTAGATGAAAGCTTTAGAAAGTATACTGCATTC--ACCATACCTAGTATAAACAATGAGACACCAGGAATCAGGTATCAGTACAATGTGCTACCACAGGGATGGAAAGGATCACCAGCAATATTCCAGCATAGCATGACAAAAATCTTAGAGCCCTTTAGATCAAAAAATCCAGAAATAATTATCTATCAATACATGGATGACTTGTATGTAGGATCTGATTTAGAAATAGGGCAGCATAGARCAAAAATAGAGGAGCTAAGAGCTCATCTATTGAAATGGGGATTTACTACACCAGACAARAAGCATCAGAAGGAACCTCCATTTCTTTGGATGGGATATGAACTCCATCCTGACAAATGGACAGTCCAGCCTATACAGTTGCCAGAAAAAGACAGCTGGACTGTCAATGATATACAGAARTTAGTAGGAAAACTAAATTGGGCAAGTCAGATTTATGCAGGGATTAAAGTAAAGCAACTGTGTAAACTCCTCAGGGGAGCCAAAGCACTAAC
>A3_Spain_2004_EU342782
CCTCAGATCACTCTTTGGCAACGACCCGTTGTCACAATAAGAGTAGGAGGACAGCTAAAAGAAGCTCTATTAGATACAGGAGCAGATGATACAGTATTAGAAGATATAAATTTGCCAGGAAAATGGAAACCAAAAATGATAGGGGGAATTGGAGGTTTTATCAAAGTAAGACAGTATGATCAGATACTTATAGAAATTTGTGGAAAGAAGGCTATAGGTACAGTATTGGTAGGACCTACACCTGTCAACATAATTGGAAGAAACATGTTGACTCAGATTGGTTGTACTTTAAATTTTCCAATTAGTCCTATTGAAACTGTACCAGTAACATTAAAGCCAGGAATGGATGGACCAAAGGTTAAACAATGGCCATTGACAGAAGAAAAAATAAAAGCATTGACAGCAATTTGTAAAGAGATGGAAGAGGAAGGRAAAATTTCAAAAATTGGGCCTGAAAATCCATACAATACTCCAGTATTTGCCATAAAGAAAAAAGACAGTACTAAGTGGAGAAAATTAGTAGATTTCAGAGAGCTGAATAAAAGAACTCAGGACTTCTGGGAAGTTCAATTAGGAATACCACATCCAGCGGGTCTRAAAAAGAAAAAATCAATAACAGTACTGGATGTAGGGGACGCATATTTTTCAGT-TCCTTTAGATRAAAACTTTAGAAAGTATACTGCATTC--ACCATACCTAGTATAAACAATGAGACACCAGGAATCAGATATCAATATAATGTGCTACCACAGGGATGGAAAGGATCCCCAGCAATATTCCAGTATAGCATGACAAAAATCTTGGAGCCCTTTAGGTCACAAAATCCAGAAATAATTATCTACCAATACATGGATGACTTATATGTAGGATCTGATTTAGAAACAGGGCAACATAGAACAAAAATAGAGGAGCTAAGAGCTCATCTATTGAGATGGGGACTTACTACACCAGACAAAAAGCATCAGAAGGAACCTCCATTTCTCTGGATGGGATATGAACTCCATCCTGACAAATGGACAGTCCAACCTATACAGTTGCCAGACAAAGACAGCTGGACTGTCAATGATATACAGAAATTAGTGGGAAAACTAAATTGGGCAAGTCAGATTTATGCAGGRATTAAAGTAAGGCAACTGTGTARACTCCTCAGGGGAGCCAAAGCACTAAC
>A3_Togo_2006_FM955686
CCTCAAATCACTCTTTGGCAACGACCCGTTGTCACARTAAAAATAGRAGGGCAGCTAAAAGAAGCTCTATTAGATACAGGAGCAGATGATACAGTATTAGAAGACATAAATTTGCCAGGAAAATGGAAACCAAAAATGATAGGGGGAATTGGAGGTTTTATCAAAGTAAGACARTATGATSAGATATYTATAGAAATTTGTGGAAAAAAGGCTATAGGTACAGTATTGGTCGGGCCTACACCTGTCAACATAATTGGAAGAAACATGTTGACTCAGATTGGYTGTACTTTAAATTTTCCAATWAGTCCTATTGAAACTGTACCAGTAACATTAAAGCCAGGAATGGATGGGCCAAAGGTTAAACAATGGCCATTGACAGAAGAAAAAATAAAAGCATTGACAGCAATTTGTAAAGAGATGGAARAGGAAGGAAAAATTTCAAAAATTGGGCCTGATAATCCATACAATACTCCAGTATTTGCTATAAAGAAAAAAGACAGTACTAAATGGAGAAAATTAGTAGATTTCAGRGAGCTAAATAAAAGAACTCAAGACTTCTGGGAAGTTCAATTAGGGATACCGCATCCAGCGGGTTTGAAAAAGAAAAAGTCAGTAACAGTACTGGATGTGGGGGACGCATACTTTTCAGT-TCCTTTAGATAAAAGCTTTAGAAAGTATACTGCGTTC--ACCATACCTAGTACAAACAATGAGACACCAGGAATTAGATATCAGTACAATGTGCTACCACAGGGATGGAAAGGATCACCAGCAATATTCCAGTATAGCATGACAAAAATTTTAGAGCCCTTCAGATCACAAAATCCAGAAATAATAATCTATCAATACATGGATGACTTGTATGTAGGATCTGATTTAGAAATAGGGCAACATAGGGCAAAAATAGAGGAGCTAAGAGCTCATCTACTAAAATGGGGATTAACTACACCAGACAAAAAGCATCAGAAGGAACCTCCATTTCTTTGGATGGGATATGAACTCCATCCTGACAAATGGACAGTCCAGCCTATACAATTGCCAGACAAAGACAGCTGGACTGTCAATGATATACAGAAATTAGTGGGAAAACTAAATTGGGCAAGTCAAATTTATGCAGGGATTAAAGTAAAGCAACTGTGTAAACTCCTCAGGGGAGCCAAGGCACTAAC
>A3_Togo_2006_FM955710
CCTCAAATCACTCTTTGGCAACGACCCGTTGTCACAGTAAGAATAGAAGGACAGCTAAAAGAAGCTCTATTAGATACAGGAGCAGATGATACAGTAYTAGAAGACATAAATTTGCCAGGGAAATGGAAACCAAAAATGATAGGGGGAATTGGAGGTTTTATTAAAGTAAGACAGTATGATCAGATACTTATAGAAATTTGTGGAAAAAAGGCYATAGGTACAGTATTGGTAGGACCTACACCTGTCAACATAATTGGAAGGAACATGTTGACTCAGATTGGNTGTACTTTAAATTTTCCAATTAGTTCTATTGAAACTGTACCAGTAACATTAAAGCCAGGAATGGATGGCCCAAAAGTTAAACAATGGCCATTGACAGAAGAAAAAATAAAAGCATTGACAGCAATTTGTAAAGAGATGGAAGAGGAAGGAAAAATTTCAAAAATTGGGCCTGAAAATCCATACAATACTCCAGTATTTGCTATAAAGAAAAAAGACAGTACTAAATGGAGGAAATTAGTAGATTTCAGAGAGCTCAATAAAAGAACTCAGGACTTCTGGGAAGTTCAATTAGGAATACCGCATCCAGCGGGTTTRAAAAAGAAGAAATCAATAACAGTACTGGATGTGGGGGATGCATATTTTTCAAT-TCCTTTAGATAAAAATTTTAGAAAGTATACTGCATTC--ACTATACCTAGTATAAACAATGAGACACCAGGAGTCAGATATCAGTACAATGTGCTACCACAGGGATGGAAAGGATCACCAGCAATATTCCAGTATAGCATGACAAAAATCTTAGAGCCCTTTAGATCAAAAAATCCAGAATTAATTATCTATCAATACATGGATGATTTGTATGTAGGATCTGATTTAGAAATAGGGCAGCATAGAGCAAAAATAGAGGAGCTAAGAGARCATYTATTGAAATGGGGACTTACTACACCAGACAAAAAGCATCAGAAGGAACCTCCATTTCTTTGGATGGGATATGAACTCCATCCTGACAAATGGACAGTCCAGCCTATACAGTTGCCAGAAAAGGACAGCTGGACTGTCAATGATATACAGAAATTAGTGGGAAAACTAAATTGGGCAAGTCAGATTTATGCAGGGATTAAAGTAAAGCAACTGTGTAAACTCCTCAGGGGAGCCAAAGCACTAAC
>A3_USA_2003_KY579605
CCTCAAATCACTCTTTGGCAACGACCCATTGTCACAGTAAGAATARAAGGACAGCTAAAAGAAGCTCTATTAGATACAGGAGCAGATGATACAGTATTAGAAGACATAAATTTGCCAGGAAGATGGAAACCAAAAATGATAGGGGRAATTGGAGGTTTTATCAAAGTAAGACAGTATGATCAAATATGTATAGAAATTTGTGGACAAAAGGCTATAGGTACAGTATTGGTAGGACCYACACCCGTCAACATAATTGGGAGGAAYATGTTGACTCAGATTGGTTGTACTTTAAATTTTCCAATTAGTCCTATCAACACTGTACCAGTAACATTAAAGCCAGGAATGGATGGACCAAAGGTTAAACAATGGCCATTGACAGAAGAAAAAATAAAAGCATTGACAGAAATTTGCAAGRAGATGGAAGAGGAAGGAAAAATTTCAAAAATTGGGCCTGAAAATCCATACAATACTCCAGTATTTGCTATAAAGAAAAAAGAYACTACTAAATGGAGAAARTTAGTAGATTTCAGAGAGCTCAATAAAAGAACTCAGGACTTCTGGGAAATTCAATTAGGGATACCGCATCCAGCGGGTTTGAAAAAGAAAAAATCAGTAACAGTACTGGATGTAGGGGACGCATAYTTTTCAGT-TCCTTTAGATGAAAGCTTTAGAAAGTATACTGCGTTC--ACCATACCTAGTATAAACAATGAGACACCAGGAGTCAGATATCAGTACAATGTGTTACCACAGGGATGGAAAGGATCACCAGCAATATTCCAGTATAGCATGACAAGAATCTTAGAGCCCTTTAGATCACAAAATCCAGAAATAATTATCTATCAATACATGGATGATTTGTATGTAGGATCTGATTTAGAAATAGGGCAGCATAGAGCAAAAATAGAGGAGCTAAGAGCTCATCTGTTAAARTGGGGATTTACTACACCAGATAAAAAGCATCAGAARGAACCTCCATTTCTTTGGATGGGATATGAACTCCATCCTRACAAATGGACAGTTCAGCCTATACAGTTGCCAGACAAAGAGGACTGGACTGTCAATGATATACAGAAATTAGTGGRAAAACTAAATTGGGCAAGTCAGATTTATGCAGGAATTAAAGTAAAGCAACTGTGTAAACTCCTCAGAGGAGCCAAAGCACTAAC
>A3_USA_2009_JX460357
CCTCAAATCACTCTTTGGCAACGACCCATTGTYACAGTWAGAATAGGAGGACAGTTAARAGAAGYYCTATTGGATACAGGAGCAGATGATACAGTATTAGAAGACATAAATTTGCCAGGAAAATGGAAACCAAAAATGATAGGRGGAATTGGAGGTTTTATYAAAGTAAGACAGTATGATCAGRTACYTATAGAAATTTGTGGAAAAARGGCTATAGGTACAGTATTGGTAGGACCTACACCTGTCRACATAATTGGAAGGAACATRTTGACTCAGATTGGKTGTACTTTAAATTTYCCAATTAGTCCTATTAACACTGTACCAGTAACATTAAAGCCAGGAATGGATGGACCAAAGGTTAAACAATGGCCATTGACAGARGAAAAAATAAAAGCATTGACAGCAATTTGTAAAGAGATGGAAGAGGAAGGAAAAATTTCAAAAATTGGGCCTGAAAATCCATACAATACTCCAGTATTTGCTATAAAGAAAAAAGACAGTACTAAATGGAGGAAATTAGTAGATTTCAGAGARCTYAATARAAGAACTCAGGACTTCTGGGAAGTTCAATTAGGAATACCGCATCCAGCGGGTTTGAAAAAGAAAAAATCAGTAACAGTAYTGGATGTGGGGGACGCATATTTTTCAAT-TCCTTTAGATGAAAACTTTAGAAAGTATACTGCGTTC--ACCATACCTAGTACAAACAATGAGACACCAGGARTTAGATATCAGTACAATGTGTTACCACAGGGATGGAAAGGATCACCAGCAATATTCCAAKMTAGCATGACAARAATCYTAGAGCCMTTTAGATCACAAAATCCAGAAATAATTATMTATCAATACATGGATGACTTGTATGTAGGATCTGATTTAGAAATAGGKCARCATAGAWCAAAARTAGAGGAGCTAAGAGGGCATCTATTGAAATGGGGACTTACTACACCAGAYAAAAAGCATCAGAAGGAACCYCCATTTCTTTGGATGGGATATGAACTCCATCCTGACAAATGGACAGTCCAGCCTATAAAGTTGCCAGAAAAAGACAGCTGGACTGTCAATGAYATACAGAAATTAGTAGGAAAACTAAATTGGGCAAGTCAGATTTATGCAGGGATTAAAGTAAAGCAACTGTGTAGACTCCTCAGRGGAGCCAAAGCACTAAC
>A3_USA_2010_JX460447
CCTCAAATCACTCTTTGGCAACGACCAATAGTTACAGTAAAAATAGGAGGACAGCTAAAAGAAGCTCTATTAGATACAGGAGCAGATGATACAGTGTTAGAAGACATAAATTTGCCAGGAAAATGGAAACCAAARATGATAGGGGGAATTGGAGGTTTTATCAAAGTAAGACAGTATGATCAGATACTTATAGAAATTTGTGGACAYAGAGCTATAGGTACAGTATTAGTTGGACCTACACCCGTCAACATAATTGGAAGAAACATGTTGACTCAGATTGGYTGTACTYTAAATTTTCCAATTAGTCCTATTGAGACTGTACCTRTAACATTAAAGCCAGGAATGGATGGACCAAAGGTTAAACARTGGCCATTGACAGAAGAAAAAATAAAAGCATTGACAGCAATTTGTAAAGAAATGGAAGAGGAAGGAAAAATTTCAAAAATTGGGCCTGAGAATCCATACAATACTCCAGTATTTGCTATAAAGAAAAAAGACAGTACTAAATGGAGAAAATTAGTAGATTTCAGAGAGCTTAATAAAAGAACTCAGGACTTCTGGGAAGTTCAATTAGGAATACCGCAYCCAGCAGGTTTGAAAARGAAAAAATCRGTAACAGTACTRGATGTGGGGGACGCATATTTTTCAGT-KCCTYTACACGAAAGCTTTAGAAAGTATACTGCATTC--ACCATACCTAGTATAAACAATGAGACACCAGGAATCAGATAYCAGTACAATGTGCTACCACAGGGATGGAAAGGATCACCAGCAATATTCCAGTATAGCATGACAAAAATCTTAGAGCCTTATAGATCACAAAATCCAGAAATAATTATTTATCAATACATGGATGACTTGTATGTRGGATCTGATTTAGAAATAGGGCAGCATAGAGCAAAAATAGAGGAGCTAAGAGCTCATCTATTGAGATGGGGATTTACTACACCAGACAAAAAGCATCAGAAGGAACCTCCATTTCTTTGGATGGGATATGAACTCCATCCTGACAAATGGACAGTCCAGYCTATAMWGTTGCCASAAAAAGACAGCTGGACTGTCAATGATATACAGAAATTAGTGGGAAAACTAAATTGGGCAAGTCAAATTTATCCAGGAATTAAAGTAAAGCAACTGTGTAGRCTCCTCAGGGGAGCYAAAGCACTRAC
>A3_UK_2013_MF109645
CCTCAAATCACTCTTTGGCAACGACCTGTTGTCACAGTGAAAGTAGGAGGACAGCTAAGGGAAGCTCTATTAGATACAGGAGCAGATGATACAGTATTAGAAGACATAAATTTGCCAGGAAAATGGAAACCAAAAATGATAGGAGGAATTGGAGGTTTTATCAAAGTAAGACAGTATGATCAGATACTTATAGAAATTTGTGGAAAAAAGGCTATAGGTACAGTGTTGGTGGGACCTACACCTGTCAACATAATTGGAAGAAACACGTTGACTCAGATTGGTTGTACTTTAAATTTTCCAATCAGTCCCATTGAAACTGTACCAGTAACATTAAAGCCAGGAATGGATGGACCAAAGGTTAAACAATGGCCCTTGACAGAAGAAAAAATAAAAGCATTGACAGAAATTTGCAAAGAGATGGAAGAGGAAGGAAAAATTTCAAAAATTGGGCCTGACAATCCATATAATACTCCAGTATTTGCAATAAAGAAAAAAGACAGTACTAAATGGAGAAAATTAGTAGATTTCAGAGAGCTCAATAAAAGAACTCAGGACTTCTGGGAAGTTCAATTAGGAATACCGCATCCAGCGGGTTTAAAAAAGAAAAAGTCAGTAACAGTACTGGATGTGGGGGACGCATATTTTTCAGT-TCCTTTAGATGAAGCTTTTAGAAAGTATACTGCGTTC--ACCATACCTAGTACAAACAATGAGACACCAGGAATTAGATATCAATATAATGTGCTACCACAAGGATGGAAAGGATCACCAGCAATATTTCAATATAGCATGACAAAGATCTTAGAACCCTTTAGATCACAAAATCCAGAAATAATTATCTATCAATACATAGATGATTTGTATGTAGGGTCTGACTTAGAGATAAGGCAGCATAGAGCAAAAGTAGAAGAGCTGAGAGCTCATTTATTAAAATGGGGACTTACTACACCAGACAAAAAGCATCAGAAGGAACCTCCATTTCTTTGGATGGGATATGAACTCCATCCTGACAAATGGACAGTCCAACCTATACAGTTGCCAGAAAAGGACATCTGGACTGTCAATGATATACAAAAGTTAGTGGGAAAACTCAATTGGGCAAGTCAGATTTATCCAGGGATTAAAGTAAAGCAACTGTGTAAACTCCTCAGGGGAGCCAAAGCACTGAC
>A4_DRC_1997_AM000053
CCTCAAATCACTCTTTGGCAACGACCCGTAGTCACAGTAAGAGTAGAAGGACAGCTAAAAGAAGCTCTATTAGATACAGGAGCAGATGATACAGTGTTAGAAGACATAAATTTGCCAGGAAAATGGAAACCAAAAATGATAGGGGGAATTGGAGGTTTTATCAAAGTAAAACAGTATGATCAGATACTTATAGAAATTTGTGGAAAAAAGGCTATAGGTACAGTATTAGTGGGACCCACACCTGTCAATATAATTGGAAGAAATATGTTGACTCAGATTGGTTGTACTCTAAATTTTCCAATTAGTTCTATTGAAACTGTACCAGTAAAATTAAAGCCAGGAATGGATGGCCCAAAGGTTAAACAGTGGCCATTGACAGAAGAAAAAATAAAAGCATTAACAGAAATTTGTAATGAGATGGAAAAGGAAGGAAAAATCTCAAAAATTGGGCCTGAAAATCCATATAATACTCCAATATTTGCTATAAGGAAAAAAGACAGCACTAAATGGAGGAAATTAGTAGATTTTAGAGAACTCAATAAAAGAACTCAAGATTTTTGGGAAGTTCAATTGGGAATACCACATCCAGCAGGGTTAAAGAAGAAAAAATCAGTAACAGTACTAGATGTGGGGGACGCATATTTTTCAGT-TCCCTTAGATGCAAACTTTAGGAAGTATACTGCATTC--ACTATACCTAGTACAAACAATGAGACACCAGGTATTAGGTATCAGTACAATGTGCTTCCACAAGGATGGAAAGGCTCACCAGCTATATTCCAGAGTACCATGACAAAAATCTTAGAGCCCTTTAGATCAAAAAACCCAGAGATAGTTATCTATCAATACATGGATGACTTGTATGTAGGATCTGATTTAGAAATAGGGCAGCATAGAGCAAAAATAGAGGAGTTGAGAGCTCATCTATTAAAATGGGGATTTACAACACCAGATAAGAAACATCAGAAAGAGCCTCCATTTCTTTGGATGGGGTATGAACTCCACCCTGACAAATGGACAGTCCAGCCTATACAGCTGCCAGAAAAGGACAGCTGGACTGTCAATGATATACAGAAATTAGTGGGAAAGCTAAATTGGGCGAGTCAGATTTATCCAGGGATTAAAGTAAAGCAACTGTGTAGACTCATCAGGGGAGCCAAAGCCTTAAC
>A4_DRC_1997_AM000054
CCTCAAATCACTCTTTGGCAACGACCCATAGTCACAGTAAAAATAGGAGGACAGTTAAAAGAAGCTCTGTTAGATACAGGAGCAGATGATACAGTGTTAGAAGACATAAATTTGCCAGGAAAATGGAAACCAAAAATGATAGGGGGAATTGGAGGTTTTATCAAAGTAAGACAGTATGATCAGATACTTATAGAAATTTGTGGAAAAAAGGCCATAGGTACAGTATTAGTAGGACCTACACCTGTCAACATAATTGGAAGAAACATGTTGACTCAGATTGGCTGTACTCTAAACTTTCCAATTAGTCCTATTGAAACTGTACCAGTAAAATTAAAGCCAGGAATGGATGGCCCAAAGGTTAAACAGTGGCCATTGACAGAAGAAAAAATAAAAGCATTAACAGAAATTTGTACAGAGATGGAAAAGGAAGGAAAAATTTCAAGAATTGGGCCTGAGAATCCATATAACACTCCAATATTTGCTATAAAGAAAAAAGACAGCACTAAATGGAGGAAATTAGTAGATTTCAGAGAACTCAATAAAAGAACTCAAGATTTCTGGGAAGTTCAATTAGGAATACCACACCCAGCAGGGTTAAAAAAGAAAAAATCAGTAACAGTACTAGATGTGGGGGATGCATATTTTTCAGT-TCCCTTAGATGAAGGTTTTAGAAAATATACTGCATTT--ACTATACCTAGTATAAACAATGAGGCACCAGGTATTAGGTATCAGTACAATGTGCTTCCACAAGGATGGAAAGGATCACCAGCCATATTCCAGAGTAGCATGACAAAAATCTTAGAGCCCTTTAGAGCAAAAAATCCAGACATGGTTATCTACCAATACATGGATGACTTGTATGTAGGATCTGATTTAGAAATAGGACAACATAGAGCAAAAATAGAAGAGTTAAGAGATCATTTATTAAAATGGGGATTTACAACACCTGATAAGAAGCATCAGAAAGAACCCCCATTTCTGTGGATGGGGTATGAGCTCCATCCTGACAAATGGACAGTCCAGCCCATCCAACTGCCAGAAAAGGACAGCTGGACTGTCAATGACATACAGAAATTAGTGGGAAAACTAAATTGGGCAAGTCAGATTTATCCAGGGATTAAGGTAAAGCAACTGTGTAAACTCCTCAGGGGAGCCAAGGCATTAAC
>A4_DRC_2002_AM000055
CCTCAAATCACTCTTTGGCAACGACCTCTTGTCACAGTAAGAGTAGGAGGACAGCTAAAAGAGGCTCTATTAGATACAGGAGCAGATGATACAGTATTAGAAGACATAGATTTGCCAGGAAAATGGAAACCAAAAATGATAGGGGGAATTGGAGGTTTTATCAAAGTAAGACAATATGATCAGATTCTTATAGAAATTTGTGGAAAAAAGGCTATAGGTACAGTATTGGTGGGACCTACACCTGTCAACATAATTGGAAGGAATATGTTGACTCAGATTGGCTGTACTCTAAATTTTCCAATTAGTCCTATTGAAACTGTACCAGTAAAGTTAAAGCCAGGAATGGATGGCCCAAAGATCAAACAGTGGCCATTGTCAGAAGAAAAAATAAAAGCATTAACAGAAATTTGTAGAGAGATGGAAAAGGAAGGGAAAATTTCAAAAATTGGGCCTGAAAATCCATATAACACTCCAATATTTGCTATAAAGAAAAAAGACAGCACTAAATGGAGGAAATTAGTAGATTTCAGAGAACTTAATAAAAGAACTCAAGACTTCTGGGAAGTCCAATTGGGAATACCACATCCAGCAGGTTTAAAAAAGAAAAAATCAGTAACAGTACTAGATGTGGGGGACGCATATTTTTCAGT-TCCCTTAGATGAAAATTTTAGAAAGTATACTGCATTT--ACTATACCTAGTACAAACAATGAGACACCAGGTATTAGGTATCAGTACAATGTGCTTCCACAAGGATGGAAAGGATCACCAGCTATATTCCAGTGTAGCATGACAAAAATCTTAGAGCCCTTTAGATCACAAAATCCAGATATAGTTATCTACCAATACATGGATGACTTGTATGTAGGATCTGATTTAGAAATAGGGCAGCATAGAACAAAAATAGAGGAGCTGAGAAATCATCTATTAAAATGGGGGTTTACAACACCAGACAAGAAACATCAAAAGGAACCTCCATTTCTTTGGATGGGATATGAACTCCATCCTGACAAATGGACAGTCCAGCCTATACAGCTGCCAGACAAAGATAGTTGGACTGTCAATGATATACAGAAATTAGTGGGAAAATTAAATTGGGCAAGTCAGATTTATCCAGGAATTAAAGTGAAGCAACTGTGTAAACTCCTCAGGGGAGCCAAAGCACTAAC
>A6_Armenia_2009_KF720952
CCTCAAATCACTCTTTGGCAACGACCCCTTGTCACAATAAGAATAGGAGGACAGCTAAAAGAAGCTCTATTAGATACAGGAGCAGATGATACAGTACTAGAAGAAATAAATTTGCCAGGGAAATGGAAACCAAAAATGATAGGGGGAATTGGAGGTTTTATCAAAGTAAGACAGTATGATCAGATAGTTATAGAAATTTGTGGAAAAAAGGCTATAGGTACGGTATTAGTAGGACCTACCCCTGTCAACATAATTGGAAGAAATATGTTGACTCAGATTGGTTGTACTTTAAATTTTCCAATAAGTCCTATTGAAACTGTACCAGTAAAATTAAAGCCAGGAATGGATGGCCCAAAGGTTAAACAATGGCCATTAACAGAAGAGAAAATAAAAGCATTAACAGAAATTTGTAATGAGATGGAAAAGGAAGGAAAAATTTCAAAAATTGGGCCTGAAAATCCATACAATACTCCAGTATTTGCTATAAAGAAAAAGGACAGCACTAAGTGGAGGAAATTAGTAGATTTCAGGGAGCTCAATAAAAGAACTCAGGACTTTTGGGAAGTTCAATTAGGAATACCCCATCCAGCGGGTTTAAAAAAGAAAAAATCAGTAACAGTACTAGATGTGGGGGATGCATATTTTTCAGT-TCCTTTAGATGAAAGCTTCAGAAAGTATACTGCATTC--ACTATACCAAGTATAAACAATGAGACACCAGGGATCAGATATCAGTACAATGTGCTTCCACAAGGATGGAAAGGATCACCAGCAATATTCCAGAGTAGCATGACAAAAATCTTAGAGCCCTTTAGATCAAAAAACCCAGAAATAGTTATCTATCAATACATGGATGACTTGTATGTAGGCTCTGATTTAGAAATAGGGCAACATAGAACAAAAATAGAGGAGTTGAGAGCTCATCTATTGAGCTGGGGATTTACTACACCAGACAAAAAGCATCAGAAAGAACCTCCATTTCTTTGGATGGGATATGAGCTCCATCCTGACAAATGGACAGTCCAGCCTATAATGCTGCCACATAAAGACAGCTGGACTGTCAATGATATACAGAAATTAGTGGGAAAACTAAATTGGGCAAGTCAGATTTATCCAGGGATTAAAGTAAAGCAATTGTGTAAACTCCTCAGGGGAGCCAAAGCACTGAC
>A6_Armenia_2009_KF720954
CCTCAAATCACTCTTTGGCAACGACCCATTGTCACAGTAAAAATAGGAGGACAGCTAAAAGAAGCTCTATTAGATACAGGAGCAGATGATACAGTATTAGAAGACATAGATTTGCCAGGAAAATGGAAACCAAAAATGATAGGGGGAATTGGAGGTTTTATCAAAGTAAGACAGTATGATCAGATAGTTATAGAAATTTGTGGAAAAAAGGCTATAGGTACAGTATTAGTAGGACCTACCCCTGTCAACATAATTGGAAGAAACATGTTGACTCAGATTGGTTGTACTTTAAATTTTCCAATAACTCCTATTGAAACTGTACCAGTAACATTAAAGCCAGGAATGGATGGCCCAAAGGTTAAACAATGGCCCTTAACAGAAGAGAAAATAAAAGCATTAACAGAAATTTGTGAGGAGATGGAAAAGGAAGGAAAAATTTCAAAAATTGGGCCTGAAAATCCATACAATACTCCAGTATTTGCTATAAAGAAAAAGGACAGCACTAAGTGGAGAAAATTAGTAGATTTCAGGGAGCTTAATAAAAGAACTCAGGACTTTTGGGAAGTTCAATTAGGAATACCCCATCCAGCGGGTTTAAAAAAGAAAAAATCAGTAACAGTACTAGATGTGGGGGATGCATATTTTTCAGT-TCCTTTAGATGAAAGCTTCAGAAAGTATACTGCATTC--ACTATACCAAGTACAAACAATGAGACACCAGGGATCAGATATCAGTACAATGTACTTCCACAGGGATGGAAAGGATCACCAGCAATATTTCAGAGTAGCATGACAAAAATCTTAGAGCCCTTTAGATTAAAAAATCCAGAAATAGTTATCTATCAGTACATGGATGACTTGTATGTAGGCTCTGATTTAGAAATAGGGCAACATAGAACAAAAATAGAGGAGTTGAGAGCTCATCTATTGAGCTGGGGATTTACTACCCCAGACAAAAAGCATCAGAAGGAACCTCCATTTCTTTGGATGGGATATGAACTCCATCCTGACAAATGGACAGTCCAGCCTATAATGCTGCCAGATAAAGACAGCTGGACTGTCAATGATATACAGAAATTAGTGGGAAAACTAAATTGGGCAAGTCAGATTTATCCAGGGATTAAAGTAAAACAATTGTGTAAACTCCTCAGGGGAGCCAAAGCACTGAC
>A6_Armenia_2009_KF720956
CCTCAAATCACTCTTTGGCAACGACCCCTTGTCACAGTAAGAGTAGGAGGACAGCTAAAAGAAGCTYTATTAGATACAGGAGCAGATGATACAGTATTAGAAGACATAAATTTGCCAGGAAAATGGAAACCAAAAATGATAGGGGGAATTGGAGGTTTTATCAAGGTAAGACAGTATGATCAGATACTTATAGAAATTTGTGGAAAAAAGGCTATAGGTACGGTATTAGTAGGACCTACCCCTGTCAACATAATTGGAAGAAATATGTTGACTCAGCTTGGTTGTACTTTAAATTTTCCAATAAGTCCTATTGAAACTGTACCAGTAACATTAAAGCCAGGAATGGATGGCCCAAGGGTTAAACAATGGCCATTAACAGAAGAGAAAATAAAAGCATTAACAGACATTTGTAAGGAAATGGAAAAGGAAGGAAAAATTTCAAAAATTGGGCCTGAAAATCCATACAATACTCCAGTATTTGCTATAAAGAAAAAGGACAGCACTAAGTGGAGGAAATTAGTAGATTTCAGAGAGCTCAATAAAAGAACTCAGGACTTTTGGGAAGTTCAATTAGGAATACCCCATCCAGCGGGTTTAAAAAAGAAAAAATCAGTAACAGTACTAGATGTGGGGGATGCATATTTTTCAGT-TCCTTTAGATGAAAGCTTCAGAAAGTATACTGCATTC--ACTATACCAAGTATAAACAATGAGACACCAGGGACCAGATATCAGTACAATGTACTTCCACAGGGATGGAAAGGATCACCATCAATATTCCAAAGTAGCATGACAAGAATCTTAGAGCCCTTTAGATTAAAAAATCCAGACATAGTTATCTATCAATACATGGATGACTTGTATGTAGGCTCTGATTTAGAAATAGGGCAACATAGAACAAAAATAGAGGAGTTGAGAGCTCATCTATTGAGCTGGGGATTTACTACACCAGACAAAAAGCATCAGAAAGAACCTCCATTTCTTTGGATGGGATATGAACTCCATCCTGACAAATGGACAGTCCAGCCTATAATGCTACCAGATAAAGACAGCTGGACTGTCAATGATATACAGAAATTAGTGGGAAAACTAAATTGGGCAAGTCAGATTTATCCAGGGATTAAAGTAAGGCAATTGTGTAAGCTCCTCAGGGGAGCCAAAGCACTGAC
>A6_Belarus_2005_MH494212
CCTCAAATCACTCTTTGGCAACGACCCCTTGTCACAGTAAGAATAGGAGGACAGCTAAAAGAAGCTCTATTAGATACAGGAGCAGATGATACAGTATTAGAAGATATAAATTTGCCAGGAAAATGGAAACCAAAAATGATAGGGGGAATTGGAGGTTTTATCAAAGTAAGACAGTATGATCAGATACTTGTAGAAATTTGTGGAAAAAAGGCTATAGGTACGGTATTAGTAGGACCTACCCCTGTCAACATAATTGGAAGAAATATGTTGACTCAGATTGGTTGTACTTTAAATTTTCCAATAAGTCCTATTGAAACTGTACCAGTAACATTAAAGCCAGGAATGGATGGCCCAAAGGTTAAACAATGGCCATTAACAGAAGAAAAAATAAAAGCATTAACAGACATTTGTAATGAGATGGAAAAGGAAGGAAAAATTTCAAAAATTGGGCCTGAAAATCCATACAATACTCCAGTATTTGCTATAAAGAAAAAGGACAGCACTAAGTGGAGGAAATTAGTAGATTTCAGGGAGCTCAATAAAAGAACTCAGGACTTTTGGGAAGTTCAATTAGGAATACCCCATCCAGCGGGTTTAAAAAAGAAAAAATCAGTAACAGTACTAGATGTGGGGGATGCATATTTTTCAGT-TCCTCTACATGAAAGCTTCAGAAAGTATACTGCATTC--ACTATTCCAAGTATAAACAATGAGACACCAGGGATCAGATATCAGTACAATGTACTTCCACAGGGATGGAAAGGATCACCAGCAATATTCCAGAGTAGCATGACAAAAATCTTAGAGCCCTTTAGATTAAAAAATCCAGAAATAGTTATCTATCAATACATGGATGACTTGTATGTAGGCTCTGATTTAGAAATAGGGCAACATAGAACAAAAATAGAGGAGTTAAGAGCTCATCTATTGAGCTGGGGATTTACTACACCAGACAAAAAGCATCAGAAAGAACCTCCATTTCTTTGGATGGGATATGAACTCCATCCTGACAAATGGACAGTCCAGCCTATAATGCTGCCAGATAAAGATAGCTGGACTGTCAATGATATACAGAAATTAGTGGGAAAACTAAATTGGGCAAGTCAGATTTATCCAGGGATTAAAGTAAAGCAATTGTGTAAACTCCTTAGGGGAGCCAAAGCACTGAC
>A6_Belarus_2008_HF679246
CCTCAAATCACTCTTTGGCAACGACCCCTTGTCACAGTAAAAGTAGGAGGACAGATAAAAGAAGCTCTATTAGATACAGGAGCAGATGATACAGTATTAGAAGAAATAAATTTGCCAGGAAAATGGAAACCAAAAATGATAGGGGGAATTGGAGGTTTTATCAAGGTAAGACAATATGATCAGATACTTATAGAAATTTGTGGAAAAAAGGCTATAGGTACGGTATTAGTAGGACCTACCCCTGTCAACATAATTGGAAGAAATATGTTGACTCAGCTTGGGTGTACTTTAAATTTTCCAATAAGTCCTATTGAAACTGTACCAGTAACATTAAAGCCAGGAATGGATGGCCCAAAGGTTAAACAATGGCCATTAACAGAAGAGAAAATAAAAGCATTAACAGACATTTGTATGGAGATGGAAAAGGAAGGAAAAATTTCAAAAATTGGGCCTGAAAATCCATACAATACTCCAGTATTTGCTATAAAGAAAAAGGACAGCACTAAGTGGAGAAAATTAGTAGATTTCAGGGAGCTCAATAAAAGAACTCAGGACTTTTGGGAAGTTCAATTAGGAATACCCCATCCAGCGGGYTTAAAAAAGAAAAAATCAGTAACAGTACTAGATGTGGGGGATGCATATTTTTCAGT-TCCTTTAGATGAAAGCTTCAGAAAGTATACTGCATTC--ACTATACCAAGTACAAACAATGAGACACCAGGGATCAGATATCAGTACAATGTACTTCCACAGGGATGGAAAGGATCACCAGCAATATTCCAGAGTAGCATGACAAAAATCTTAGAGCCCTTTAGAGYAAAAAATCCAGAAATAGTTATCTATCAATACATGGATGACTTGTATGTAGGCTCTGATTTAGAAATAGGGCAACATAGAACAAAAATAGAGGAGTTAAGAGCTCATCTATTGAGCTGGGGATTTACTACACCAGACAAAAAGCATCAGAAAGAACCTCCATTTCTTTGGATGGGATATGAACTCCATCCTGACAAATGGACAGTCCAGCCTATAATGCTGCCAGATAAAGACAGCTGGACTGTCAATGATATACAGAAATTAGTGGGAAAACTAAATTGGGCAAGTCAGATTTATCCAGGGATTAAAGTAAGGCAATTGTGTAAACTCCTCAGGGGAGCCAAAGCACTGAC
>A6_Belarus_2010_HE657451
CCTCAAATCACTCTTTGGCAGCGACCCATTGTCACAGTAAAAATAGAAGGACAGTTAAAAGAAGCTCTATTAGATACAGGAGCAGATGATACAGTATTAGAAGACATAAATTTGCCAGGAAAATGGAAACCAAAAATGATAGGGGGAATTGGAGGTTTTATCAAGGTAAGACAGTATGATCAGATAGTTATAGAAATTYATGGAAAAAAGGCTATAGGTACGGTATTAGTAGGACCTACCCCTGTCAACATAATTGGAAGAAATATGTTGACTCAGATTGGTTGTACTTTAAATTTTCCAATAAGTCCTATTGAAACTGTACCAGTAACATTAAAGCCAGGAATGGATGGCCCAAGGGTTAAACAATGGCCATTAACAGAAGAGAAAATAAAAGCATTAACAGAMATTTGTARTGAGATGGAAAAGGAAGGAAAAATTTCAAAAATTGGGCCTGAAAATCCATACAATACTCCAGTATTTGCTATAAAGAAAAAGGACAGCACTAAGTGGAGRAAATTAGTAGATTTCAGGGAGCTCAATAAAAGAACTCAGGACTTTTGGGAAGTTCAATTAGGAATACCYCATCCAGCGGGTTTAAAAAAGAAAAAATCAGTAACYGTACTRGATGTGGGGGATGCATATTTTTCAGT-TCCTTTAGATGAAAGCTTCAGAAAGTATACTGCATTC--ACCATACCAAGTATAAACAATGAGACACCAGGGATCAGATATCAGTACAATGTACTTCCACAGGGATGGAAAGGATCACCATCAATATTCCAGAGTAGCATGACAAAAATCTTAGAGCCATTTAGATTAAAGAATCCAGAAGTAATTATCTATCAATACATGGATGACTTGTATGTAGGCTCTGATTTAGAAATAGGGCAACATAGAACAAAAATAGAGGAGTTAAGAGCTCATCTATTGAGCTGGGGATTTACTACACCAGACAAAAAGCATCAGAAAGAACCTCCATTTCTTTGGATGGGATATGAACTCCATCCTGACAAATGGACAGTCCAGCCTATAATGCTGCCAGATAAAGACAGCTGGACTGTCAATGATATACAGAAATTAGTGGGAAAACTAAATTGGGCAAGTCAGATTTATCCAGGGATTAAAGTAAAGCAATTGTGTAAACTCCTTAGGGGAGCCAAAGCACTGAC
>A6_Belarus_2010_HE657482
CCTCAAATCACTCTTTGGCAACGACCCCTTGTCACAGTAAAAATAGAAGGACAGCTAAAAGAAGCTCTATTAGATACAGGAGCAGATGATACAGTATTAGAAGACATAAATTTGCCAGGAAAATGGAAACCAAAAATGATAGGGGGAATTGGAGGTTTTATCAAGGTAAGACAGTATGATCAGATACTTATAGAAATTTGTGGAAAAAAGGCTATAGGTACGGTATTAATAGGGCCTACCCCTGTCAACATAATTGGAAGAAATATGTTGACTCAGATTGGTTGTACTTTAAATTTTCCAATAAGTCCTATTGAAACTGTACCAGTAACATTAAAGCCAGGAATGGATGGCCCAAAAGTTAAACAATGGCCATTAACAGAAGAGAAAATAAAAGCATTAACAGACATTTGTAATGAGATGGAAAAGGAAGGAAAAATTTCAAAAATTGGGCCTGAAAATCCATACAATACTCCARTATTTGCTATAAAGAAAAAAGATAGCACTAAGTGGAGGAAATTAGTAGATTTCAGRGAGCTCAATAAGAGAACTCAGGACTTTTGGGAAGTTCAATTAGGAATACCCCATCCAGCGGGTTTAAAAAAGAAAAAATCAGTAACAGTACTAGATGTGGGGGATGCATATTTTTCAGT-TCCTTTAGATGAAGGCTTCAGAAAATATACTGCATTC--ACTATACCAAGTACAAACAATGAGACGCCAGGGATCAGATATCAGTACAATGTACTTCCACAGGGATGGAAAGGATCACCAGCAATATTCCAGAGTAGCATGACAAAAATTTTAGAGCCATTTAGATTAAAAAATCCAGAAATAGTTATCTATCAATACATGGATGACTTGTATGTAGGCTCTGATTTAGAAATAGGGCAACATAGAACAAAARTAGAAGAGTTAAGAGCTCATCTATTGAGCTGGGGATTTACTACACCAGACAAAAAACATCAGAAAGAACCTCCATTTCTTTGGATGGGATATGAACTCCATCCTGACAAATGGACAGTCCAGCCTATAAWGCTGCCAGATAAAGACAGCTGGACTGTCAATGATATACAGAAATTAGTGGGAAAACTAAATTGGGCAAGTCAGATTTATCCAGGGATTAAAGTAAGGCAATTGTGTAAACTCCTCAGGGGAGCCAAAGCACTGAC
>A6_Belarus_2011_HE657508
CCTCAAATCACTCTTTGGCAACGACCCATTGTCACAGTAAAAATAGGAGGACAGCTAAAAGAAGCTCTATTAGATACAGGGGCAGATGATACAGTATTAGAAGACATAAATTTGCCAGGAAAATGGAAACCAAAAATGATAGGGGGAATTGGAGGTTTTATCAAGGTAAGACAATATGATCAGATACTTATAGAAATTTGTGGAAAAAAGGCTATAGGTACAGTATTAGTAGGACCTACCCCTGTCAACATAATTGGAAGAAATATGTTGACTCAGGTTGGTTGTACTTTAAATTTTCCAATAAGCCCTATTGAAACTGTACCAGTAACATTAAAGCCAGGGATGGATGGCCCAAAGGTTAAACAATGGCCATTAACAAAAGAGAAAATAAAAGCATTAACAGACATTTGTAAGGAGATGGAAAAGGAAGGAAAAATTTCAAAAATTGGGCCTGAAAATCCATACAATACTCCAGTATTTGCTATAAAGAAAAAGGACAGCACTAAGTGGAGGAAATTAGTAGATTTCAGGGAGCTTAATAAAAGAACTCAGGACTTTTGGGAAGTTCAATTAGGAATACCCCATCCAGCGGGTTTAAAAAAGAAAAAATCAGTAACAGTACTAGATGTGGGGGATGCATATTTTTCAGT-TCCTTTAGATGAAAGCTTCAGAAAGTATACTGCATTC--ACTATACCAAGTACAAACAATGAGACACCAGGGATCAGATATCAGTACAATGTACTTCCACAGGGATGGAAAGGATCGCCAGCAATATTCCAGTGTAGCATGACAAAAATCTTAGAGCCCTTTAGATCAAAAAATCCAGAAATAATTATCTATCAATACATGGATGACTTGTATGTAGGCTCTGATTTAGAAATAGGGCAACATAGAACAAAAATAGAGGAGTTAAGAGCTCATCTATTGAGCTGGGGATTTACTACACCAGACAAAAAGCATCAGAAAGAACCTCCATTTCTTTGGATGGGCTATGAACTCCATCCTGACAAATGGACAGTCCAGCCTATAATGCTGCCAGATAAAGACAGCTGGACTGTCAATGATATACAGAAATTAGTGGGAAAACTAAATTGGGCAAGTCAGATTTATCCAGGGATTAAAGTAAAGCAATTGTGTAAACTCCTTAGGGGAGCCAAAGCACTGAC
>A6_Belarus_2016_MH494213
CCTCAAATCACTCTTTGGCAACGACCACTTGTCACAATAAAAATAGGAGGACAGCTAARAGAAGCTCTATTAGATACAGGAGCAGATGATACAGTATTAGAAGACATAGATTTGCCAGGAAAATGGAAACCAAAAATGATAGGGGGAATTGGAGGTTTTATCAAAGTAAGACAGTATGATCAGATACTTATAGAAATTTGTGGAAAAAAGGCTATAGGTACAGTATTAGTAGGACCTACCCCTGTCAACATAATTGGAAGAAATATGTTGACTCAGCTTGGTTGTACTTTAAATTTTCCAATAAGTCCTATTGAAACTGTACCAGTAACATTAAAGCCAGGAATGGATGGCCCAAAGGTTAAACAATGGCCATTAACAGAAGAGAAAATAAAAGCATTAACAGACATTTGTAAKGAGATGGAAAAGGAAGGAAAAATTTCAAAAATTGGGCCTGAAAATCCATACAATACTCCAGTATTTGCTATAAAGAAAAAGGACAGCACTAAGTGGAGGAAATTAGTAGATTTCAGGGAGCTCAATAAAAGAACTCAGGACTTTTGGGAAGTTCAATTAGGAATACCCCATCCAGCGGGTTTAAAAAAGAAAAAATCAGTAACAGTATTAGATGTGGGGGATGCATATTTTTCAGT-TCCTTTAGATGAAAACTTTAGAAAGTATACTGCATTT--ACTATACCAAGTATAAACAATGAGACACCAGGGATCAGATATCAGTACAATGTACTTCCACAGGGATGGAAAGGATCACCAGCAATATTTCAGAGTAGCATGACAAAAATCTTAGAGCCCTTTAGATCAAAGAATCCAGAAATAGTCATCTATCAATACATGGATGACTTGTATGTAGGCTCTGATTTAGAAATAGGGCAACATAGAACAAAAATAGAGGAGTTGAGAGCTCATCTATTGAGCTGGGGATTTACTACACCAGACAAAAAGCATCAGAAAGAACCTCCATTTCTTTGGATGGGATATGAACTCCATCCTGACAAATGGACAGTCCAGCCTATAATGCTGCCAGATAAAGACAGCTGGACTGTCAATGATATACAGAAATTAGTGGGAAAACTAAATTGGGCCAGTCAGATTTATCCAGGGATTAAAGTAAAGCAATTGTGTAAACTCATTAGGGGARCCAAAGCACTGAC
>A6_Belarus_2019_OP330355
CCTCAAATCACTCTTTGGCAACGACCCCTTGTCACAATAAGAATAGGAGGACAGCTAAAAGAAGCTCTATTAGATACAGGAGCAGATGAYACAGTATTAGAAGACATAAATTTGCCAGGAAAATGGAAACCAAAAATGATAGGGGGAATTGGAGGTTTTATYAAGGTAAGACAGTATGATCAGATACTTATAGAAATTTGTGGAAAAAAGGCTATAGGTACRGTATTAGTAGGACCTACCCCTGTCAACATAATTGGAAGAAATATGTTGACTCAGATTGGTTGTACTTTAAATTTTCCAATAAGTCCTATTGAAACTGTACCAGTAAAATTAAAGCCAGGAATGGATGGCCCAAAGGTTAAACAATGGCCATTAACAGAAGAGAAAATAAAAGCATTAACAGAGATTTGTATGGAGATGGAAAAAGAAGGAAAAATTTCAAAAATTGGGCCTGAAAATCCATACAATACTCCAGTATTTGCTATAAAGAAAAAGGACAGCACTAAGTGGAGGAAATTAGTAGATTTCAGAGAGCTCAATAAAAGAACTCAGGACTTTTGGGAAGTTCAGTTAGGAATACCCCATCCAGCAGGTTTAAAAAAGAAAAAATCAGTAACAGTACTGGATGTAGGGGATGCATATTTTTCAGT-TCCTTTAGATGAAGGCTTCAGAAAATATACTGCATTC--ACTATACCAAGTATAAACAATGAGACACCAGGGATCAGATATCAGTACAATGTACTTCCACAGGGATGGAAAGGATCACCAGCAATATTCCAGAGTAGCATGACAAAAATCTTAGAGCCCTTTAGGTCAAAAAATCCAGAAATAGTTATCTATCAATAYATGGATGACTTGTATGTAGGCTCTGATTTAGAAATAGGGCAACATAGAACAAAAATAGAGGAGTTAAGAGCTCATCTATTGAGCTGGGGATTTACTACACCAGACAAAAAGCATCAGAAAGAACCTCCATTTCTTTGGATGGGATATGAACTCCATCCTGACAAATGGACAGTCCAGCCTATAGTGCTGCCAGATAAAGACAGCTGGACTGTCAATGATATACAAAAATTAGTGGGAAAGCTAAATTGGGCAAGTCAGATTTATCCAGGGATTAAAGTAAAGCAATTGTGTAAACTCCTCAGGGGAGCCAAAGCACTGAC
>A6_Belarus_2021_OP330382
CCTCAAATCACTCTTTGGCAACGACCCATTGTCACAGTAAAAATAGAAGGACAGCTAAAAGAAGCTCTATTAGATACAGGAGCAGATGATACAGTATTAGAAGACATAAATTTGCCAGGAAAATGGAAACCAAAAATGATAGGGGGAATTGGAGGTTTTATCAAAGTAAGACAGTATGATCAGATACTTATAGAAATTTATGGAAAAAAGGCTATAGGTACAGTATTAGTAGGACCTACCCCTGTCAACATAATTGGAAGGAATATGTTGACTCAGATTGGTTGTACTTTAAATTTTCCAATAAGTCCTATTGAAACTGTACCAGTAACATTAAAGCCAGGAATGGATGGCCCAAAGGTTAAACAATGGCCATTAACAGAAGAGAAAATAAAAGCATTAACAGAAATTTGTACAGAAATGGAAAAGGAAGGAAAAATTTCAAAAATTGGGCCTGAAAATCCATACAATACTCCAGTATTTGCTATAAAGAAAAAGGACAGCACTAAGTGGAGAAAATTAGTAGATTTCAGGGAACTCAATAAAAGAACTCAGGACTTTTGGGAAGTTCAGTTAGGAATACCCCATCCAGCAGGYTTAAAAAAGAAAAAATCAGTAACAGTACTAGATGTGGGGGATGCATATTTTTCAGT-GCCTTTAGATGARAGCTTCAGRAAGTATACTGCATTC--ACTATACCAAGTAYAAACAATGAGACACCAGGGATCAGATATCAGTACAATGTACTTCCACAGGGATGGAAAGGATCACCAGCAATATTCCAGAGTAGCATGACAAAAATCTTAGAGCCCTTTAGATCAAAAAATCCAGAAATAATTATCTATCAATACATGGATGACTTGTATGTAGGCTCTGATTTAGAAATAGGGCAACATAGAACAAAAGTAGAAGAGTTAAGAGCTCATCTCTTGAGCTGGGGATTTACTACACCAGAYAAAAAGCATCAGAAAGAACCTCCATTTCTTTGGATGGGATATGAACTCCATCCTGACAAATGGACAGTCCAGCCTATAGTGCTGCCAGATAAAGACAGCTGGACTGTCAATGATATACAGAAATTAGTGGGAAAACTMAATTGGGCAAGTCAGATTTATCCAGGGATTAAAGTAAAGCAATTGTGTAAACTCCTTAGGGGAGCCAAAGCACTGAC
>A6_Belarus_2021_OP330423
CCTCAAATCACTCTTTGGCAACGACCTATTGTCACAGTAAGAATAGAAGGACARCTAAAAGAAGCTCTATTAGATACAGGAGCAGATGATACAGTATTAGAAGACATAAATTTGCCAGGAAAATGGAAACCAAAAATGATAGGGGGAATTGGAGGTTTTATCAAGGTAAGACAGTATGATCAGATAACTATAGAAATTTGTGGAAAAAAGGCTRTAGGTACAGTATTAATAGGGCCTACCCCTGTCAACATAATTGGAAGAAATATGTTGACTCAGATTGGTTGTACTTTAAATTTTCCAATAAGCCCTATTGAAACTGTACCAGTAACATTAAAGCCAGGAATGGATGGCCCAAAGGTTAAACAATGGCCATTAACAGAAGAAAAAATAAAAGCATTAACAGACATTTGTAATGAGATGGAAAAGGAAGGAAAAATTTCAAAAATTGGGCCTGAAAAYCCATACAATACTCCAGTATTTGCTATAAAGAAAAAAGATAGCACTAAGTGGAGAAAATTAGTAGATTTCAGGGAGCTCAATAAAAGAACTCAGGACTTTTGGGAAGTTCAATTAGGAATACCACATCCAGCGGGTTTAAAAAAGAAAAAATCAGTAACAGTACTGGATGTTGGGGATGCATATTTTTCAGT-TCCTTTAGATGAAAGCTTCAGAAAATATACTGCATTC--ACTATACCAAGTACAAACAATGAGACACCAGGGATTAGATATCAGTACAATGTACTTCCACAGGGATGGAAAGGATCACCAGCAATATTCCAGAGTAGCATGACAAAAATCTTAGAGCCATTTAGATTAAAAAATCCAGAAATAGTTATCTATCAATACATGGATGACTTGTATGTAGGCTCTGATTTAGAAATAGGGCAACATAGAATAAAAATAGAGGAGTTAAGAGCTCATCTATTGAGCTGGGGATTTACTACACCAGACAAAAAACATCAGAAAGAACCTCCATTTCTTTGGATGGGATATGAACTCCATCCTGACAAATGGACAGTCCAGCCTATAAYGCTGCCAGATAAAGACAGCTGGACTGTCAATGATATACAGAAATTAGTGGGAAAACTAAATTGGGCAAGTCAGATTTATCCAGGAATTAAAGTAAGGCAATTGTGTAAACTCCTCAGGGGAGCCAAAGCACTGAC
>A6_Cyprus_2006_EU673402
CCTCAAATCACTCTTTGGCAACGACCCCTTGTCACAGTAAGAATAGARGGACAGCTAAAAGAAGCTCTATTAGATACAGGAGCAGATGATACAGTATTAGAAGACATAAATTTGCCAGGAAAATGGAAACCAAAAATGATAGGGGGAATTGGAGGTTTTATCAAGGTAAGACAGTATGATCAGATACTTATAGAAATTTGTGGAAAAAAGGCTATAGGTACGGTATTAATAGGDCCTACCCCTGTCAACATAATTGGAAGAAATATGTTGACTCAGCTTGGTTGTACTTTAAATTTTCCAATAAGTCCTATTGAAACTGTACCAGTAACATTAAAGCCAGGAATGGATGGCCCAAGGGTTAAACAATGGCCATTAACAGAAGAGAAAATAAAAGCATTAACAGACATTTGTAAGGAGATGGAAAAGGAAGGAAAAATTTCAAAAATTGGGCCTGAAAATCCATACAATACTCCAGTATTTGCTATAAAGAAAAAAGATAGCACTAAGTGGAGGAAATTAGTAGATTTCAGGGAGCTCAATAAAAGAACTCAGGACTTTTGGGAAGTTCAATTAGGAATACCCCATCCAGCAGGTTTAAAAAAGAAAAAATCAGTAACAGTACTGGATGTGGGGGATGCATATTTTTCAGT-TCCTTTAGATGAAAGCTTCAGAAAATATACTGCATTC--ACTATACCAAGTACAAACAATGAGACACCAGGGATCAGATATCAGTACAATGTACTTCCACAGGGATGGAAAGGATCACCAGCAATATTCCAGTGTAGCATGACAAAAATCTTAGAGCCATTTAGATTAAAAAATCCAGAAATRGTTATCTATCAATACATGGATGACTTGTATGTAGGCTCTGACTTAGAAATAGGGCAACATAGAATAAAAATAGAGGAGTTAAGAGCTCATCTATTGAGCTGGGGATTTACTACACCAGACAAAAAACATCAGAAAGAACCTCCATTTCTTTGGATGGGATATGAACTCCATCCTGACAAATGGACAGTCCAGCCTATAATGCTGCCAGATAAAGACAGCTGGACTGTCAATGATATACAGAAATTAGTGGGAAAACTAAATTGGGCAAGTCAGATTTATCCAGGGATTAAAGTAAGGCAATTGTGTAAACTCCTCAGGGGAGCCAAAGCACTGAC
>A6_Cyprus_2006_FJ388951
CCTCAAATCACTCTTTGGCAACGACCCCTTGTCACAGTAAGAATAGAAGGACAGCTAAAAGAAGCTCTATTAGATACAGGAGCAGATGATACAGTATTAGAAGACATAAATTTGCCAGGAAAATGGAAACCAAAAATGATAGGGGGAATTGGAGGTTTTATCAAGGTAAGACAGTATGATCAGATACTTATAGAAATTTGTGGAAAAAAGGCTATAGGTACGGTATTAATAGGGCCTACCCCTGTCAACATAATTGGAAGAAATATGTTGACTCAGCTTGGTTGTACTTTAAATTTTCCAATAAGTCCTATTGAAACTGTACCAGTAACATTAAAGCCAGGAATGGATGGCCCAAGGGTTAAACAATGGCCATTAACAGAAGAGAAAATAAAAGCATTAACAGACATTTGTAAGGAGATGGAAAAGGAAGGAAAAATTTCAAAAATTGGGCCTGAAAATCCATACAATACTCCAGTATTTGCTATAAAGAAAAAAGATAGCACTAAGTGGAGGAAATTAGTAGATTTCAGAGAGCTCAATAAAAGAACTCAGGACTTTTGGGAAGTTCAATTAGGAATACCCCATCCAGCAGGTTTAAAAAAGAAAAAATCAGTAACAGTACTGGATGTGGGGGATGCATATTTTTCAGT-TCCTTTAGATGAAAGCTTCAGAAAATATACTGCATTC--ACTATACCAAGTACAAACAATGAGACACCAGGGATCAGATATCAGTACAATGTACTTCCACAGGGATGGAAAGGATCACCAGCAATATTCCAGTGTAGCATGACAAAAATCTTAGAGCCATTTAGATTAAAAAATCCAGAAATAGTTATCTATCAATACATGGATGACTTGTATGTAGGCTCTGACTTAGAAATAGGGCAACATAGAATAAAAATAGAGGAGTTAAGAGCTCATCTATTGAGCTGGGGATTTACTACACCAGACAAAAAACATCAGAAAGAACCTCCATTTCTTTGGATGGGATATGAACTTCATCCTGACAAATGGACAGTCCAGCCTATAATGCTGCCAGATAAAGACAGCTGGACTGTCAATGATATACAGAAATTAGTGGGAAAACTAAATTGGGCAAGTCAGATTTATCCAGGGATTAAAGTAAGGCAATTGTGTAAACTCCTCAGGGGAGCCAAAGCACTGAC
>A6_Czechia_2000_AY694336
CCTCAAATCACTCTTTGGCAACGACCCCTTGTCACAGTAAGAATAGGAGGACARCTAAAAGAAGCKCTATTAGATACAGGAGCAGATGATACAGTATTAGAAGACATAAATTTGCCAGGAAAATGGAAACCAAAAATGATAGGGGGAATTGGAGGTTTTATCAAGGTAAGACAGTATGATCAGATACTTATAGAAATTTGTGGAAAGAAGGCTATAGGTACGGTATTAGTAGGACCTACCCCTGTCAACATAATTGGAAGAAATATGTTGACTCAGCTTGGTTGTACTTTAAATTTTCCAATAAGTCCTATTGAAACTGTACCAGTAACATTAAAGCCAGGAATGGATGGCCCAAAGGTTAAACAATGGCCATTAACAGAAGAGAAAATAAAAGCATTAACAGACATTTGTAAGGAGATGGAAAAGGAAGGAAAAATTTCAAAAATTGGGCCTGAAAATCCATACAATACTCCAGTATTTGCTATAAAGAAAAAGGACAGCACTAAGTGGAGAAAATTAGTAGATTTCAGGGAGCTCAATAAAAGAACTCAGGACTTTTGGGAAGTTCAATTAGGAATACCCCATCCAGCGGGTTTAAAAAAGAAAAAATCAGTAACAGTACTAGATGTGGGGGATGCATATTTTTCAGT-TCCTTTAGATGAAAGCTTCAGAAAGTATACTGCATTC--ACTATACCAAGTACAAACAATGAGACACCAGGGATCAGATATCAGTACAATGTACTTCCACAGGGATGGAAAGGATCACCAGCAATATTCCAGAGTAGCATGACAAAAATCTTAGAGCCCTTTAGATTAAGAAATCCAGAAATAGTTATCTATCAATACATGGATGACTTGTATGTAGGCTCTGATTTAGAAATAGGGCAACATAGAACAAAAATAGAGGAGTTAAGAGCTCATCTATTGAGCTGGGGATTTACTACACCAGACAAAAAGCATCAGAAAGAACCTCCATTTCTTTGGATGGGATATGAACTCCATCCTGACAAATGGACAGTCCAGCCTATAATACTGCCAGATAAAGACAGCTGGACTGTCAATGATATACAGAAATTAGTGGGAAAACTAAATTGGGCAAGTCAGATTTATCCAGGGATTAAAGTAAGGCAATTGTGTAAACTCCTCAGGGGAGCCAAAGCACTGAC
>A6_Czechia_2004_AY694248
CCTCAAATCACTCTTTGGCAACGACCCCTTGTCACAGTAAGAATAGGAGGACAGCTAAMAGAAGCTTTATTAGATACAGGAGCAGATGATACAGTATTAGAAGACATAGATTTGCCAGGAAAATGGAAACCAAAAATGATAGGGGGAATTGGAGGTTTTMTCAAGGTAAGACAGTATGATCAGATACTTATAGAAATTTGCGGAAAAAAGGCTATAGGTACAGTATTAGTAGGACCTACCCCTGTCAACATAATTGGAAGAAATATGTTGACTCAGCTTGGTTGTACTTTAAATTTTCCAATAAGTCCTATTGAAACTGTACCAGTAACATTAAAGCCAGGAATGGATGGCCCAAAGGTTAAACAATGGCCATTAACAGAAGAAAAAATAAAAGCATTAACAGACATTTGTAAGGAGATGGAAAAGGAAGGAAAAATTTCAAAAATTGGGCCTGAAAATCCATACAATACTCCAGTATTTGCTATAAAGAAAAAGGACAGCACTAAATGGAGGAAATTAGTAGATTTCAGGGAGCTCAATAAAAGAACTCAGGACTTTTGGGAAGTTCAATTAGGAATACCCCATCCAGCGGGTTTAAAAAAGAAAAAATCAGTAACAGTACTAGATGTGGGGGATGCATATTTTTCAGT-TCCTTTAGATGAAAGCTTCMGAAAGTATACTGCATTC--ACTATACCAAGTATAAATAATGAGACACCAGGGATCAGATATCAGTACAATGTACTTCCACAGGGATGGAAAGGATCACCAGCGATATTCCAGAGTAGCATGACAAAAATCTTAGAGCCCTTTAGATCAARAAATCCAGAAATAGTTATCTATCAATACGTGGATGACTTGTATGTAGGCTCTGATTTAGAAATAGGGCAACATAGAACAAAAATAGAGGAGTTAAGAGCTCATCTATTGAGCTGGGGATTTACTACACCAGACAAAAAGCATCAGAAAGAACCTCCATTTCTTTGGATGGGATATGAACTCCATCCTGACAAATGGACAATCCAGCCTATAATGCTGCCAGATAAAGACAGCTGGACTGTCAATGATATACAGAAATTAGTGGGAAAACTAAATTGGGCCAGTCAGATTTATCCAGGGATTAAAGTAAGGCAATTGTGTAAACTCCTCAGGGGAGCCAAAGCACTGAC
>A6_Israel_2015_MK512150
CCTCAAATCACTCTTTGGCAGCGACCCCTTGTCACAGTAAGAATAGGAGGGCAGCTAAAAGAAGCTCTATTAGATACAGGAGCAGATGATACAGTATTAGAAGACATAGATTTGCCGGGAAAATGGAAGCCAAAAATRATAGGGGGAATTGGAGGTTTTATCAAGGTAAGACAGTATGAACAGATACTTATARAAATTTGTRGAAAAAAGGCTATAGGTACAGTATTAGTAGGGCCTACCCCTGTCAACATAATTGGAAGAAATATGTTGACTCAGCTTGGTTGTACTTTAAATTTTCCAATAAGTCCTATTGAAACTGTACCAGTAACATTAAAGCCAGGAATGGATGGCCCAAAGGTTAAGCAATGGCCATTAACAGAAGAGAAAATAAAAGCATTGACAGACATTTGTAAGGAGATGGAAAAGRAAGGAAAAATTTCAAAAATTGGGCCTGAAAATCCATACAATACTCCTGTATTTGCTATAAAGAAAAAGGACAGCACTAAGTGGAGAAAATTAGTAGATTTTAGGGAGCTCAATAAAAGAACTCAGGATTTTTGGGAAGTTCAATTAGGAATACCCCATCCAGCGGGTTTRAAAAAGAAAAAATCAGTCACAGTACTAGATGTGGGGGATGCATATTTTTCAGT-TCCCTTAGATGAAAGCTTTAGAAAGTATACTGCATTC--ACTATACCAAGTATAAACAATGAAACACCAGGGRTCAGATATCAGTAYAATGTACTTCCCCAGGGATGGAAAGGATCACCATCAATATTCCAGAGTAGCATGACAAAAATCTTAGAGCCCTTTAGATYAAAAAATCCAGAAATARTTATCTATCAATACATGGATGACYTGTATGTAGGCTCTGATTTAGAAATAGGGCAACATARAATAAAAATAGARRAATTAAGAGCTCATCTATTGAGCTGGGGATTTACTACACCAGACAAGAAGCATCAGAAAGAGCCTCCATTTCTTTGGATGGGATATGAACTCCATCCTGACAAATGGACAGTCCAGCCTATAATGCTGCCAGATAAAGACAGCTGGACTGTCAATGACATACAGAAATTAGTGGGAAAACTAAATTGGGCAAGTCARATTTATCYAGGGATYAAAGTGAGGCAATTGTGTAAACTCCTTAGGGGARCCAAAGCACTGAC
>A6_Kazakhstan_2002_EF589042
CCTCAAATCACTCTTTGGCAACGACCCCTTGTCACAGTAAGAATAGGAGGACAGCTAAAAGAAGCTCTATTAGATACAGGAGCAGATGATACAGTATTAGAAGACATAAATTTGCCAGGAAAATGGAAGCCAAAAATGATAGGGGGAATTGGAGGTTTTATCAAGGTAAGACAGTATGATCAGATACTTATAGAAATTTGTGGAAAAAAGGCTATAGGTACGGTATTAGTAGGACCTACCCCTGTTAACATAATTGGAAGAAATATGTTGACTCAGCTTGGTTGTACTTTAAATTTTCCAATAAGTCCTATTGAAACTGTACCAGTAACATTAAAGCCAGGAATGGACGGCCCAAAAGTTAAACAATGGCCATTAACAGAAGAGAAAATAAAAGCATTAACAGACATTTGTATGGAGATGGAAAAGGAAGGAAAAATTTCAAAAATTGGGCCTGAAAATCCATACAATACTCCAGTATTTGCTATAAAGAAAAAGGACAGCACTAAGTGGAGGAAATTAGTAGATTTCAGGGAGCTCAATAAAAGAACTCAGGACTTTTGGGAAGTTCAATTAGGAATACCCCATCCAGCGGGTTTAAAAAAGAAAAAATCAGTAACAGTACTAGATGTGGGGGATGCATATTTTTCAGT-TCCTTTAGATGAGAGCTTCAGAAAGTATACTGCATTC--ACTATACCAAGTATAAACAATGAGACACCAGGGATCAGATATCAGTACAATGTACTTCCACAGGGATGGAAAGGATCACCATCAATATTCCAGAGTAGCATGACAAAAATCTTAGAGCCCTTTAGATTAAAAAATCCAGAAATAGTTATCTATCAATACATGGATGACTTGTATGTAGGCTCTGACTTAGAAATAGGGCAACATAGAATAAAAATAGAGGAGTTAAGAGCTCATCTATTGAGCTGGGGATTTACTACACCAGACAAAAAGCATCAGAAAGAACCTCCATTTCTTTGGATGGGATATGAACTCCATCCTGACAAATGGACAGTCCAGCCTATAATGCTGCCAGATAAAGACAGCTGGACTGTCAATGATATACAGAAATTAGTGGGAAAACTAAATTGGGCAAGTCAGATTTATCCAGGGATTAAAGTAAAGCAATTGTGTAAACTCCTCAGGGGAGCCAAAGCACTGAC
>A6_Kazakhstan_2002_EF589043
CCTCAAATCACTCTTTGGCAACGACCCCTTGTCACAGTAAGAATAGAAGGACAGCTAAAAGAAGCTCTATTAGATACAGGAGCAGATGATACAGTATTAGAAGACATAAATTTGCCAGGAAAATGGAAACCAAAAATGATAGGGGGAATTGGAGGTTTTATCAAAGTAAGACAGTATGATCAGATACTTATAGAAATTTGTGGAAAAAAGGCTATAGGTACGGTATTAGTAGGACCTACCCCTGTCAACATAATTGGAAGAAATATGTTGACTCAGCTTGGTTGTACTTTAAATTTTCCAATAAGTCCTATTGAAACTGTACCAGTAACATTAAAGCCAGGAATGGACGGCCCAAAGGTTAAACAATGGCCATTAACAGAAGAGAAAATAAAAGCATTAACAGACATTTGTAAGGAGATGGAAAAGGAAGGAAAAATTTCAAAAATTGGGCCTGAAAATCCATACAATACTCCAGTATTTGCTATAAAGAAAAAGGACAGCACTAAGTGGAGGAAATTAGTAGATTTCAGGGAGCTCAATAAAAGAACTCAGGACTTTTGGGAAGTTCAATTAGGAATACCCCATCCAGCGGGTTTAAAAAAGAAAAAATCAGTAACAGTACTAGATGTGGGGGATGCATATTTCTCAGT-TCCTTTAGATGAAAGCTTCAGAAAGTATACTGCATTC--ACTATACCAAGTATAAACAATGAGACACCAGGGATCAGATATCAGTACAATGTACTTCCACAGGGATGGAAAGGATCACCAGCAATATTCCAGAGTAGCATGACAAAAATCTTAGAGCCCTTTAGATTAAAAAATCCAGAAATAGTTATCTATCAATACATGGATGACTTGTATGTAGGCTCTGATTTAGAAATAGGGCAACATAGAACAAAAATAGAGGAGTTGAGAGCTCATCTATTGAGCTGGGGATTTACTACACCAGACAAAAAGCATCAGAAAGAACCTCCATTTCTTTGGATGGGATATGAACTCCATCCTGACAAATGGACAGTCCAGCCTATAATGCTGCCAGATAAAGACAGCTGGACTGTCAATGATATACAGAAATTAGTGGGAAAACTAAATTGGGCAAGTCAGATTTATACAGGGATTAAAGTAAGGCAATTGTGTAAACTCCTCAGGGGAGCCAAAGCACTGAC
>A6_Kazakhstan_2002_EF589044
CCTCAAATCACTCTTTGGCAACGACCCCTTGTCACAGTAAGAATAGAAGGACAGCTAAAAGAAGCTCTATTAGATACAGGAGCAGATGATACAGTATTAGAAGACATAAATTTGCCAGGAAAATGGAAACCAAAAATGATAGGGGGAATTGGAGGTTTTATCAAAGTAAGACAGTATGATCAGATACTTATAGAAATTTGTGGAAAAAAGGCTATAGGTACGGTATTAGTAGGACCTACCCCTGTCAACATAATTGGAAGAAATATGTTGACTCAGCTTGGTTGTACTTTAAATTTTCCAATAAGTCCTATTGAAACTGTACCAGTAACATTAAAGCCAGGAATGGACGGCCCAAAGGTTAAACAATGGCCATTAACAGAAGAGAAAATAAAAGCATTAACAGACATTTGTAAGGAAATGGAAAAGGAAGGAAAAATTTCAAAAATTGGGCCTGAAAATCCATACAATACTCCAGTATTTGCTATAAAGAAAAAGGACAGCACTAAGTGGAGGAAATTAGTAGATTTCAGGGAGCTCAATAAAAGAACTCAGGACTTTTGGGAAGTTCAATTAGGAATACCCCATCCAGCGGGTTTAAAAAAGAAAAAATCAGTAACAGTACTAGATGTGGGGGATGCATATTTCTCAGT-TCCTTTAGATGAAAGCTTCAGAAAGTATACTGCATTC--ACTATACCAAGTATAAACAATGAGACACCAGGGATCAGATATCAGTACAATGTACTTCCACAGGGATGGAAAGGATCACCAGCAATATTCCAGAGTAGCATGACAAAAATCTTAGAGCCCTTTAGATTAAAAAATCCAGAAATAGTTATCTATCAATACATGGATGACTTGTATGTAGGCTCTGATTTAGAAATAGGGCAACATAGAACAAAAATAGAGGAGTTGAGAGCTCATCTATTGAGCTGGGGATTTACTACACCAGACAAAAAGCATCAGAAAGAACCTCCATTTCTTTGGATGGGATATGAACTCCATCCTGACAAATGGACAGTCCAGCCTATAATGCTGCCAGATAAAGACAGCTGGACTGTCAATGATATACAGAAATTAGTGGGAAAACTAAATTGGGCAAGTCAGATTTATCCAGGGATTAAAGTAAGGCAATTGTGTAAACTCCTCAGGGGAGCCAAAGCACTGAC
>A6_Poland_2007_OP300918
CCTCAAATCACTCTTTGGCAACGACCCCTTGTCACAGTAAGAATAGGAGGACAGCTAAAAGAAGCTCTATTAGATACAGGAGCAGATGATACAGTATTAGAAGACATAAATTTGCCAGGAAAATGGAAACCAAAAATGATAGGGGGAATTGGAGGTTTTATCAAAGTAAGACAGTATGATCAGATACTTATAGAAATTTGTGGAAAAAAGGCTATAGGTACAGTATTAGTAGGACCTACCCCTGTCAACATAATTGGAAGAAATATGTTGACTCAGCTTGGTTGTACTTTAAATTTTCCAATAAGTCCTATTGAAACTGTACCAGTAACATTAAAGCCAGGAATGGATGGCCCAAAGGTTAAACAATGGCCATTAACAGAAGAGAAAATAAAAGCATTAACAGACATTTGTAAGGAGATGGAAAAGGAAGGAAAAATTTCAAAAATTGGGCCTGAAAATCCATACAATACTCCAGTATTTGCTATAAAGAAAAAGGACAGCACTAAGTGGAGAAAATTAGTAGATTTCAGGGAGCTCAATAAAAGAACTCAGGACTTTTGGGAAGTTCAGTTAGGAATACCCCATCCAGCGGGTTTAAAAAAGAAAAAATCAGTAACAGTACTAGATGTGGGGGATGCATATTTTTCAGT-TCCTTTAGATGAAGGCTTCAGAAAGTATACTGCATTC--ACTATACCAAGTACAAACAATGAGACACCAGGGATCAGATATCAGTACAATGTACTTCCACAAGGATGGAAAGGATCACCAGCAATATTCCAGAGTAGCATGACAAAAATCTTAGAGCCCTTTAGATTAAAAAATCCAGAAATAGTTATCTATCAGTACATGGATGACTTGTATGTAGGCTCTGATTTAGAAATAGGGCAACATAGAACAAAAATAGAGGAGTTAAGAGCTCATCTATTGAGCTGGGGATTTACTACACCAGACAAAAAGCATCAGAAAGAACCTCCATTTCTTTGGATGGGATATGAACTCCATCCTGACAAATGGACAGTCCAGCCTGTAATACTACCAGATAAAGACAGCTGGACTGTCAATGATATACAGAAATTAGTGGGAAAACTAAATTGGGCAAGTCAGATTTATCCAGGGATTAAAGTAAGGCAATTGTGTAAACTCCTCAGGGGAGCCAAGGCACTGAC
>A6_Poland_2013_KM284222
CCTCAAATCACTCTTTGGCAACGACCAATTGTTACAATAAGAATAGAAGGACAGCTAAAAGAAGCTCTATTAGATACAGGAGCAGATGATACAGTATTAGAAGACATARATTTGCCAGGAAAGTGGAAACCAAAAATGATAGGGGGAATTGGGGGTTTTATTAAGGTAAGACAGTATGATCAGATACTTATAGAAATTGGTGAAAGAAAGGCTATAGGTACGGTATTAGTAGGACCTACCCCTGTCAACATAATTGGAAGAAATATGTTGACTCAGCTTGGTTGTACCTTAAATTTTCCAATAAGTCCTATTGAAACTGTACCAGTAAAATTAAAGCCAGGAATGGATGGCCCAAGGGTTAAACAATGGCCATTAACAGAAGARAAAATAAAAGCATTAACAGAAATTTGTATGGAAATGGAAAAGGAAGGAAAAATTTCAAAAATTGGGCCTGAAAATCCATACAATACTCCAATATTTGCTATAAAGAAAAAGGACAGCACTAAGTGGAGGAAATTAGTAGATTTCAGGGAGCTCAATAAAAGAACTCAGGACTTTTGGGAAGTTCAATTAGGAATACCCCATCCAGCGGGTTTAAAAARGAAAAGATCAGTAACAGTACTTGATGTGGGGGATGCATATTTTTCAGT-TCCYTTAGATGAAAGCTTCAGAAAGTATACTGCATTC--ACTATACCAAGTAAAAACAATGAAACACCAGGGATCAGATATCAGTACAATGTACTTCCACAGGGATGGAAAGGATCACCAGCAATATTCCAGAGTAGCATGACAAAAATCTTAGAGCCCTTTAGATTAAAAAATCCAGAAATARTTATCTATCAATACATGGATGACTTGTATGTAGGCTCTGATTTAGAAATAGGGCAACATAGAACAAAAATARAAGAGTTAAGAGCTCACCTATTGAGATGGGGATTTACTACACCAGACAAAAAGCATCAGAAAGAACCTCCATTTCTTTGGATGGGATATGAACTCCATCCTGACAAATGGACAGTCCAGCCTATAATGCTGCCAGATAAAGACAGCTGGACTGTCAATGATATACAGAAATTAGTGGGAAAACTAAAYTGGGCAAGTCAGATTTATCCAGGGATTAAAGTGARACAATTGTGTAAACTCCTCAGGGGAGCCAAAGCATTGAC
>A6_Poland_2016_OP299640
CCTCAAATCACTCTTTGGCAACGACCAATTGTTACAGTAAGAATAGAAGGACAGCTAAAAGAAGCTCTATTAGATACAGGAGCAGATGATACAGTATTAGAAGACATAGATTTGCCAGGAAAATGGAAACCAAAAATGATAGGGGGAATTGGGGGTTTTATTAAGGTAAGACAGTATGATAAGATACTTATAGAAATTTGTGGAAAAAAGGCTATAGGTACGGTATTAGTAGGACCTACCCCTGTCAACATAATTGGAAGGAATATGTTGACTCAGCTTGGTTGTACCTTAAATTTTCCAATAAGTCCTATTGAAACTGTACCAGTAAAATTAAAGCCAGGAATGGATGGCCCAAGGGTTAAACAATGGCCATTAACAGAAGAGAAAATAAAAGCATTAACAGAAATTTGTATGGAAATGGAAAAGGAAGGAAAAATTTCAAAAATTGGGCCTGAAAATCCATACAATACTCCAATATTTGCTATAAAGAAAAAGGACAGCACTAAGTGGAGGAAATTAGTAGATTTCAGGGARCTCAATAAAAGAACTCAGGACTTTTGGGAAGTTCAATTAGGAATACCCCATCCAGCGGGTYTAAAAARGAAAAGATCAGTAACAGTACTTGATGTGGGGGATGCATATTTTTCAGT-TCCTTTAGATGAAAGCTTCAGAAAGTATACTGCATTC--ACTATACCAAGTAAAAACAATGAAACACCAGGGATCAGATATCAGTACAATGTACTTCCACAGGGATGGAAAGGATCACCAGCAATATTCCAGAGTAGCATGACAAAAATCTTAGAGCCCTTTAGATTAAAAAATCCAGAAATAATTATCTATCAATACATGGATGACTTGTATGTAGGCTCTGATTTAGAAATAGGGCAACATAGAACAAAAATAGAAGAGTTAAGAGCTCACCTATTGAGMTGGGGATTTACTACACCAGACAAAAAGCATCAGAAAGAACCTCCATTTCTTTGGATGGGATATGAACTCCATCCTGACAAATGGACAGTCCAGCCTATAATGCTGCCAGATAAAGACAGCTGGACTGTCAATGATATACARAAATTAGTGGGAAAACTAAATTGGGCAAGTCAGATTTATCCAGGGATTAAAGTGAGACAATTGTGTAAACTCCTCAGGGGAGCCAAAGCATTGAC
>A6_Poland_2018_OP298021
CCTCAAATCACTCTTTGGCAACGACCCCTTGTCACAGTAAAAATAGAAGGACAGCTAAGAGAAGCTCTATTAGATACAGGAGCAGATGATACAGTATTAGAAGACATAAATTTGCCAGGAAAATGGAAACCAAAAATGATAGGGGGAATTGGAGGTTTTATCAAAGTAAGACAGTATGATCAGATACTTATAGAAATTTGTGGAAAAAGGGCTATAGGTACAGTGTTAGTAGGGCCTACTCCTGTCAACATAATTGGAAGAAATATGTTGACTCAGCTTGGTTGTACTTTAAATTTTCCAATAAGTCCTATTGAAACTGTACCAGTAACATTAAAGCCAGGCATGGATGGCCCAAAGGTTAAACAATGGCCATTAACAGAAGAGAAAATAAAAGCATTAACAGACATTTGTATGGAGATGGAAAAGGAAGGAAAAATTTCAAAAATTGGGCCTGAAAATCCATACAATACTCCAATATTTGCTATAAAGAAAAAGGACAGCACTAAGTGGAGGAAATTAGTAGATTTCAGGGAGCTCAATAAAAGAACTCAGGACTTTTGGGAAGTTCAATTAGGAATACCCCATCCAGCAGGTTTAAAAAAGAAAAAATCAGTAACAGTACTAGATGTGGGGGATGCATATTTTTCAGT-TCCTTTAGATGAAAACTTCAGGAAGTATACTGCATTC--ACTATACCAAGTACAAACAATGAGACACCAGGGATCAGATATCAGTACAATGTACTTCCACAGGGGTGGAAAGGATCACCAGCAATATTCCAGAGYAGCATGACAAAAATCTTAGAGCCCTTTAGATTAAAAAATCCAGAAATAGTTATCTATCAATACATGGATGACTTGTATGTAGGCTCTGATTTAGAAATAGGGCAACATAGAACAAAAATAGAAGAGTTAAGAGCTCATTTATTGAGCTGGGGATTAACTACACCAGACAAAAAACATCAGAAAGAACCTCCATTTCTTTGGATGGGATATGAACTCCATCCTGACAAATGGACAGTCCAGCCTATAATGCTGCCAGATAAAGACAGCTGGACTGTCAATGATATACAGAAATTAGTGGGAAAACTAAATTGGGCAAGTCAGATTTATCCAGGGATTAAAGTAAAGCAATTGTGTAAACTCCTCAGGGGAGCCAAAGCACTGAC
>A6_Poland_2020_OP298557
CCTCAAATCACTCTTTGGCAACGACCCGTTGTTACCATAAGAATAGAGGGACAGCTAAAAGAAGCTCTATTAGATACAGGAGCAGATGATACAGTATTAGAAGATATAAATTTGCCAGGAAAATGGAAACCAAAAATGATAGGGGGAATTGGGGGTTTTATTAAAGTAAGACAGTATGATCAGATACTTATAGAAATTTGTGGAAAAAGGGCTATAGGTACAGTATTAGTAGGACCTACCCCTGTCAACATAATTGGAAGAAATATGTTGACTCAGCTTGGTTGTACTTTAAATTTTCCAATAAGTCCTATTGAAACTGTACCAGTAACATTAAAGCCAGGAATGGATGGCCCAAGGGTTAAACAATGGCCATTAACAGAAGARAAAATAAAAGCATTAACAGACATTTGTATGGARATGGAAAAGGAAGGAAAAATTTCAAAAATTGGGCCTGAWAATCCATACAATACTCCAATATTTGCTATAAAGAAAAAGGACAGCACTAAGTGGAGRAAATTAGTAGATTTCAGGGAGCTCAATAAAAGAACTCAGGAYTTTTGGGAAGTTCAATTAGGAATACCCCATCCAGCGGGTTTAAAACAGAAAAAATCAGTAACAGTACTTGATGTGGGGGATGCATATTTTTCAGT-TCCTTTACATGAAAGCTTCAGAAAGTATACTGCATTC--ACTATACCAAGTATAAACAATGAAACACCAGGGATCAGATATCAGTACAATGTACTTCCACAGGGATGGAAAGGATCACCAGCAATATTCCAGAGTAGCATGACAAAAATCTTAGAGCCCTTTAGATCAAGAAATCCAGACCTAGTTATCTATCARTACATGGATGACTTGTATGTAGGCTCTGATTTAGAAATAGGGCAACATAGAATAAAAATAGAAGAGTTRAGAGCTCACCTATTRAAATGGGGATTTACTACACCAGATAAAAAGCATCAGAAAGAACCTCCATTTCTTTGGATGGGATATGAACTCCATCCTGACAAATGGACAGTCCAGCCTATAATGCTGCCAGATAAAGATAGCTGGACTGTCAATGATATACAGAAATTAGTGGGAAAACTAAATTGGGCCAGTCAGATTTATCCAGGGATTAAAGTGAGACAATTGTGTAAACTCCTCAGGGGAGCCAAAGCACTGAC
>A6_Poland_2020_OP298646
CCTCAAATCACTCTTTGGCAACGACCCCTTGTCACAATAAGAATAGGAGGGCAGCTAAAAGAAGCTCTATTRGATACAGGAGCAGATGATACAGTATTAGAAGACATAGATTTGCCAGGAAAATGGAAGCCAAAAATGATAGGGGGAATTGGAGGTTTTATCAAAGTAAGACAGTATGATCAGATACTTATAGAAATTTGTGGAAAAAAGGCTATAGGTACAGTATTAGTAGGACCTACCCCTGTCAACATAATTGGAAGAAATATGTTGACTCAGATTGGTTGCACTTTAAATTTTCCAATAAGTCCTATTGAAACTGTACCAGTAACATTAAAGCCAGGAATGGATGGCCCAAAAGTTAAGCAATGGCCACTAACAGAAGAGAAAATAAAAGCATTGACAGACATTTGTAATGAGATGGAAAAGGAAGGAAAAATTTCAAAAATTGGGCCTGAAAATCCATACAATACTCCTGTATTTGCTATAAAGAAAAAGGACAGCACTAAGTGGAGGAAATTAGTAGATTTTAGGGAGCTCAATAAAAGAACTCAGGATTTCTGGGAAGTTCAATTAGGAATACCCCATCCAGCGGGTTTAAAAAAGAAAAAATCAGTCACAGTACTAGATGTGGGGGATGCATATTTTTCAGT-TCCCTTAGATGAAAGCTTCAGAAAGTATACTGCATTC--ACTATACCAAGTATAAACAATGAGACACCAGGGATCAGATATCAGTACAATGTACTTCCCCAGGGATGGAAAGGATCACCAGCAATATTCCAGAGTAGCATGACAAAAATCTTAGAGCCCTTTAGATTAAAAAATCCAGAAATGGTTATCTATCAATACATGGATGACTTGTATGTAGGCTCTGATTTAGAAATAGGGCAACATAGAATAAAAATAGAGGAATTAAGAGCTCATCTATTGAGCTGGGGRTTTACTACACCAGACAAGAAGCATCAGAAAGAGCCTCCATTTCTTTGGATGGGATATGAACTCCATCCTGACAAATGGACAGTCCAGCCTATAATGCTGCCAGATAAAGACAGCTGGACTGTCAATGACATACAGAAATTAGTGGGAAAATTAAATTGGGCAAGTCAGATTTATCCAGGGATTAAGGTAAAGCARTTGTGTAAACTCCTTAGGGGAGCCAAAGCACTGAC
>A6_Poland_2021_OP299207
CCTCAAATCACTCTTTGGCAACGACCCCTTGTCACAATAAAAATAGGAGGACAGCTAAAAGAAGCTCTATTAGATACAGGAGCAGATGATACAGTATTAGAAGACATAAATTTGCCAGGAAAATGGAAACCAAAAATGATAGGGGGAATTGGAGGTTTTATCAAAGTAAGACAGTATGATCAGATACTTATAGAAATTTGTGGRAAAAAGGCTATAGGTACAGTATTAGTAGGACCTACCCCTGTCAACATAATTGGAAGRAAYATGTTGACTCAGCTTGGTTGTACTTTAAATTTTCCAATAAGTCCTATTGAAACTGTACCAGTAACATTRAAGCCAGGAATGGATGGCCCAAGGGTTAAACAATGGCCATTRACAGAAGARAAAATAAAAGCATTAACAGACATTTGTAGGGAGATGGAAAAGGAAGGAAAAATTTCAAAAATTGGGCCTGAAAATCCATACAATACTCCAATATTTGCTATAAAGAAAAAGGAYAGCACTAAGTGGAGAAAATTAGTAGATTTCAGGGAGCTCAATAAAAGAACTCAGGACTTTTGGGAAGTTCAATTAGGWATACCCCAYCCAGCGGGTTTAAAAAAGAAAAAATCAGTAACAGTACTRGATGTGGGGGATGCATATTTTTCAGT-TCCTTTAGATGAAARCTTCAGAAAGTATACTGCATTC--ACTATACCAAGTACAAACAATGAGACACCAGGGATCAGATATCAGTACAATGTACTTCCACAAGGATGGAAAGGATCACCAGCAATATTCCAGTGTAGCATGACAAAAATCTTAGAGCCCTTTAGAKTAAAAAATCCAGAAATAGTTATCTATCAATACATGGATGACTTGTATGTAGGCTCTGAYTTAGAAATAGGGCAACATAGARCAAAAATAGAGGAGTTRAGAGCTCATCTRTTGAGMTGGGGATTTACTACACCAGACAAAAAGCATCAGAAAGAACCTCCATTYCTTTGGATGGGATATGAACTCCATCCTGACAAATGGACAGTCCAGCCYATAATGCTGCCAGATAAAGACAGCTGGACTGTCAATGATATACAGAAATTAGTGGGAAAACTAAATTGGGCAAGTCAGATTTATCCAGGGATTAARGTAAGGCAATTGTGTAAACTCCTCAGGGGAGCCAAAGCACTGAC
>A6_Poland_2021_OP301373
CCTCAAATCACTCTTTGGCAACGACCCCTTGTCACAATAAGAATAGGAGGGCAGCTAAAAGAAGCTCTATTAGATACAGGAGCAGATGATACAGTTTTAGAAGACATAGAYTTGCCAGGAAAATGGAAGCCAAAAATGATAGGGGGAATTGGAGGTTTTATCAAAGTAAGACAGTATGATCAGATACTTATAGAAATTTGTGGAAAAAAGGCTATAGGTACAGTATTAGTAGGACCTACCCCTGTCAACATAATTGGAAGAAATATGTTGACTCAGATTGGTTGCACTTTAAATTTTCCAATAAGTCCTATTGAAACTGTACCAGTAACATTAAAGCCAGGAATGGATGGCCCAAAAGTTAAGCAATGGCCACTAACAGAAGAGAAAATAAAAGCATTGACAGACATTTGTAATGAGATGGAAAAGGAAGGAAAAATTTCAAAAATTGGGCCTGAAAATCCATACAATACTCCTGTATTTGCKATAAAGAAAAAGGACAGCACTAAGTGGAGGAAATTAGTAGATTTTAGGGAGCTCAATAAAAGAACTCAGGATTTTTGGGAAGTTCAATTAGGAATACCCCATCCAGCAGGTTTAAARAAAAAAAAATCAGTCACAGTACTAGATGTGGGGGATGCATATTTTTCAGT-TCCCTTAGATGAAAGCTTCAGAAAGTATACTGCATTC--ACTATACCAAGTATAAACAATGAGACACCAGGGATCAGATATCAGTACAATGTACTTCCCCAGGGATGGAAAGGATCACCAGCAATATTCCAGAGTAGCATGACAAAAATCTTAGAGCCCTTTAGATTAAAAAATCCAGAAATGGTTATCTATCAATACGTGGATGACTTGTATGTAGGCTCTGATTTAGAAATAGAGCAACATAGAATAAAAATAGAGGAATTAAGAGCTCATCTATTGAGCTGGGGGTTTACTACACCAGACAAGAAGCATCAGAAAGARCCTCCATTTCTTTGGATGGGATATGAACTCCATCCTGACAAATGGACAGTCCAGCCTATAATGCTGCCAGATAAAGACAGCTGGACTGTCAATGACATACAGAAATTAGTGGGAAAATTAAATTGGGCAAGTCAGATTTATCCAGGGATTAAGGTAAAGCAATTGTGTAAACTCCTTAGAGGAGCCAAAGCACTGAC
>A6_Portugal_2003_GQ400498
CCTCAAATCACTCTTTGGCAACGACCCCTTGTCACAGTAAGAATAGGAGGACAGCTAAAAGAAGCTCTATTAGATACAGGAGCAGATGATACAGTATTAGAAGACATAAATTTGCCAGGAAAATGGAAACCAAAAATGATAGGGGGAATTGGAGGTTTTATCAAGGTAAGACAGTATGATCAGATACTTATAGAAATTTGTGGAAAAAAGGCTATAGGTACGGTATTAGTAGGACCTACCCCTGTCAACATAATTGGAAGAAATATGTTGACTCAGCTTGGTTGTACTTTAAATTTTCCAATAAGTCCTATTGAAACTATACCAGTAACATTAAAGCCAGGAATGGATGGCCCAAAGGTTAAACAATGGCCATTAACAGAAGAAAAAATAAAAGCATTAACAGACATTTGTAAGGAGATGGAAAAGGAAGGAAAAATTTCAAAAATTGGRCCTGAAAATCCATACAATACTCCAGTATTTGCTATAAAGAAAAAGGACAGTACTAAGTGGAGGAAATTAGTAGAYTTCAGGGAGCTCAATAAAAGAACTCAGGACTTTTGGGAAGTTCAATTAGGAATACCCCATCCAGCGGGTTTAAAAAAGAAAAAATCAGTAACAGTACTAGATGTGGGGGATGCATATTTTTCAGT-TCCTTTAGATGAAAGCTTTAGAAAGTATACTGCATTC--ACTATACCAAGTATAAACAATGAGACACCAGGGATCAGATATCAGTACAATGTACTTCCACAGGGATGGAAAGGATCACCATCAATATTCCAGAGTAGCATGACAAAAATCTTAGAGCCCTTTAGATCAAAAAATCCAGAAATAGTTATCTATCAATACATGGATGATTTGTATGTAGGCTCTGATTTAGAAATAGGGCAACATAGAACAAAAATAGAGGAGTTAAGAGCTCATCTATTGAGCTGGGGGTTTACTACACCAGACAAAAAGCATCAGAAAGAACCTCCATTTCTTTGGATGGGATATGAACTCCATCCTGACAAATGGACAGTCCAGCCTATAATGCTGCCAGATAAAGACAGCTGGACTGTCAATGATATACAGAAATTAGTGGGAAAACTAAATTGGGCAAGTCAGATTTATCCAGGGATTAAAGTAARGCAATTGTGTAAACTCCTCAGGGGAGCCAAAGCACTGAC
>A6_Russia_2006_FJ009737
CCTCAAATCACTCTTTGGCAACGACCCCTTGTCACAGTAAGAGTAGGAGGACAGCTAAAAGAAGCTCTATTAGATACAGGAGCAGATGATACAGTATTAGAAGACATAAATTTGCCAGGAAAATGGAAACCAAAAATGATAGGGGGAATTGGAGGTTTTATCAAAGTAAGACAGTATGATCAGATACTTATAGAAATTTGTGGAAAAAAGGCTATAGGTACRGTATTAGTAGGACCTACCCCTGTCAACATAATTGGAAGAAATATGTTGACTCAGATTGGTTGTACTTTAAATTTTCCAATAAGTCCTATTGAAACTGTACCAGTAACATTAAAGCCAGGAATGGATGGCCCAAAGGTTAAACAATGGCCATTAACAGAAGAGAAAATAAAAGCATTAACAGACATTTGTAATGAAATGGAGAAGGAAGGAAAAATTTCAAAAATTGGGCCTGAAAATCCATACAATACTCCAGTATTTGCTATAAAGAAAAAGGACAGCACTAAGTGGAGGAAATTAGTAGATTTCAGGGAGCTCAATAAAAGAACTCAGGACTTTTGGGAGGTTCAATTAGGAATACCCCATCCAGCGGGTTTAAAAAAGAAAAAATCAGTAACAGTACTAGATGTGGGGGATGCATATTTTTCAGT-TCCTTTAGATGAAAGCTTCAGAAAGTATACTGCATTC--ACTATACCAAGTACAAACAATGAGACACCAGGGATCAGATACCAGTACAATGTACTTCCACAGGGATGGAAAGGATCACCAGCAATATTTCAGWGTAGCATGACAAAAATCTTAGAGCCCTTTAGATTAAAAAATCCAGAAATAGTTATCTATCAATACATGGATGACTTGTATGTAGGCTCTGATTTAGAAATAGGGCAACATAGAACAAAAATAGAGGAGTTAAGAGCTCATCTATTGAGCTGGGGATTTACTACACCAGACAAAAAGCATCAGAAAGAACCTCCATTTCTTTGGATGGGATATGAACTCCATCCTGACAAATGGACAGTCCAGCCTATAATGCTGCCAGATAAAGACAGCTGGACTGTCAATGATATACAGAAATTAGTGGGAAAACTAAATTGGGCAAGTCAGATTTATCCAGGGATTAAAGTAAGACAATTGTGTAAACTCCTCAGGGGAGCCAAAGCACTGAC
>A6_Russia_2007_OM050024
CCTCAAATCACTCTTTGGCAACGACCCCTTGTCACAATAAAAATAGVAGGACAGCTAAAAGAAGCTCTATTAGATACAGGAGCAGATGATACAGTATTAGAAGACATAAATTTGCCAGGAAAATGGAAACCAAAAATGATAGGGGGAATTGGAGGTTTTATCAAGGTAAGACAGTATGATCAGATACYTATAGAAATTTGTGGAAAAAAGGCTATAGGTACAGTATTAATAGGGCCTACCCCTGTCAACATAATTGGAAGAAATATGTTGACTCAGCTTGGTTGTACTTTAAATTTTCCAATAAGTCCTATTGAAACTGTACCAGTAACATTAAAGCCAGGAATGGATGGCCCAAAGGTTAAACAATGGCCATTAACAGAAGARAAAATAAAAGCATTAACAGACATTTGTAMRGAGATGGAAAAGGAAGGAAAAATTTCAAAAATTGGGCCTGAAAATCCATACAATACTCCAGTATTTGCTATAAAGAAAAAAGATAGCACTAAGTGGAGGAAATTAGTAGAYTTCAGGGAGCTCAATAAAAGAACTCAGGACTTTTGGGAAGTTCAATTAGGAATACCCCATCCAGCAGGTTTAAAAAAGAAAAAATCAGTAACAGTRCTAGATGTGGGGGATGCATATTTTTCAGT-TCCTTTAGATGAAAGCTTCAGAAAATATACTGCWTTC--ACTATACCAAGTATAAACAATGAGACACCAGGGAACAGATATCAGTACAATGTACTTCCACAGGGATGGAAAGGATCACCATCAATATTCCAGAGTAGCATGACAAAAATCTTAGAGCCATTTAGATTAAAAAATCCAGAAATAGTTATCTATCAATACATGGATGACTTGTATGTAGGCTCTGATTTAGAAATAGGGCAACATAGAACAAAAATAGAGGAGTTAAGAGCTCATCTATTGAGCTGGGGRTTTACTACACCAGACAAAAAACATCAGAAAGAACCTCCATTTCTTTGGATGGGATATGAACTCCATCCTGACAAATGGACAGTCCAGCCTATAATGCTGCCAGATAAAGACAGCTGGACTGTCAATGATATACAGAAATTAGTGGGAAAACTAAATTGGGCAAGTCAGATTTATCCAGGGATTAAAGTAAAGCAATTGTGTAAACTCCTCAGGGGAGCCAAAGCACTGAC
>A6_Russia_2008_HQ161922
CCTCAAATCACTCTTTGGCAACGACCCCTTGTCACAGTAAAAATAGGAGGACAGCTAAAAGAAGCTCTATTAGATACAGGAGCAGATGATACAGTATTAGAAGACATAAATTTGCCAGGAAAATGGAAACCAAAAATGATAGGGGGAATTGGAGGTTTTATCAAGGTAAGACAGTATGATCAGATACTTATAGAAATTTGTGGGAAAAAGGCTATAGGTACGGTATTAGTAGGACCTACCCCTGTCAACATAATTGGAAGAAATATGTTGACTCAGCTTGGTTGTACTTTAAATTTTCCAATAAGTCCTATTGAAACTGTACCAGTAACATTAAAGCCAGGAATGGATGGCCCAAAGGTTAAACAATGGCCATTAACAGAAGAGAAAATAAAAGCATTAACAGACATTTGTAAGGAAATGGAAAAGGAAGGAAAAATTTCAAAAATTGGGCCTGAAAATCCATACAATACTCCAGTATTTGCTATAAAGAAAAAAGATAGCACTAAGTGGAGGAAATTAGTAGATTTCAGGGAGCTCAATAAAAGAACTCAGGACTTTTGGGAAGTTCAATTAGGAATACCCCATCCAGCAGGTTTAAAAAAGAAAAAATCAGTAACAGTACTAGATGTGGGGGATGCATATTTTTCAAT-TCCTTTAGATGAAAGCTTCAGAAAATATACTGCATTC--ACTATACCAAGTATAAACAATGAGACACCAGGGATCAGATATCAGTACAATGTACTTCCACAGGGATGGAAAGGATCACCATCAATATTCCAGAGTAGCATGACAAAAATCTTAGAGCCATTTAGATTAAAAAATCCAGAAATAGTTATCTATCAATATATGGATGACTTGTATGTAGGCTCTGATTTAGAAATAGGGCAACATAGAATAAAAATAGAGGAGTTAAGAGCTCATCTATTGARTTGGGGATTTACTACACCAGACAAAAAACATCAGAAAGAACCTCCATTTCTTTGGATGGGATATGAACTCCATCCTGACAAATGGACAGTCCAGCCTATAATGCTGCCAGATAAAGACAGCTGGACTGTCAATGATATACAGAAATTAGTGGGAAAACTAAATTGGGCAAGTCAGATTTATCCAGGGATTAAAGTAAGGCAATTGTGTAAACTCCTCAGGGGAGCCAAAGCACTRAC
>A6_Russia_2008_HQ161930
CCTCAAATCACTCTTTGGCAACGACCCCTTGTCACAATAAAAATAGGAGGACAGCTAAAAGAAGCTCTATTAGATACAGGAGCAGATGATACAGTATTAGAAGACATAAATTTGCCAGGAAAATGGAAACCAAAAATGATAGGGGGAATTGGAGGTTTTATCAAAGTAAGACAGTATGATCAGATACTTATAGAAATTTGTGGAAAAAAGGCTATAGGTACAGTATTAGTAGGACCTACCCCTGTCAACATAATTGGAAGAAATATGTTGACTCAGATTGGTTGTACTTTAAATTTTCCAATAAGTCCTATTGAAACTGTACCAGTAACATTAAAGCCAGGAATGGATGGCCCAAAGGTTAAACAATGGCCATTAACAGAAGAGAAAATAAAAGCATTAACAGACATTTGTAAGGAGATGGAAAAGGAAGGAAAAATTTCAAAAATTGGGCCTGAAAATCCATACAATACTCCAGTATTTGTTATAAAGAAAAAGGACAGCACTAAGTGGAGGAAATTAGTAGATTTCAGRGAGCTCAATAAAAGAACTCAGGACTTTTGGGAAGTTCAATTAGGAATACCCCATCCAGCGGGTTTAAAAAAGAAAAAATCAGTAACAGTACTAGATGTGGGGGATGCATATTTTTCAGT-TCCTTTAGATGAAAACTTCAGAAAATATACTGCATTC--ACTATACCAAGTATAAACAATGAGACACCAGGAATCAGATATCAGTACAATGTACTTCCACAGGGATGGAAAGGATCACCAKCAATATTCCAGAGTAGCATGACAAAAATCTTAGAGCCCTTTAGATTAAAAAATCCAGACATAGTTATCTATCAATACATGGATGACTTGTATGTAGGCTCTGATTTAGAAATAGGGCAACATAGAACAAAAATAGAGGAGTTAAGAGCTCATCTATTGAGCTGGGGRTTTACTACACCAGACAAAAAGCATCAGAAAGAACCTCCATTTCTTTGGATGGGATATGAACTCCATCCTGACAAATGGACAGTCCAGCCTATARTGCTGCCAGATAAAGACAGCTGGACTGTCAATGATATACAGAAATTAGTGGGAAAACTAAATTGGGCAAGTCAGATTTATCCAGGGATTAAAGTAAAGCAATTGTGTAAACTCCTCAGGGGAGCCAAAGCACTAAC
>A6_Russia_2008_HQ412523
CCTCAAATCACTCTTTGGCAACGACCCCTTGTCACAGTAAAAGTAGGAGGACAGCTAAAAGAAGCTCTATTAGATACAGGAGCAGATGATACAGTATTAGAAGACATAGATTTGCCAGGAAAATGGAAACCAAAAATGATAGGGGGAATTGGAGGTTTTATCAAAGTAAAACAGTATGATCAGATACTTATAGAAATTTGTGGAAAAAAGGCTATAGGTACGGTATTAGTAGGACCTACCCCTGTCAACATAATTGGAAGAAATATGTTGACTCAGATTGGTTGTACTTTAAATTTTCCAATAAGTCCTATTGAAACTGTACCAGTAACATTAAAGCCAGGAATGGATGGCCCAAAGGTTAAACAATGGCCATTAACAGAAGAGAAAATAAAAGCATTAACAGACATTTGTAAGGAAATGGAAAAGGAAGGAAAAATTTCAAAAATTGGGCCTGAAAATCCATACAATACTCCAGTATTTGCTATAAAGAAAAAGGACAGCACTAAGTGGAGGAAATTAGTAGATTTCAGGGAGCTCAATAAAAGAACTCAGGACTTTTGGGAAGTTCAATTAGGAATACCCCATCCAGCGGGTTTAAAAAAGAAAAAATCAGTAACAGTACTAGATGTGGGGGATGCATATTTTTCAGT-TCCTTTAGATGAAAGCTTCAGAAAGTATACTGCATTC--ACTATACCAAGTACAAACAATGAGACACCAGGGATCAGATATCAGTACAATGTACTTCCACAGGGATGGAAAGGATCACCAGCAATATTCCAGAGTAGCATGACAAAAATCTTAGAGCCCTTTAGATTAAAAAATCCAGAAATAGTTATCTATCAATACATGGATGACTTGTATGTAGGCTCTGATTTAGAAATAGGGCAACATAGAACAAAAATAGAGGAGTTAAGAGCTCATCTATTGAGCTGGGGATTGACTACACCAGACAAAAAGCATCAGAAAGAACCTCCATTTCTTTGGATGGGATATGAACTCCATCCTGACAAATGGACAGTCCAGCCTATAGTGCTGCCAGATAAAGACAGCTGGACTGTCAATGATATACAGAAATTAGTGGGAAAACTAAATTGGGCAAGTCAGATTTATCCAGGGATTAAAGTAAAGCAATTGTGTAAACTCCTCAGGGGAGCCAAAGCACTGAC
>A6_Russia_2008_HQ412532
CCTCAAATCACTCTTTGGCAACGACCCCTTGTCACAGTAAGAATAGGAGGACAGCTAAAAGAAGCTCTATTAGATACAGGAGCAGATGATACAGTATTAGAAGACATAAATTTGCCAGGAAAATGGAAACCAAAAATGATAGGGGGAATTGGAGGTTTTATCAAAGTAAGACAGTATGATCAGATACTTATAGAAATTTGTGGAAAAAAGGCTATAGGTACGGTAYTAGTAGGACCTACCCCTGTCAACATAATTGGAAGAAATATGTTGACTCAGCTTGGTTGTACTTTAAATTTTCCAATAAGTCCTATTGAAACCGTACCAGTAACATTRAAGCCAGGAATGGATGGCCCAAAGGTTAAACAATGGCCATTAACAGAAGAGAAAATAAAAGCATTAATAGACATTTGTAAGGAGATGGAAAAGGAAGGAAAAATTTCAAAAATTGGGCCTGAAAATCCATACAATACTCCAGTATTTGCTATAAAGAAAAAAGATAACACTAAGTGGAGGAAATTAGTAGATTTCAGGGAGCTCAATAAAAGAACTCAGGACTTTTGGGAAGTTCAATTAGGAATACCCCATCCAGCRGGTTTGAAAAAGAAAAAATCAGTAACAGTACTAGATGTGGGGGATGCATATTTTTCAGT-TCCTTTAGATGAAAGCTTCAGAAAATATACTGCATTC--ACTATACCAAGTATAAACAATGAGACACCAGGGATCAGATATCAGTACAATGTACTTCCACAGGGATGGAAAGGATCACCAKCAATATTCCAGAGTAGCATGACAAAAATCTTAGAGCCATTTAGATTAAAAAATCCAGAAATAGTTATCTATCAATACATGGATGACTTGTATGTAGGCTCTGAYTTAGAAATAGGGCAACATAGAACAAAAATAGAGGAGTTAAGAGCTCATCTATTGAGCTGGGGATTTACTACACCAGACAAAAAACATCAGAAAGAACCTCCATTTCTTTGGATGGGATATGAACTCCATCCTGACAAATGGACAGTCCAGCCTATARTGCTGCCAGATAAAGACAGCTGGACTGTCAATGATATACAGAAATTAGTGGGAAAACTAAATTGGGCAAGTCAGATTTATCCAGGGATTAAAGTAAAGCAATTGTGTAAACTCCTCAGGGGAGCCAAAGCACTGAC
>A6_Russia_2008_KR233351
CCTCAAATCACTCTTTGGCAACGACCCCTTGTCACAATAAARATAGAAGGACAGTTAAAAGAAGCTCTATTAGATACMGGAGCAGATGATACAGTATTAGAAGAYATAAATTTRCCAGGAAAATGGAAACCAAAAATGATAGGGGGAATTGGAGGTTTTATCAAGGTAAGACAGTATGATCAGATACTTATAGAAATTTGTGGAAAAAAGGCTATAGGTACRGTATTAGTAGGACCTACCCCTGTCAACATAATTGGAAGAAATATGTTGACTCAGCTTGGTTGTACTTTAAATTTTCCAATAAGTCCTATTGAAACTGTACCAGTAACATTAAAGCCAGGAATGGATGGCCCAAGRGTTAAACAATGGCCATTAACAGAAGARAAAATAAAAGCATTAACAGACATTTGTACAGAGATGGAAAAGGAAGGAAAAATTTCAAAAATTGGGCCTGAAAATCCATACAATACTCCARTATTCGCTATAAAGAAAAAGGACAGCACTAAGTGGAGGAAATTAGTAGATTTCAGGGAGCTCAATAAAAGAACTCAGGACTTTTGGGAAGTTCAATTAGGAATACCCCATCCAGCGGGTYTAAAAAAGAAAAAATCAGTAACAGTRCTAGATGTGGGGGATGCATATTTTTCAGT-TCCTTTASATSAAAGCTTCAGAAAGTATACTGCATTC--ACTATACCAAGTATAAACAATGAGACACCAGGGATCAGATATCAGTACAATGTACTTCCACAGGGATGGAAAGGATCACCAGCAATATTTCAGAGTAGCATGACAAAAATCTTAGAGCCATTTAGATCAAAAAATCCAGAAATAGTTATCTATCAATACATGGATGACTTGTATGTAGGCTCGGATTTAGAAATAGGACAACATAGAGCAAAAATAGAGGAGTTAAGAGCTCATCTATTGAGCTGGGGATTTACTACACCAGACAAAAAGCATCAGAAAGAACCTCCATTTCTTTGGATGGGATATGARCTCCATCCTGACAAATGGACAGTCCAGCCTATAATGCTGCCAGATAAAGACAGCTGGACTGTCAATGATATACAGAAGTTAGTGGGAAAACTAAATTGGGCAAGTCAGATTTATCCAGGGATTAAAGTAAAGCAATTGTGTAAACTCCTCAGGGGAGCCAAAGCACTGAC
>A6_Russia_2008_KR233366
CCTCAAATCACTCTTTGGCAACGACCCCTTGTCACARTAAGAGTAGGAGGACAGCTAAAAGAAGCTCTATTAGATACAGGAGCAGATGATACAGTATTAGAAGACATAGATTTGCCAGGAAAATGGAAACCAAAAATGATAGGGGGAATTGGAGGWTTTATCAAAGTAAGACAGTATGATCAAATACTTATAGAAATTTGTGGAAAAAAGGCTATAGGTACGGTATTAGTAGGACCTACCCCTGTCAACATAATTGGAAGAAATATGTTGACTCAGCTTGGTTGTACTTTAAATTTTCCAATAAGTCCTATTGAAACTGTACCAGTAAAATTAAAGCCAGGAATGGATGGCCCAAAGGTTAAACAATGGCCATTAACAGAAGAGAAAATAAAAGCATTAAMAGAAATTTGTRVWGAKATGGAAAAGGAAGGAAAAATTTCAAAAATTGGGCCTGAAAATCCATACAATACTCCAGTATTTGCTATAAAGAAAAAGGACAGCACTAAATGGAGGAAATTAGTGGATTTCAGGGAGCTCAATAAAAGAACTCAGGACTTTTGGGAAGTTCAATTAGGAATACCCCATCCAGCGGGTYTAAAAAAGAAAAAATCAGTAACAGTACTAGATGTGGGGGATGCATATTTTTCAGT-TCCTTTAGATGAAAGCTTCAGAAAGTATACTGCATTC--ACTATACCAAGTACAAACAATGCGACACCAGGGATCAGATATCAGTACAATGTACTTCCACAGGGATGGAAAGGATCACCTGCAATATTCCAGTGTAGCATGACAAAAATCTTAGAGCCCTTTAGATCAAAAAATCCAGACATAGTTATCTATCAATACATGGATGACTTGTATGTAGGCTCTGATTTAGAAATAGGGCAGCATAGAACAAAAATAGAGGAGTTAAGAGCTCATCTATTGAGCTGGGGATTTACYACACCAGACAAAAAGCATCAGAAAGAACCTCCATTTCTTTGGATGGGATATGAACTCCATCCTGACAAATGGACAGTCCAGCCTATAGTGCTGCCAGATAAAGACAGCTGGACTGTCAATGATATACAGAAATTAGTGGGAAAACTAAATTGGGCAAGTCAGATTTATCCAGGGATTAAAGTAAAGCAATTGTGTAAACTCCTCAGGGGAGCCAAAGCACTGAC
>A6_Russia_2011_JX141216
CCTCAAATCACTCTTTGGCAACGACCCCTTGTTACAGTAAAAATAGGAGGACAGCTAAAAGAAGCTCTATTAGATACAGGAGCAGATGATACAGTATTAGAAGACATARATTTGCCAGGAAAATGGAAACCAAAAATGATAGGGGGAATTGGAGGTTTTATCAAAGTAAGACAGTATGATCAGATACTTATAGAAATTTGTGGAAAAAAGGCTATAGGTACAGTATTAGTAGGACCTACCCCTGTCAACATAATTGGAAGAAATATGTTGACTCAGATTGGTTGTACTTTAAATTTTCCAATAAGTCCTATTGAAACTGTACCAGTAACATTAAAGCCAGGAATGGATGGCCCAAAGGTTAAACAATGGCCATTAACAGAAGAAAAAATAAAAGCATTAACAGACATTTGTAAGGAGATGGAAAAGGAAGGAAAAATTTCAAAAATTGGGCCTGAAAATCCATACAATACTCCAGTATTTGCTATAAAGAAAAAGGATGGCACTAAGTGGAGGAAAYTAGTAGATTTCAGGGAGCTTAATAAAAGAACTCAGGACTTTTGGGAAGTTCAATTAGGAATACCCCATCCAGCGGGTTTAAAAAAGAAAAAATCAGTAACAGTACTAGATGTGGGGGATGCATACTTTTCAGT-TCCTTTACATGAAAGCTTCAGAAAGTATACTGCATTC--ACTATACCAAGTATAAACAATGAGACACCAGGGATCAGATATCAGTACAATGTACTTCCACAGGGATGGAAAGGATCACCAKCAATATTCCAGAGTAGCATGACAAAAATCTTAGAGCCCTTTAGATCAAAAAATCCAGAAATAGTTATCTATCAATACATGGATGACTTGTATGTAGGCTCTGATTTAGAGATAGGGCAACATAGARCAAAAATAGAGGAGYTRAGAGCTCACCTATTGAGCTGGGGRTTTACTACACCAGACAAAAAACATCAGAAAGAACCTCCATTTCTTTGGATGGGATATGAACTCCATCCTGACAAATGGACAGTCCAGCCTATAATGCTGCCAGATAAAGACAGCTGGACTGTCAATGATATACAGAAATTAGTGGGAAAACTAAATTGGGCAAGTCAGATTTATCCAGGGATTAAAGTAAAGCAATTGTGTAAACTCCTCAGRGGAGCCAAAGCACTGAC
>A6_Russia_2011_MH666593
CCTCAAATCACTCTTTGGCAACGACCCCTTGTCACAGTAAAARTAGGAGGACAGCTAAAAGAAGCTCTATTAGATACAGGAGCAGATGATACAGTATTAGAAGACATAGATTTGCCAGGAAAATGGAAACCAAAAATGATAGGGGGAATTGGAGGTTTTATCAARGTAAGACAGTATGATCAGATACTTATAGAAATTTGTGGAAAAAAGGCTATAGGTWCRGTATTAGTAGGACCTACCCCTGTCAACATAATTGGAAGAAATATGTTGACTCAGATTGGTTGTACTTTAAATTTTCCAATAAGTCCTATTGAAACTGTACCAGTAACATTAAAGCCAGGAATGGATGGCCCAAAGGTTAAACAATGGCCATTAACAGAAGARAAAATAAAAGCATTAACAGAAATTTGTAATGAGATGGAAAAGGAAGGAAAAATTTCAAAAATTGGGCCTGAAAATCCATACAATACTCCAATATTTGCTATAAAGAAAAAGGACAGCACYAAGTGGAGGAAATTAGTAGATTTCAGGGAGCTCAATAAAAGAACTCAGGACTTTTGGGAAGTTCAATTAGGAATACCCCATCCAGCGGGGTTAAAAAAGAARAAATCAGTAACAGTACTAGATGTRGGGGATGCATAYTTTTCAGT-YCCTYTAGATGAAAACTTCAGAAAGTATACTGCATTC--ACTATACCAAGTATAAACAATGAGACACCAGGGATCAGATATCAGTACAATGTACTYCCACAGGGATGGAAAGGATCACCATCAATATTCCAGAGTAGCATGACAAAAATYTTAGAGCCATTTAGATTRAAAAATCCAGAAATAGTTATCTATCAATACATGGATGACTTGTATGTRGGCTCGGATTTAGAAATAGGGCAACAYAGAACAAAAATAGAGGAGTTAAGAGCTCATCTATTGAGCTGGGGRTTTACTACACCAGATAAAAAGCATCAGAAAGAACCYCCATTTCTTTGGATGGGATATGAACTCCATCCTGATAAATGGACAGTCCAGCCTRTAATGCTGCCAGARAAAGACAGCTGGACTGTCAATGATATACAGAAATTAGTGGGAAAACTAAATTGGGCAAGTCAGATTTATCCAGGGATTAAAGTRAAGCAATTGTGTAAACTCCTCAGGGGAGCCAAAGCACTGAC
>A6_Russia_2012_KF374897
CCTCAAATCACTCTTTGGCAACGACCCCTTGTCACAATAAAAATAGGAGGACAGCTAAAAGAAGCTCTATTAGATACAGGAGCAGATGATACAGTATTAGAAGACATAGAATTGCCAGGAAAATGGAAACCAAAAATGATAGGGGGAATTGGAGGTTTTATCAAAGTAAGACAGTATGATCAGATACTTATAGAGATTTGTGGAAAAAAGGCTATAGGTACGGTATTAGTAGGACCTACCCCTGTCAACATAATTGGAAGAAATATGTTGACTCAGATTGGTTGTACTTTAAATCTTCCAATAAGTCCTATTGAAACTGTACCAGTAGCATTAAAGCCAGGAATGGATGGCCCAAAGGTTAAACAATGGCCATTAACAGAAGAAAAAATAAAAGCATTAGCAGAAATTTGTACTGAGATGGAAAAGGAAGGAAAAATTTCAAAAATTGGGCCTGAAAATCCATACAATACTCCAATATTTGCTATAAAGAAAAAGGACAGTACTAAGTGGAGGAAATTAGTAGATTTCAGGGAGCTCAATAAAAGAACTCAGGATTTTTGGGAAGTTCAATTAGGAATACCCCATCCAGCGGGTTTAAAAAAGAAAAAATCAGTAACAGTACTAGATGTGGGGGATGCATATTTTTCAGT-TCCTTTAGATGAAAACTTCAGAAAGTATACTGCATTC--ACTATACCAAGTATAAACAATGAGACACCAGGGATCAGATATCAGTACAATGTACTTCCACAAGGATGGAAAGGATCACCAGCAATATTCCAGAGTAGTATGACAAAAATCTTAGAGCCCTTTAGATCAAAAAACCCAGAAATAGTTATCTATCAATACATGGATGACTTGTATGTAGGCTCTGATTTAGAAATAGGGCAACATAGAACAAAAATAGAAGAGTTAAGAGATCATCTATTGAGCTGGGGATTTACTACACCAGACAAAAAGCATCAGAAAGAACCTCCATTTCTTTGGATGGGATATGAACTCCATCCTGACAAATGGACAGTCCAGCCTATAGTGCTGCCAGATAAAGACAGCTGGACTGTCAATGATATACAGAAATTAGTGGGAAAACTAAATTGGGCAAGTCAGATTTATCCAGGGATTAAAGTAAAGCAATTGTGTAAACTCCTCAGGGGAGCCAAAGCACTGAC
>A6_Russia_2012_KF374924
CCTCAAATCACTCTTTGGCAACGACCCCTTGTCACAGTAAGAGTAGGAGGACAGCTAAAAGAAGCTCTATTAGATACAGGAGCAGATGATACAGTATTAGAAGACATAGATTTGCCAGGAAAATGGAAACCAAAAATGATAGGGGGAATTGGGGGTTTTATCAAAGTAAGACAGTATGATCAGATACTTATAGAAATTTGTGGAAAAAAGGCTATAGGTACAGTATTAGTAGGACCTACCCCTGTCAACATAATTGGAAGAAATATGTTGACTCAGATTGGTTGTACTTTAAATTTTCCAATAAGTCCTATTGAAACTGTACCAGTAAAATTAAAGCCAGGAATGGATGGCCCGAAGGTTAAACAATGGCCATTAACAGAAGAGAAAATAAAAGCATTAACAGATATTTGTCTGGAGATGGAAAAGGAAGGAAAAATCTCAAAAATTGGGCCTGAAAATCCATACAATACTCCAATATTTGCTATAAAGAAAAAGGACAGCACTAAGTGGAGGAAATTAGTAGATTTCAGGGAGCTCAATAAAAGAACTCAGGACTTTTGGGAAGTTCAATTAGGAATACCCCACCCAGCGGGTTTAAAAAAGAAGAAATCAGTAACAGTACTAGATGTAGGGGATGCATATTTTTCAGT-TCCTTTAGATGAAAGCTTCAGAAAGTACACTGCATTC--ACTATACCAAGTACAAACAATGAGACACCAGGGATCAGATATCAATACAATGTACTTCCACAGGGATGGAAAGGATCACCAGCAATATTCCAGAGTAGCATGACAAAAATCTTAGAGCCCTTTAGAGCAAAAAATCCAGAAATAGTTATCTATCAATACATGGATGACTTGTATGTAGGCTCTGATTTAGAAATAGGGCAACATAGAGCAAAAATAGAGGAGTTAAGAGCTCATCTATTGAGCTGGGGATTTACTACACCAGACAAAAAGCATCAGAAAGAACCTCCATTTCTTTGGATGGGATATGAACTCCATCCTGACAAATGGACAGTCCAGCCTATAAAGCTGCCAGATAAAGACAGTTGGACTGTCAATGATATACAGAAATTAGTAGGAAAACTAAATTGGGCAAGTCAGATTTATCCAGGGATTAAAGTAAAGCAATTGTGTAAACTCATTAGGGGAGCCAAAGCACTGAC
>A6_Russia_2013_KX432090
CCTCAAATCACTCTTTGGCAACGACCCCTTGTCACAGTAAGAATAGGAGGACAGYTAAAAGAAGCTCTATTAGATACAGGAGCAGATGATACAGTATTAGAAGACATAAATTTGCCAGGAAAATGGAAACCAAAAATGATAGGGGGAATTGGAGGTTTTATCAAGGTAAGACAGTATGATCAGATACTTATAGAAATTTGTGGAAAAAAAGCTATAGGTACGGTATTAGTAGGACCTACCCCTGTCAACATAATTGGAAGAAATATGTTGACTCAGATTGGTTGTACTTTAAATTTTCCAATAAGTCCTATTGAAACTGTACCAGTAACATTAAAGCCAGGAATGGATGGCCCAAAGGTTAAACAATGGCCATTAACAGAAGAGAAAATAAAAGCATTAACAGACATTTGTAAGGAAATGGAAAAGGAAGGAAAAATTTCAAAAATTGGGCCTGAAAATCCATACAATACTCCAGTATTTGCTATAAAGAAAAAGGACAGCACTAAGTGGAGGAAATTAGTAGATTTCAGGGAGCTCAATAAAAGAACTCAGGACTTTTGGGAAGTTCAATTAGGAATACCCCATCCAGCGGGTTTAAAAAAGAAAAAATCAGTAACAGTACTAGATGTGGGGGATGCATATTTTTCAGT-TCCTTTAGATGAAAGCTTCAGAAAGTATACTGCATTC--ACTATACCAAGTATAAACAATGAGACACCAGGGATCAGATACCAGTACAATGTACTTCCACAGGGATGGAAAGGATCACCAGCAATATTTCAGAGTAGCATGACAAAAATCTTAGAGCCCTTTAGATTAAAAAATCCAGAAATAGTTATCTATCAATACATGGATGACTTGTATGTAGGCTCTGATTTAGAAATAGGGCAACATAGAACAAAAATAGAGGAGTTAAGAGCTCATCTATTGAGCTGGGGATTTACTACACCAGACAAAAAGCATCAGAAAGAACCTCCATTTCTTTGGATGGGATATGAACTCCATCCTGACAAATGGACAGTCCAGCCTATAATGCTGCCAGATAAAGACAGCTGGACTGTCAATGATATACAGAAATTAGTGGGAAAACTAAATTGGGCAAGTCAGATTTATCCAGGGATTAAAGTAAAGCAATTGTGTAAACTCCTCAGGGGAGCCAAAGCACTGAC
>A6_Russia_2014_KP090080
CCTCAAATCACTCTTTGGCAACGACCCCTTGTCACAATAAAAATAGGAGGACAGCTAAAAGAAGCTCTATTAGATACAGGAGCAGATGATACAGTATTAGAAGACATAAATTTGCCAGGAAAATGGAAACCAAAAATGATAGGGGGAATTGGAGGTTTTATCAAAGTAAGACAGTATGATCAGRTACTTATAGAAATTTGTGGAAAAAAGGCTATAGGTACRGTATTAGTAGGACCTACCCCTGTCAACATAATTGGAAGAAATATGTTGACTCAGATTGGYTGTACTTTAAATTTTCCAATAAGTCCTATTGAAACTGTACCAGTAAMATTAAAGCCAGGAATGGATGGCCCAAAGGTTAAACARTGGCCATTAACAGAAGAGAAAATAAAAGCATTAACAGAAATTTGTATGGAGATGGAAAAGGAAGGAAAAATTTCAAAAATTGGGCCTGAAAATCCATACAATACTCCAGTRTTTGCTATAAAGAAAAAGGACAGCACTAAGTGGAGRAAATTAGTAGATTTCAGGGAGCTTAATAAAAGAACTCAGGACTTTTGGGAAGTTCAATTAGGAATACCCCATCCAGCRGGTTTAAAAAAGAAAAAATCAGTAACAGTACTRGATGTAGGGGATGCATACTTTTCAGT-TCCTTTAGAYAAAGACTTCAGAAAGTATACTGCATTC--ACTATACCAAGTATAAACAATGAGACACCAGGGATCAGATATCAGTACAATGTRCTTCCACAGGGATGGAAAGGATCACCAGCAATATTCCAGAGTAGCATGACAAAAATCTTAGAGCCCTTTAGATYAAAAAATCCAGACATAGTTATCTATCAATACATGGATGACTTGTATGTAGGCTCTGATTTAGAGATAGGGCAACATAGAACAAAAATAGAGGAGTTAAGAGCTCATCTATTGAGCTGGGGATTTACTACMCCAGACAAAAAACATCAGAAAGAACCTCCATTTCTTTGGATGGGATATGAACTCCATCCTGACAAATGGACAGTCCAGCCTATAATGCTGCCAGATAAAGACAGCTGGACTGTCAATGATATACAGAAATTAGTGGGAAAACTAAATTGGGCAAGTCAGATTTATCCAGGGATTAARGTAAAGCAATTGTGTAAACTCCTCAGGGGAGCCAAAGCACTGAC
>A6_Russia_2016_MK606550
CCTCAAATCACTCTTTGGCAACGACCCCTTGTCACAGTAAAAATAGGAGGACAGCTAAAAGAAGCTCTATTAGATACAGGAGCAGATGATACAGTATTAGAAGACATAAATTTGCCAGGAAAATGGAAACCAAAAATGATAGGGGGAATTGGAGGTTTTATCAAGGTAAGACAGTATGATCAAATACTTATAGAAATTTGTGGAAAAAAGGCTATAGGTACRGTATTAGTAGGACCTACCCCTGTCAACATAATTGGAAGAAATATGTTGACTCAGATTGGTTGTACTTTAAATTTTCCAATAAGTCCTATTGAAACTGTACCAGTAACATTAAAGCCAGGAATGGATGGCCCAAAGGTTAAACAATGGCCATTAACAGAAGAGAAAATAAAAGCATTAACAGACATTTGTAGGGAGATGGAAAAGGAAGGGAAAATTTCAAAAATTGGGCCAGAAAATCCATACAATACTCCAGTATTTGCTATAAAGAAAAAGGACAGCACTAAATGGAGGAAATTAGTAGATTTCAGGGAGCTCAATAAAAGAACTCAGGACTTTTGGGAAGTTCAATTAGGAATACCCCATCCAGCGGGTTTAAAAAAGAAAAAATCAGTAACAGTACTAGATGTGGGGGATGCATATTTTTCAGT-TCCTTTAGATGAAAGCTTCAGAAAGTATACTGCATTC--ACTATACCAAGTATAAACAATGAGACACCAGGGATCAGATATCAGTACAATGTACTTCCACAGGGATGGAAAGGATCACCAGCAATATTCCAGACTAGCATGACAAAAATCTTAGAGCCCTTTAGATTAAAAAATCCAGAAATAGTTATCTATCAATACATGGATGACTTGTATGTAGGCTCTGATTTAGAAATAGGGCAACATAGAACAAAAATAGAGGAGTTAAGAGCTCATCTATTGARCTGGGGATTTACTACACCAGACAAAAAGCATCAGAAAGAACCTCCATTTCTTTGGATGGGATATGAACTCCATCCTGACAAATGGACAGTCCAGCCTATAGTGCTGCCAGATAAAGACAGCTGGACTGTCAATGATATACAGAAATTAGTGGGAAAACTAAATTGGGCAAGTCAGATTTATCCAGGGATTAAAGTAAAGCAATTGTGTAAACTCCTCAGGGGAGCCAAAGCACTGAC
>A6_Russia_2017_MK606610
CCTCAAATCACTCTTTGGCAACGACCCCTTGTCACAATAAGAATAGGAGGACAGCTAAAAGAAGCTCTATTAGATACAGGAGCAGATGATACAGTATTAGAAGACATAGATTTGCCAGGAAAATGGAAACCAAAAATGATAGGGGGAATTGGAGGCTTTATCAAAGTAAGACAGTATGATCAGATACTTATAGAAATTTGTGGAAAAAAGGCTATAGGTACAGTATTAGTAGGACCTACCCCTGTCAACATAATTGGAAGAAATATGTTGACTCAGATTGGTTGTACTTTAAATTTTCCAATAAGTCCTATTGAAACTGTACCAGTAACATTAAAGCCAGGAATGGATGGCCCAAAGGTTAAACAATGGCCATTAACAGAAGAGAAAATAAAAGCATTAACAGACATTTGTATGGAGATGGAAAAGGAAGGAAAAATTTCAAAAATTGGACCTGAAAATCCATACAATACTCCARTATTTGCTATAAAGAAAAAGGACAGCACTAAGTGGAGAAAATTAGTAGATTTCAGGGAGCTCAATAAAAGAACTCAGGACTTTTGGGAAGTTCAATTAGGAATACCCCATCCAGCAGGTTTAAAAAAGAAAAAATCAGTAACAGTACTAGATGTGGGGGATGCATATTTTTCAGT-TCCTTTAGATGAAAGCTTCAGRAAGTATACTGCATTC--ACTATACCGAGTATAAACAATGAGACACCAGGGATCAGATATCAGTACAATGTACTTCCACAGGGATGGAAAGGATCACCATCAATATTCCAGAGTAGCATGACAARAATCTTAGAGCCCTTTAGATTAAGAAATCCAGACATAGTTATCTATCAATACATGGATGACTTGTATGTAGGCTCTGATTTAGAAATAGGGGAACATAGAACAAAAATAGAGGAGTTAAGAACTCATCTATTGAAATGGGGATTTACTACACCAGACAAAAAGCATCAGAAAGAACCTCCATTTCTTTGGATGGGATATGAACTCCATCCTGACAAATGGACAGTCCAGCCTATAATGCTGCCAGATAAAGACAGCTGGACTGTCAATGACATACAGAAATTAGTGGGAAAGCTAAATTGGGCAAGTCAGATTTATCCAGGGATTAAAGTAAAGCAATTGTGTAAACTCCTCAGGGGAGCCAAAGCACTGAC
>A6_Russia_2019_OL792341
CCTCAAATCACTCTTTGGCAACGACCCGTTGTCACAGTAARAATAGGAGGACAGCTAAAAGAAGCTCTGTTAGATACAGGAGCAGATGATACAGTATTAGAAGACATAGATTTGCCAGGGAAATGGAAACCAAAAATGATAGGGGGAATTGGAGGTTTTATCAAAGTAAGACAGTATGATCAAATACTTATAGAAATTTGTGGAAAAAAGGCTATAGGTACAGTATTAGTAGGACCTACCCCTGTCAACATAATTGGAAGGAATATGTTGACTCAGATTGGTTGTACTTTAAATTTTCCAATAAGTCCTATTGAAACTGTACCAGTAAAATTAAAGCCAGGAATGGATGGCCCAAAGGTTAAACAATGGCCATTAACAGAAGAAAAAATAAAAGCATTAACAGAAATTTGTAATGACATGGARAAAGAAGGAAAAATTTCAAAAATTGGGCCTGAAAATCCATACAATACTCCAATATTTGCTATAAAGAAAAAGGACAGCACAAAATGGAGGAAATTAGTAGATTTCAGGGAGCTTAATAAAAGAACTCAGGACTTTTGGGARGTTCAACTAGGAATACCCCATCCAGCGGGTTTAAAAAAGAAAAAATCAGTAACAGTACTAGATGTGGGGGATGCATATTTTTCAGT-TCCTTTAGATGAGAGCTTCAGAAAGTACACTGCATTC--ACTATACCAAGTAAAAACAATGAGACACCAGGGATTAGATATCAGTACAATGTGCTTCCACAGGGATGGAAAGGATCACCAGCAATATTCCAGAGTAGCATGACAAAAATCTTAGAGCCCTTTAGATCAAAAAATCCAGAACTAGTTATTTATCAATACATGGATGACTTGTATGTAGGCTCTGATTTAGAAATAGGGCAACATAGAACAAAAATAGAGGAGTTAAGAGCTCATCTATTGAGATGGGGATTTACTACACCAGATAAGAAGCATCAGAAAGAACCTCCATTTCTTTGGATGGGATATGAACTCCATCCTGACAAATGGACAGTCCAGCCTATAACGCTGCCAGATAAAGACAGCTGGACTGTCAATGATATACAGAAATTAGTGGGAAAACTAAATTGGGCAAGTCAGATTTATCCAGGAATTAAAGTGAAACAATTGTGTAAACTCCTCAGGGGAGCCAAAGCACTGAC
>A6_Russia_2019_OL792436
CCTCAAATCACTCTTTGGCAACGACCCGTTGTCACAGTAAGAATAGGAGGACAGCTAAAAGAAGCTCTGTTAGATACAGGAGCAGATGATACAGTATTAGAAGACATAGATTTGCCAGGGAAATGGAAACCAAAAATGATAGGGGGAATTGGAGGTTTTATCAAAGTAAGACAGTATGATCAAATACTTATAGAAATTTGTGGAAAAARGGCTATAGGTACAGTATTAGTAGGACCTACCCCTGTCAACATAATTGGAAGGAATATGTTGACTCAGATTGGTTGTACTTTAAATTTTCCAATAAGTCCTATTGAAACTGTACCAGTAAAATTAAAGCCAGGAATGGATGGCCCAAAAGTTAAACAATGGCCATTAACAGAAGAAAAAATAATAGCATTAACAGAAATTTGTAATGAGATGGAAAAAGAAGGAAAAATTTCAAAAATTGGGCCTGAAAATCCATACAATACTCCAATATTTGCTATAAAGAAAAAGGACAGCACTAAATGGAGAAAATTAGTAGATTTCAGGGAGCTTAATAAAAGAACTCAGGACTTTTGGGAAGTTCAACTAGGAATACCCCATCCAGCGGGTTTAAAAAAGAAAAAATCAGTAACAGTACTAGATGTGGGGGATGCATATTTTTCAGT-TCCTTTAGATGAGAGCTTCAGAAAGTACACTGCATTC--ACTATACCAAGTAAAAACAATGAGACACCAGGGATTAGATATCAGTACAATGTGCTTCCACAGGGATGGAAAGGATCACCAGCAATATTCCAGAGTAGCATGACAAAAATCTTAGAGCCCTTTAGRTYAAAAAATCCAGAAMTAGTTATTTACCAATACATGGATGACTTGTATGTAGGCTCTGATTTAGAAATAGGGCAACATAGAACAAAAATAGAGGAGTTAAGAGCTCATCTATTGAGCTGGGGATTTACTACACCAGATAAGAAGCATCAGAAAGAACCTCCATTTCTTTGGATGGGATATGAACTCCATCCTGACAAATGGACAGTCCAGCCTATAACRCTGCCAGATAAAGACAGCTGGACTGTCAATGATATACAGAAATTAGTGGGAAAACTAAAYTGGGCAAGTCAGATTTATCCAGGAATTAAAGTGAAACAATTGTGYAAACTCCTCAGGGGAGCCAAAGCACTGAC
>A6_Russia_2020_OQ580936
CCTCAAATCACTCTTTGGCAACGACCCATCGTCACAGTAAAAATAGGAGGACAGCTAAAAGAAGCTCTATTAGATACAGGAGCAGATGATACAGTATTAGAAGACATAGATTTGCCAGGAAAATGGAAACCAAAAATGATAGGGGGAATTGGAGGTTTTATCAAAGTAAGACAGTATGATCAGATAGTTATAGAAATTTGTGGAAAAAAGGCTATAGGTACAGTATTAGTAGGACCTACCCCTGTCAACATAATTGGAAGAAATATGTTGACTCAGATTGGTTGTACTTTAAATTTTCCAATAAGTCCTATTGAAACTGTACCAGTAACATTAAAGCCAGGAATGGATGGCCCAAAGGTTAAACAATGGCCATTAACAGAAGAGAAAATAAAAGCATTAACAGCCATTTGTGATGAGATGGAAAAGGAAGGAAAAATTTCAAAAATTGGGCCTGAAAATCCATACAATACTCCAGTATTTGCTATAAAGAAAAAGGACAGCACTAAGTGGAGAAAATTAGTAGATTTCAGGGAGCTTAATAAAAGAACTCAGGACTTTTGGGAAGTTCAATTAGGAATACCCCATCCAGCGGGTTTAAAAAAGAAAAAATCAGTAACAGTACTAGATGTAGGGGATGCATACTTTTCAGT-TCCTTTAGATGAAAACTTCAGAAAGTATACTGCATTC--ACTATACCAAGTATAAACAATGAGACACCAGGGATCAGATATCAGTACAATGTACTTCCACAGGGATGGAAAGGATCACCAGCAATATTCCAGCATAGCATGACAAAAATCTTAGAGCCCTTTAGATCAAAAAATCCAGAAATAGTTATCTATCAATACATGGATGACTTGTATGTAGGCTCTGATTTAGAGATAGAGCAACATAGAATAAAAATAGAGGAGTTGAGGGCTCATCTATTGAGCTGGGGATTTACTACACCAGACAAAAAACATCAGAAAGAACCTCCATTTCTTTGGATGGGATATGAACTCCATCCTGACAAATGGACAGTCCAGCCTATAATGCTGCCAGATAAAGACAGCTGGACTGTCAATGATATACAGAAATTAGTGGGAAAACTAAATTGGGCAAGTCAGATTTATCCAGGGATTAAAGTAAAGCAATTGTGTAAACTCCTCAGGGGAGCCAAAGCACTGAC
>A6_Spain_2012_MF403231
CCTCAAATCACTCTTTGGCAACGACCCCTTGTCACAGTAAAAATAGGAGGACAGCTAAAAGAAGCGCTATTAGACACAGGAGCAGATGATACAGTATTAGAAGACATAGATTTGCCAGGAAAATGGAAACCAAAAATGATAGGGGGAATTGGAGGTTTTATCAAAGTAAAACAATATGATCAGATACTTATGGAAATTTGTGGAAAAAAGGCTATAGGTACGGTATTAGTAGGCCCTACCCCTGTCAACATAATTGGAAGAAATATGTTGACTCAGATTGGTTGTACTTTAAATTTTCCAATAAGTCCTATTGAAACTGTACCAGTAACATTAAAGCCAGGAATGGATGGCCCAAAGGTTAAACAATGGCCATTAACAGAAGAAAAAATAAAAGCATTAACAGACATYTGTAAGGAGATGGAAAAGGAAGGAAAAATTTCAAAAATTGGGCCTGAAAATCCATACAATACTCCAGTATTTGCTATAAAGAAAAAGGACAGCACTAAGTGGAGGAAATTAGTAGATTTCAGGGAGCTCAATAAAAGAACTCAGGACTTTTGGGAAGTTCAATTAGGAATACCCCATCCAGCGGGCTTAAAAAAGAAAAAATCAGTAACAGTCCTAGATGTGGGGGATGCCTATTTTTCAGT-TCCTCTACATGAAGGCTTCAGAAAGTATACTGCATTC--ACTATACCAAGTACAAACAATGAGACACCAGGGATTAGATATCAGTACAATGTACTTCCACAGGGATGGAAAGGATCACCAGCAATATTCCAGAGTAGCATGATAAAAATCTTAGAGCCCTTTAGATTAAAAAATCCAGAAATAGTTATCTATCAATACATGGACGACTTGTATGTAGGCTCTGATTTAGAAATAGGGCAACATAGAACAAAAATAGAGGAGTTAAGAGCTCATCTATTGAGCTGGGGACTTACTACACCAGACAAAAAGCATCAGAAAGAACCTCCATTTCTTTGGATGGGATATGAACTCCATCCTGACAAATGGACAGTCCAGCCTATAATGCTGCCAGATAAAGACAGCTGGACTGTCAATGATATACAGAAATTAGTGGGAAAACTAAATTGGGCAAGTCAGATTTATCCAGGGATTAAAGTAAGGCAATTGTGTAAACTCCTCAGAGGAGCCAAAGCACTGAC
>A6_Ukraine_2001_DQ823358
CCTCAAATCACTCTTTGGCAACGACCCCTTGTCACAGTAAGAATAGAAGGACAGCTAAAAGAAGCTCTATTAGACACAGGAGCAGATGATACAGTATTAGAAGACATAAATTTGCCAGGAAAATGGAAACCAAAAATGATAGGGGGAATTGGAGGTTTTATCAAGGTAAGACAGTATGATCAGATACTTATAGAAATCTGTGGAAAAAAGGCTATCGGTACGGTATTAGTAGGACCTACCCCTGTCAACATAATTGGAAGAAATATGTTGACTCAGCTTGGTTGTACTTTAAATTTTCCAATAAGTCCTATTGAAACTGTACCAGTAACATTAAAGCCAGGAATGGATGGCCCAAGGGTTAAACAATGGCCATTAACAGAAGAGAAAATAAAAGCATTAACAGACATTTGTAAGGAGTTGGAAAAGGAAGGAAAAATTTCAAAAATTGGGCCTGAAAATCCATACAATACTCCAATATTTGCTATAAAGAAAAAGGACAGCACTAAGTGGAGAAAATTAGTAGATTTCAGGGAGCTCAATAAAAGAACTCAGGACTTTTGGGAAGTTCAATTAGGAATACCCCATCCAGCGGGTTTAAAAAAGAAAAAATCAGTAACAGTACTAGATGTGGGGGATGCATATTTTTCAGT-TCCTTTAGATGAAAACTTCAGAAAGTATACTGCATTC--ACTATACCAAGTACAAACAATGAGACACCAGGGATCAGATATCAGTACAATGTACTTCCACAGGGATGGAAAGGATCACCAGCAATATTCCAGTGTAGCATGACAAAAATCTTAGAGCCCTTTAGATTAAAAAATCCAGAAATAGTTATTTATCAATACATGGATGACTTGTATGTAGGCTCTGATTTAGAAATAGGGCAACATAGAACAAAAATAGAGGAGTTAAGAGCTCATCTATTGAGCTGGGGATTTACTACACCAGACAAAAAGCATCAGAAAGAACCTCCATTTCTTTGGATGGGATATGAACTCCATCCTGACAAATGGACAGTCCAGCCTATAATACTGCCAGATAAAGACAGCTGGACTGTCAATGATATACAGAAATTAGTGGGAAAACTAAATTGGGCAAGTCAGATTTATCCAGGGATTAAAGTAAGGCAATTGTGTAAACTCCTCAGGGGAGCCAAAGCACTGAC
>A6_Ukraine_2001_DQ823359
CCTCAAATCACTCTTTGGCAACGACCCCTTGTCACAATAAGAATAGGAGGACAGCTAAAAGAAGCTCTATTAGATACAGGAGCAGATGATACAGTACTAGAAGACATAAATTTGCCAGGAAAATGGAAACCAAAAATGATAGGGGGAATTGGAGGTTTTATCAAGGTAAGACAGTATGATCAGATACTTATAGAAATTTGTGGAAAAAAGGCTATAGGTACGGTATTAGTAGGGCCTACCCCTGTCAACATAATTGGAAGAAATATGTTGACTCAACTTGGTTGTACTTTAAATTTTCCAATAAGTCCTATTGAAACTGTACCAGTAACATTAAAGCCAGGAATGGATGGCCCAAAGGTTAAACAATGGCCATTAACAGAAGAGAAAATAAAAGCATTAACAGACATTTGTAAGGAGATGGAAAAGGAAGGAAAAATTTCAAAAATTGGGCCTGAAAATCCATACAATACTCCAGTATTTGCTATAAAGAAAAAGGACAGCACTAAGTGGAGGAAATTAGTAGATTTCAGGGAGCTCAATAAAAGAACTCAGGACTTTTGGGAAGTTCAATTAGGAATACCTCATCCAGCGGGTTTAAAAAAGAAAAAATCAGTAACAGTACTAGATGTGGGRGATGCATATTTTTCAGT-TCCTTTAGATGAAAGCTTCAGAAAGTATACTGCATTC--ACTATACCAAGTATAAACAATGAGACACCAGGGATCAGATATCAGTACAATGTACTTCCACAGGGATGGAAAGGATCACCAGCAATATTCCAGAGTAGCATGACAAAAATCTTAGAGCCCTTTAGATTAAAAAATCCAGAAATAGTTATCTATCAATACATGGATGACTTGTATGTAGGCTCTGATTTAGAAATAGGGCAACATAGAACAAAAATAGAGGAATTAAGAGCTCATCTATTGAGCTGGGGATTTACTACACCAGACAAAAAGCATCAGAAAGAACCTCCATTTCTTTGGATGGGATATGAACTCCATCCTGACAAATGGACAGTCCAGCCTATAATGCTGCCAGATAAAGACAGCTGGACTGTCAATGATATACAGAAATTAGTGGGAAAACTAAATTGGGCAAGTCAGATTTATCCAGGGATTAAAGTAAGGCAATTGTGTAAACTCCTCAGGGGAGCCAAAGCACTGAC
>A6_Ukraine_2001_DQ823360
CCTCAAATCACTCTTTGGCAACGACCCCTTGTCACAATAAGAATAGGAGGACAGCTAAAAGAAGCTCTATTAGATACAGGAGCAGATGATACAGTACTAGAAGATATAAATTTGCCAGGAAAATGGAAACCAAAAATGATAGGGGGAATTGGAGGTTTTATCAAGGTAAGACAGTATGATCAGATACTTATAGAAATTTGTGGAAAAAAGGCTATAGGTACGGTATTAGTAGGGCCTACCCCTGTCAACATAATTGGAAGAAATATGTTGACTCAGCTTGGTTGTACTTTAAATTTTCCAATAAGTCCTATTGAAACTGTACCAGTAACATTAAAGCCAGGAATGGATGGCCCAAAGGTTAAACAATGGCCATTAACAGAAGAGAAAATAAAAGCATTAACAGACATTTGTAAGGAGATGGAAAAGGAAGGAAAAATTTCAAAAATTGGGCCTGAAAATCCATACAATACTCCAGTATTTGCTATAAAGAAAAAGGACAGCACTAAGTGGAGGAAATTAGTAGATTTCAGGGAGCTCAATAAAAGAACTCAGGACTTTTGGGAAGTTCAATTAGGAATACCCCATCCAGCGGGTTTAAAAAAGAAAAAATCAGTAACAGTGCTAGATGTGGGAGATGCATATTTTTCAGT-TCCTTTAGATGAAAGCTTCAGAAAGTATACTGCATTC--ACTATACCAAGTATAAACAATGAGACACCAGGGATCAGATATCAGTACAATGTACTTCCACAGGGATGGAAAGGATCACCAGCAATATTCCAGTGTAGCATGACAAAAATCTTAGAGCCCTTTAGATTAAAAAATCCAGAAATAGTTATCTATCAATACATGGATGACTTGTATGTAGGCTCTGATTTAGAAATAGGGCAACATAGAATAAAAATAGAGGAGTTAAGAGCTCATCTATTGAGCTGGGGATTTACTACACCAGACAAAAAGCATCAGAAAGAACCTCCATTTCTTTGGATGGGATATGAACTCCATCCTGACAAATGGACAGTCCAGCCTATAATGCTGCCAGATAAAGACAGCTGGACTGTCAATGATATACAGAAATTAGTGGGAAAACTAAATTGGGCAAGTCAGATTTATCCAGGGATTAAAGTAAGGCAATTGTGTAAACTCCTCAGGGGAGCCAAAGCACTGAC
>A6_Ukraine_2001_DQ823361
CCTCAAATCACTCTTTGGCAACGACCCCTTGTCACAGTAAGAATAGGAGGACAGCTAAAAGAAGCTCTATTAGATACAGGAGCAGATGATACAGTATTAGAAGACATAGATTTGCCAGGAAAATGGAAACCAAAAATGATAGGGGGAATTGGAGGTTTTATCAAGGTAAGACAGTATGATCAGATACTTATAGAAATTTGTGGAAAAAAGGCTATAGGTACGGTGTTAGTAGGGCCTACCCCTGTCAACATAATTGGAAGAAATATGTTGACTCAGCTTGGTTGTACTTTAAATTTTCCAATAAGTCCTATTGAAACTGTACCAGTAACATTAAAGCCAGGAATGACTGGCCCAAAGGTTAAACAATGGCCATTAACAGAAGAGAAAATAAAAGCATTAACAGACATTTGTAAGGAGATGGAAAAGGAAGGAAAAATTTCAAAAATTGGGCCTGAAAATCCATACAATACACCAGTATTTGCTATAAAGAAAAAGGACAGCACTAAGTGGAGGAAATTAGTAGATTTCAGGGAGCTCAATAAAAGAACTCAGGACTTTTGGGAAGTTCAATTAGGAATACCCCATCCAGCGGGTTTAAAAAAGAAAAAATCAGTAACAGTACTAGATGTGGGGGATGCATATTTTTCAGT-TCCTTTAGATGAAAGCTTCAGAAAGTATACTGCATTC--ACTATACCAAGTATAAACAATGAGACACCAGGGATCAGATATCAGTACAATGTACTTCCACAGGGATGGAAAGGATCACCAGCAATATTCCAGAGTAGCATGACAAAAATCTTGGAGCCCTTTAGATTAAAAAATCCAGAAATAGTTATCTATCAATACATGGATGACTTGTATGTAGGCTCTGATTTAGAAATAGGGCAACATAGAACAAAAATAGAGGAGTTAAGAGCTCATCTATTGAGCTGGGGATTTACTACACCAGACAAAAAGCATCAGAAAGAACCTCCATTTCTTTGGATGGGATATGAACTCCATCCTGACAAATGGACAGTCCAGCCTATAATGCTGCCAGATAAAGACAGCTGGACTGTCAATGATATACAGAAATTAGTGGGAAAACTAAATTGGGCAAGTCAGATTTATCCAGGGATTAAAGTAAGGCAATTGTGTAAACTCCTCAGGGGAGCCAAAGCACTGAC
>A6_Ukraine_2001_DQ823367
CCTCAAATCACTCTTTGGCAACGACCCCTTGTCACAGTAAAAATAGGAGGACAGCTAAAAGAAGCTCTATTAGATACAGGAGCAGATGATACAGTATTAGAAGACATAAATTTGCCAGGAAAATGGAAACCAAAAATGATAGGGGGAATTGGAGGTTTTATCAAGGTAAGACAGTATGATGAGATACTTATGGAAATTTGTGGAAAAAAGGCTATAGGTACGGTATTAGTAGGACCTACCCCTGTCAACATAATTGGAAGAAATATGTTGACTCAGCTTGGTTGTACTTTAAATTTTCCAATAAGTCCTATTGAAACTGTACCAGTAACATTAAAGCCAGGAATGGATGGCCCAAAGGTTAAACAATGGCCATTAACAGAAGAGAAAATAAAAGCATTAACAGACATTTGTAAGGAGATGGAAAAGGAAGGAAAAATTTCAAAAATTGGGCCTGAAAATCCATACAATACTCCAGTATTTGCTATAAAGAAAAAGGACAGCACTAAGTGGAGGAAATTAGTAGATTTCAGGGAGCTCAATAAAAGAACTCAGGACTTTTGGGAAGTTCAATTAGGAATACCCCATCCAGCGGGTTTAAAAAAGAAAAAATCAGTAACAGTACTAGATGTGGGGGATGCATATTTTTCAGT-TCCTTTAGATGAAAGCTTCAGAAAGTATACTGCATTC--ACTATACCAAGTACAAACAATGAGACACCAGGGATCAGATATCAGTACAATGTGCTTCCACAGGGATGGAAAGGATCACCAGCAATATTCCAGAGTAGCATGACAAAAATCTTAGAGCCCTTTAGATTAAAAAATCCAGAAATAGTTATCTATCAATACATGGATGACTTGTATGTAGGCTCAGATTTAGAAATAGGGCAACATAGAACAAAAATAGAGGAGTTAAGAGCTCATCTATTGAGCTGGGGATTTACTACACCAGACAAAAAGCATCAGAAAGAACCTCCATTTCTTTGGATGGGATATGAACTCCATCCTGATAAATGGACAGTCCAGCCTATAATGCTGCCAGATAAAGACAGCTGGACTGTCAATGATATACAGAAATTAGTGGGAAAACTAAATTGGGCAAGTCAGATTTATCCAGGGATTAAAGTAAGGCAATTGTGTAAACTCCTCAGGGGAGCCAAAGCACTGAC
>A6_Ukraine_2009_HQ161909
CCTCAAATCACTCTTTGGCAACGACCCCTTGTCACAATAAGAATAGGAGGACAGCTAAAAGAAGCTCTATTAGATACAGGAGCAGATGATACAGTATTAGAAGACATAGATTTGCCAGGAAAATGGAAACCAAAAATGATAGGGGGAATTGGAGGTTTTATCAAAGTAAGACAGTATGATCAGATACTCATAGAAATTTGTGGAAAAAAGGCTATAGGTACAGTATTAGTAGGACCTACCCCTGTCAACATAATTGGAAGAAATATGTTGACTCAGATTGGTTGTACTTTAAATTTTCCAATAAGTCCTATTGAAACTGTACCAGTAAAATTAAAGCCAGGAATGGATGGCCCAAAGGTTAAACAATGGCCATTAACAGAAGARAAAATAAAAGCATTAACAGACATTTGTAATGAAATGGAAAAGGAAGGAAAAATTTCAAAAATTGGGCCTGAAAATCCATACAATACTCCAGTATTTGCTATAAAGAAAAAGGACAGCACTAAGTGGAGGAAATTAGTAGATTTCAGGGAGCTCAATAAAAGAACTCAGGACTTTTGGGAAGTTCAATTAGGAATACCCCATCCAGCGGGTTTAAAAAAGAAAAAATCAGTAACAGTACTAGATGTGGGGGATGCATATTTTTCAGT-YCCTTTAGATGAAAGCTTCAGAAAGTATACTGCATTC--ACTATACCAAGTATAAACAATGAGACACCAGGGATCAGATATCAGTACAATGTACTTCCWCAGGGATGGAAAGGATCACCAGCAATATTCCAGAGTAGCATGACTAAAATCTTAGAGCCCTTTAGATTAAAAAATCCAGAAATAGTTATCTATCAATACATGGATGACTTGTATGTAGGCTCTGATTTAGAAATAGGGCAACATAGAGCAAAAATAGAGGAGTTRAGAGCTCATCTATTGAGCTGGGGATTTACTACMCCAGACAAAAAGCATCAGAAAGAACCTCCATTTCTTTGGATGGGATATGAACTCCATCCTGACAAATGGACAGTCCAGCCTATARTGCTGCCAGATAAAGACAGCTGGACTGTCAATGATATACAGAAATTAGTGGGAAAACTAAATTGGGCAAGTCAGATTTATCCAGGGATTAAAGTAAAGCAATTGTGTAAACTCCTCAGGGGAGCCAAAGCACTGAC
>A6_Ukraine_2014_KY370117
CCTCAAATCACTCTTTGGCAACGACCCATYGTCACAGTAAGAATAGGAGGACAGTTAAAAGAAGCTCTATTAGATACAGGAGCAGATGATACAGTATTAGAAGAAATAAATTTGCCAGGAAAATGGAAACCAAAAATGATAGGGGGAATTGGAGGTTTTATTAAAGTAAGACAGTATGATCAGATACTTATAGAAATTTGTGGAAAAAAGGCTATAGGTACAGTATTAGTAGGACCTACCCCTGTCAACATAATTGGAAGAAATATGTTGACTCAGATTGGTTGTACTTTAAATTTTCCAATAAGTCCTATTGAAACTGTACCAGTAACATTAAAGCCAGGAATGGATGGCCCAAGGGTTAAACAATGGCCATTAACAGAAGAAAAAATAAAAGCATTAACAGAAATTTGYACAGACATGGAAAAGGAAGGAAAAATTTCRAGAATTGGGCCTGAAAATCCCTACAATACTCCAATATTTGCTATAAAGAAAAAGGACAGCACTAAGTGGAGGAAATTAGTAGATTTCAGGGAGCTCAATAAAAGAACTCAGGACTTTTGGGAAGTTCAATTAGGAATACCCCACCCAGCGGGTTTAAAAAAGAACAAATCAGTAACARTACTAGATGTGGGGGATGCATATTTTTCAGT-TCCTTTAGATGAAAACTTCAGAAAGTATACTGCATTC--ACTATACCAAGTATAAACAATGAGACACCAGGGATCAGATATCAGTACAATGTACTTCCACAGGGATGGAAAGGATCACCAGCAATATTCCAGAGTAGCATGACAAAAATCTTAGAGCCCTTTAGATCAAAAAATCCAGACATAGTTATCTATCAATACGTGGATGATTTGTATRTAGGCTCTGATTTAGAAATAGGGCAACATAGAACAAAAATAGAGGAGTTAAGAGCTCATCTATTGAGCTGGGGATTTACTACACCAGACAAAAAGCATCAGAAAGAACATCCATTTCTTTGGATGGGATATGAACTCCATCCTGACAAATGGACAGTCCAGCCTATAGTGCTGCCAGACAAAGACAGCTGGACTGTCAATGATATACAGAAATTAGTGGGAAAACTAAATTGGGCAAGTCAGATTTATCCAGGAATTAAAGTAAAGCAATTGTGTAAACTCCTCAGGGGAGCCAAAGCACTGAC
>A6_UK_2012_KX662387
CCTCAAATCACTCTTTGGCAACGACCCCTTGTCACAATAAGAATAGGAGGGCAGCTAAAAGAAGCTCTATTAGATACAGGAGCAGATGATACAGTATTAGAAGACATAGATTTGCCAGGAAAATGGAAGCCAAAAATGATAGGGGGAATTGGAGGTTTTATCAAGGTAAGACAGTATGATCAGATACTTATAGAAATTTGTGGAAAAAAGGCTATAGGTACAGTATTAGTAGGACCTACCCCTGTCAACATAATTGGAAGAAATATGTTGACTCAGCTTGGTTGTACTTTAAATTTTCCAATAAGTCCTATTGAAACTGTACCAGTAACATTAAAGCCAGGAATGGATGGCCCAAAGGTTAAGCAATGGCCATTAACAGAAGAGAAAATAAAAGCATTGATAGACATTTGTAAGGAGATGGAAAAGGAAGGAAAAATTTCAAAAATTGGGCCTGAAAATCCATACAATACTCCTGTATTTGCTATAAAGAAAAAGGACAGCACTAAGTGGAGGAAATTAGTAGATTTTAGGGAGCTCAATAAAAGAACTCAGGATTTTTGGGAAGTTCAATTAGGAATACCCCATCCAGCGGGTTTAAAAAAGAAAAAATCAGTCACAGTACTAGATGTGGGGGATGCATATTTTTCAGT-TCCCTTAGATGAAAGCTTCAGAAAGTATACTGCATTC--ACTATACCAAGTGTAAACAATGAGACACCAGGGGTCAGATATCAGTACAATGTACTTCCCCAGGGATGGAAAGGATCACCAGCAATATTCCAGAGTAGCATGACAAAAATCTTAGAGCCCTTTAGATTAAAAAATCCAGAAATAGTTATCTATCAATACATGGATGACTTGTATGTAGGCTCTGATTTAGAAATAGGGCAACATAGAATAAAAATAGAGGAATTAAGAGCTCATCTGTTGAGCTGGGGATTTACTACACCAGACAAGAAGCATCAGAAAGAGCCTCCATTTCTTTGGATGGGATATGAACTCCATCCTGACAAATGGACAGTCCAGCCTATAATGCTGCCAGATAAAGACAGCTGGACTGTCAATGACATACAGAAATTAGTGGGAAAACTAAATTGGGCAAGTCAGATTTATCCAGGGATTAAAGTAAGGCAATTGTGTAAACTCCTTAGGGGAGCCAAAGCACTGAC
>A7_Cameroon_2002_GU207033
CCTCAAATCACTCTTTGGCAACGACCCATTGTCACAGTAAGAATAGAAGGACAGCTAAGAGAAGCTCTATTAGACACAGGAGCAGATGATACAGTATTAGAAGATATAAATTTACCAGGAAAATGGAAACCAAAAATGATAGGGGGAATTGGAGGTTTTATCAAAGTAAGACAGTATGATCAGATAAGTATAGAAATTTGTGGACAAAAGGCTATAGGTACGGTATTGGTAGGACCTACACCTGTCAACATAATTGGACGAAATATGTTGACTCAGATTGGCTGTACTTTAAATTTCCCAATTAGTCCTATTGAAACTGTACCAGTAGCATTAAAGCCAGGAATGGATGGCCCAAAGGTTAAACAATGGCCATTGACAGAAGAGAAAATAAAAGCATTAACAGAAATTTGTAAAGAGATGGAAAAGGAAGGAAAAATTTCAAAAATTGGGCCTGAAAATCCATACAATACTCCAATATTTGCTATAAAGAAAAAGGACAGCACTAAATGGAGAAAATTAGTAGATTTCAGAGAGCTCAATAAAAGAACTCAGGACTTCTGGGAAGTTCAATTAGGAATACCGCATCCTGCGGGTTTAAAAAAGAAAAAATCAGTAACAGTACTAGATGTGGGGGATGCATATTTTTCAGT-CCCTTTAGATAAAAATTTCAGGAAGTATACTGCATTC--ACTATACCTAGTATTAATAATGAGACACCAGGGGTTAGGTATCAGTACAATGTGCTACCACAGGGATGGAAAGGATCACCAGCAATATTCCAGAGTAGCATGACAAAAATCTTAGAACCCTTTAGGACAAAAAATCCAGAAATAGTTATATATCAATACATGGATGACTTGTATGTAGGATCTGATTTAGAAATAGGACAGCATAGAGCAAAAATAGAGGAGTTGAGAGCTCATCTACTGAGATGGGGATTTACTACACCAGACAAAAAGCATCAGAAAGAGCCCCCATTTCTTTGGATGGGATATGAACTCCATCCTGACAAATGGACAGTTCAGCCTATACAGCTGCCAGAAAAAGAACACTGGACTGTCAATGACATACAGAAATTAGTGGGAAAACTAAATTGGGCAAGTCAAATTTATGCAGGGATTAAAATAAAGCAACTGTGTAAACTCCTCAGGGGAGCCAAAGCACTAAC
>A7_DRC_2008_MN178988
CCTCAAATCACTCTTTGGCAACGACCCCTTGTTACAGTAAAAATAGGGGGACAGCTAAGAGAAGCTCTATTAGACACAGGAGCAGATGATACAGTATTAGARGAAATAAATTTACCAGGAAAATGGAAACCAAAAATGATAGGGGGAATTGGAGGTTTTATCAAAGTAAGACAATATGATCAGATACTTATAGAAATTTGTGGAAAAAAGGCTATAGGTACAGTATTGGTAGGACCTACACCTGTCAACATAATTGGACGAAATATGTTGACTCAGATTGGMTGTACTTTAAATTTCCCCATTAGTCCTATTGAAACTGTACCAGTAAAATTAAAGCCAGGAATGGATGGTCCAAAGGTTAAACAATGGCCATTGACAGAAGAAAAAATAAARGCATTAACAGAAATTTGTAATGAAATGGAAAAGGAAGGAAAAATTTCAAAAATTGGGCCTGAAAATCCATACAAYACTCCAGTATTTGCAATAAAGAAAAAGGACAGCACTAAATGGAGGAAATTAGTAGATTTCAGAGAGCTCAATAAAAGAACTCAGGACTTCTGGGAAGTYCAATTAGGAATACCGCATCCTGCGGGTTTAAAAAAGAAAAARTCAGTAACAGTACTAGATGTGGGGGATGCATATTTTTCAGT-CCCTTTAGATRAARATTTCAGRAAGTATACTGCATTC--ACTATACCTAGTATTAATAATGAGACACCAGGGATTAGATATCAGTACAATGTGCTACCACARGGATGGAAAGGATCACCAGCAATATTCCARAGTAGCATGACAAGGATCTTAGAACCCTTTAGGGCAGGAAATCCAGAAATAGTTATATATCAATACATGGATGACTTGTATGTAGGATCTGATTTRGAAATAGGRCAGCATAGARCAAAAATAGAGGAGTTGAGAGCTCATCTRTTGAAATGGGGATTTACTACACCAGACAAAAAGCATCAGAAAGAACCCCCATTYCTTTGGATGGGATAYGARCTCCATCCTGACAAGTGGACAGTACAGCCTATACAACTRCCAGACAAAGAMAGCTGGACTGTCAATGACATACAGAAATTAGTGGGRAARCTAAATTGGGCAAGTCAGATTTATGCAGGGATTCAAATAAGGCAACTGTGTAAACTCCTCAGGGGAGCCAAAGCAYTAAC
>A7_Nigeria_2009_KX389622
CCTCAAATCACTCTTTGGCAACGACCAGTTGTTACAGTAAAAATAGAAGGACAGCTAAGAGAAGCTCTATTAGACACAGGAGCAGATGATACAGTATTAGAAGACATAAATTTGCCGGGAAAATGGAGACCAAAAATGATAGGGGGAATTGGAGGTTTTATCAAAGTAAGACAGTATGATCAGATAACTATAGAAATTTGTGGAAAAAAGGCTATAGGTACAGTATTGGTAGGACCTACACCTGTTAACATAATTGGACGAAATATGTTGACTCAGATTGGCTGTACTTTAAATTTCCCAATTAGTCCTATTGAAACTGTACCAGTAAAATTAAAACCAGGAATGGATGGCCCAAAGGTTAAACAATGGCCATTGACAGAAGAAAAAATAAAAGCATTAACAGAAATTTGTAATGAAATGGAAAAGGAAGGAAAAATTTCAAAAATTGGGCCTGAAAACCCTTACAATACTCCAATATTTGCTATAAAGAAAAAAGACAGCACTAAATGGAGGAAATTAGTAGATTTCAGAGAGCTCAATAAAAGAACTCAGGACTTCTGGGAAGTTCAATTAGGAATACCGCATCCTGCGGGTTTAAAAAAGAAAAAATCAGTAACGGTACTAGATGTGGGGGATGCATATTTTTCAGT-TCCTTTGCATGAAGATTTCAGAAAGTRTACTGCATTC--ACCATACCTAGTATTAATAATGAGACACCAGGGGTTAGATATCAGTACAATGTGCTACCACAGGGATGGAAAGGATCACCAGCAATATTCCAGAGTAGCATGACAAAAATCTTAGAACCTTTTAGAAAGGAAAATCCAGAAATAGTTATATATCAATACATGGATGRCTTGTATGTAGGATCTGATTTAGAAATAGGACAGCATAGAGCAAAAATAGAGGAGTTGAGAGCTCATCTATTGAAATGGGGATTTACTACACCAGACAAAAAGCATCAGAAAGAGCCTCCATTTCTTTGGATGGGATATGAACTCCATCCTGACAAGTGGACRGTCCAGCCTATAATGCTGCCAGAAAAAGACAGCTGGACTGTCAATGACATACAGAAATTAGTGGGGAAACTAAATTGGGCAAGTCAGATTTATGCAGGGATTAAAGTAAGGCAACTGTGTAAACTCCTCAGGGGAGCCAAAGCACTAAC
>A7_Nigeria_2010_KX389608
CCTCAAATCACTCTTTGGCAACGACCCATTATCACAGTAAAAATAGAAGGACAGCTAAAAGAAGCTCTATTAGACACAGGAGCAGATGATACAGTATTAGAAGATATAAATTTGCCAGGAAAATGGAAACCAAAAATGATAGGGGGAATTGGAGGTTTTATCAAAGTAAGACAGTATGATCAGATACTTATAGAAATTTGTGGACAAAAGGCTATAGGTACAGTATTGGTAGGACCTACACCTGTCAACATAATTGGACGAAATATGTTGACTCAGATTGGTTGTACTTTAAATTTCCCAATTAGTCCTATTGAGACTGTACCAGTAACATTAAAGCCAGGAATGGATGGCCCAAAGGTTAAACAATGGCCATTGACAGAAGAAAAAATAAAAGCATTAACAGAAATTTGTAAAGAGATGGAAAAGGAAGGAAAAATTTCAAAAATTGGGCCTGAAAATCCATACAATACTCCAGTATTTGCTATAAAGAAAAAGGACAGCACTAAATGGAGAAAATTAGTAGATTTCAGAGAGCTCAATAAAAGAACTCAGGATTTCTGGGAAGTTCAATTAGGAATACCGCATCCTGCGGGTTTAAAAAAGAAAAAATCAGTAACAGTACTAGATGTGGGGGATGCATACTTTTCAGT-CCCTTTAGATAAGGGTTTCAGGAAGTATACTGCATTC--ACTATACCTAGTATTAATAATGAGACACCAGGGATTAGGTATCAGTACAATGTGCTACCACAGGGATGGAAAGGATCACCAGCAATATTCCAGAGTAGCATGACAAGAATCTTAGAACCCTTTAGAACAAGAAATCCAGAAATAGTTATCTATCAGTACATGGATGACTTGTATGTAGGATCTGATTTGGAAATWGGACAGCATAGAGCAAAAATAGAGGAGTTGAGAGATCATCTATTGAGATGGGGATTTACTACACCAGACAAAAAGCATCAGAAAGAACCTCCATTTCTTTGGATGGGATATGAACTCCATCCTGACAAGTGGACAGTCCAGCCTATAGTGCTACCAGACAAAGACAGCTGGACTGTCAATGACATACAGAAATTAGTGGGAAAACTAAATTGGGCAAGTCAGATTTATCCAGGAATTAAAGTAAGGCAACTGTGCAAACTCCTCAGGGGAGCCAAAGCACTAAC
>A7_Nigeria_2011_MH078558
CCTCAAATCACTCTTTGGCAACGACCCATTGTCACAGTAAAAATAGAAGGACAGCTAAAAGAAGCTCTATTAGACACAGGAGCAGATGATACAGTATTAGAAGATATAAATTTGCCAGGAAAATGGAAACCAAAAATGATAGGGGGAATTGGAGGTTTTATCAAAGTAAGACAGTATGATCAGATACTTATAGAAATTTGTGGACAAAAGGCTATAGGTACAGTGTTGGTAGGACCTACACCTGTCAACATAATTGGACGAAATATGTTGACTCAGATTGGTTGTACTTTAAATTTCCCAATTAGTCCTATTGAGACTGTACCAGTAACACTAAAGCCAGGAATGGATGGGCCAAAGGTTAAACAATGGCCATTGACAGAAGAAAAAATAAAAGCATTAACAGAAATTTGTAAAGAGATGGAAAAGGAAGGAAAAATTTCAAAAATTGGGCCTGAAAATCCATACAATACTCCAGTATTTGCTATAAAGAAAAAGGACAGCACTAAATGGAGAAAATTAGTAGATTTCAGAGAGCTCAATAAAAGAACTCAGGATTTCTGGGAAGTTCAATTAGGAATACCGCATCCTGCGGGTTTAAAAAAGAAAAAATCAGTAACAGTACTAGATGTGGGGGATGCATACTTTTCAGT-CCCTTTAGATAAAGGTTTCAGGAAGTATACTGCATTC--ACTATACCTAGTATTAATAATGAGACACCAGGGATTAGGTATCAGTACAATGTGCTACCACAGGGATGGAAAGGATCACCAGCAATATTCCAGAGTAGCATGACAAAAATTTTAGAACCTTTTAGAACGAGAAATCCAGAAATAGTTATCTATCAATACATGGATGACTTGTATGTAGGATCTGATTTAGAAATAGGACAGCATAGAACAAAAATAGAGGAGTTGAGAGCTCATCTATTGAAATGGGGATTGACCACACCAGACAAAAAGCATCAGAAAGAACCTCCATTTCTTTGGATGGGATATGAACTCCATCCTGACAAGTGGACAGTCCAGCCTATAATACTACCAGACAAAGACAGCTGGACTGTCAATGACATACAGAAATTAGTGGGAAAACTAAATTGGGCAAGTCAGATTTATCCAGGAATTAAAATAAGGCAATTGTGTAAACTCATCAGGGGAGCCAAAGCACTAAC
>A8_CaboVerde_2010_MW353966
CCTCAAATCACTCTTTGGCAACGACCTATTGTCAGAGTGAAAATAGGAGGACAGATAAAAGAAGCTCTATTAGATACAGGAGCAGATGATACAGTATTAGAAGAAATAGATTTACCAGGAAAATGGAAACCAAAAATGATAGGGGGAATTGGAGGTTTTATCAAAGTAAGACAGTATGATCAGATACTTATAGAAATTTGTGGACATAAGGCTATAGGTACAGTATTAGTAGGACCTACACCTATCAACATAATTAGAAGAAATATGTTGACTCAAATTGGCTGCACTTTAAATTTCCCAATTAGTCCTATTGAAACTGTACCAGTGAAATTAAAGCCAGGAATGGATGGCCCAAAAGTTAAACAATGGCCATTAACAGAAGAAAAAATAAAGGCATTAGAAGAAATTTGTAAAGAGATGGAAAAAGAAAGAAAAATTTCAAAAATTAGGCCTGAAAATCCATACAATACTCCAGTATTTGCTATAAAGAAAAAAGATAGCACTAAATGGAGAAAATTAGTAGATTTTAGAGAGCTCAATAAGAGAACTCAGGATTTCTAGGAAGTTCAATTAGGAATACCGCATCCAGCGGGTTTAAAAAAGAAAAAATCAGTAACAGTACTAGATGTGAAGGATGCATATTTTTCAGT-TCCTTTAGATGAGAGTTTCAGGAAGTATACTGCATTC--ACCATACCTAGTACAAACAATGAGACACCAGGAGTCAGGTATCAGTACAATGTTCTTCCACAGGGATGGAAAGGATCACCAGCAATATTCCAGAGTAGCATGACAAAAATCTTAGAGCCCTTTAGAGCAAAAAATCCAGACATAGTTATCTATCAATACATGGATGACTTATATGTAAGGTCTGATTTGGAAATAGGACAGCATAGAGCAAAAATAGAGGAGTTAAGAGCTCATCTATTGAGTTGAAGATTTACTACACCAGACAAAAAGCATCAGAAAGAACCTCCATTTCTTTGGATAGGATATGAACTCCATCCTGACAAATGGACAGTCCAGCCTATAAAACTGCCAGAGAAAGATAGCTGGACTGTCAATGATATACAGAAATTAGTAGGAAAACTAAATTGGGCAAGTCAGATTTATCCAGGAATTAAAGTAAAGCAACTGTGTAAACTCCTCAGAGGAGCCAAGGCACTAAC
>A8_CaboVerde_2010_MW353967
CCTCAAATCACTCTTTGGCAACGACCCATTGTCAGAGTGAAAATAGGAGGACAGACAAAAGAAGCTCTATTAGACACAGGAGCAGATGATACAGTATTAGAAGAAATAGATTTACCAGGAAAATGGAAACCAAAAATGATAGGGGGAATTGGAGGTTTTATCAAAGTAARACAGTATGATCAGATAMTTATAGAAATTTGTGGACAAAAGGCTATAGGTACAGTATTAGTAGGACCTACACCTATCAACATAATTGGAAGAAATATATTGACTCAGATTGGCTGTACTTTAAATTTCCCAATTAGTCCTATTGAAACTGTACCAGTGAAATTAAAGCCAGGAATGGATGGCCCAAAGGTTAAACAATGGCCATTGACAGAAGARAAAATAAAGGCATTAACAGAGATTTGTAAAGAGATGGAAAAGGAAGGGAAAATTTCAAAAATTGGGCCTGAAAATCCATACAATACTCCAGTATTTGCTATAAAGAAAAAGGATAGCACTAAATGGAGAAAATTAGTAGATTTTAAAGAGCTCAATAAAAGAACTCAGGATTTCTGGGAAGTTCAATTAGGAATACCGCATCCAGCGGGTTTAAAAAAGAAAAAATCAGTAACAGTACTGGATGTGGGGGATGCATATTTTTCAGT-TCCTTTAGATGAGAGTTTCAGAAAGTATACTGCATTC--ACCATACCTAGTACAAACAATGAGACACCAGGAGTCAGGTATCAGTACAATGTGCTTCCGCAGGGATGGAAAGGATCACCAGCAATATTCCAGAGTAGCATGACAAAAATCTTAGAACCCTTTAGAGTAAAAAATCCAGACATAGTTATCTATCAATACATGGATGACTTATATGTAGGGTCTGATTTGGAAATAGGACAGCATAGAGCAAAAATAGAGGAGTTGAGAGCTCATCTATTGAGTTGGGGATTTACTACACCAGACAAAAAGCATCAGAAAGAACCTCCATTTCTTTGGATGGGATATGAACTCCATCCTGACAAATGGACAGTCCAGCCTATAAAACTGCCAGAAAAAGACAGCTGGACTGTCAATGATATACAGAAATTAGTAGGAAAACTAAATTGGGCAAGTCAGATTTATCCAGGAATTAAAGTAAAGCAACTGTGTAAACTTCTCAGGGGARCCAAGGCACTAAC
>A8_CaboVerde_2010_MW353968
CCTCAGGTCACTCTTTGGCAGCGACCCATTGTCAGAGTGAAAATAGGAGGACAGATAAAAGAAGCTCTATTAGATACAGGAGCAGATGATACAGTATTAGAAGAAATAGATTTACCAGGGAAATGGAAACCAAAAATGATAGGGGGAATTGGAGGTTTTATCAAAGTAAGACAGTATGATCAGATACTTATAGAAATTTGTGGACAAAAGGCTATAGGTACAGTGTTAGTAGGACCTACACCTATCAACATAATTGGAAGAAATATGTTGACTCAAATTGGCTGTACTTTAAATTTCCCAATTAGTCCTATTGAAACTGTACCAGTGAAATTAAAGCCAGGACTGGATGGCCCAAAGGTTAAACAATGGCCATTGACAGAAGAAAAAATAAAGGCATTAGAAGATATTTGTAAAGAAATGGAAAAGGAAGGGAAAATTTCAAAAATTGGGCCAGAAAATCCATACAATACTCCAGTATTTGCTATAAAGAAAAAGGATAGCACTAAATGGAGAAAATTAGTAGATTTTAGAGAGCTCAATAAGAGAACTCAGGATTTCTGGGAAGTTCAATTAGGAATACCGCATCCAGCGGGTTTAAAAAAGAAAAAATCAGTAACAGTACTAGATGTGGGGGATGCATATTTTTCAGT-TCCTTTAGATGAGAGTTTCAGAAAGTATACTGCATTC--ACCATACCTAGTACAAACAATGCGACACCAGGAGTCAGGTATCAGTACAATGTGCTTCCACAGGGATGGAAAGGGTCACCAGCAATATTCCAGAGTAGCATGACAAAAATCTTAGAGCCCTTTAGAGTAAAAAATCCAGACATGGTTATTTATCAATACATGGATGACTTATATGTAGGGTCTGATTTGGAAATAGGACAGCATAGAGCAAAGATAGAGGAGTTGAGAGCTCATCTATTGAGTTGGGGATTTACTACACCAGACAAAAAGCATCAGAAAGAACCCCCATTTCTTTGGATGGGATATGAACTCCATCCTGACAAATGGACAGTCCAGCCTATAAAACTGCCAGAAAAAGATAGCTGGACTGTCAATGATATACAGAAATTAGTAGGAAAACTAAATTGGGCAAGTCAGATTTATCCAGGAATTAAAGTAAGGCAACTGTGTAAACTCCTCAGGGGAGCCAAGGCACTAAC
>A8_CaboVerde_2011_MW353969
CCTCAAATCACTCTTTGGCAACGACCCATTGTCAGAGTAAAAATAGGAGGACAGATAAAAGAAGCTCTATTAGATACAGGAGCAGATGATACAGTATTAGAAGAAATAGATTTACCAGGAAAATGGAAACCAAAAATGATAGGGGGAATTGGAGGTTTTATCAAAGTAAGACAGTATGATCAGATAACTATAGACATTTGTGGACACAAGGCTATAGGTACAGTGTTAGTAGGACCTACACCTATCAACATAATTGGAAGAAATATGTTGACTCAGATTGGCTGTACTTTAAATTTCCCAATTAGTCCTATTGAAACTGTACCAGTGAAATTAAAGCCAGGAATGGATGGCCCAAAGGTTAAACAATGGCCATTGACAGAAGAAAAAATAAAGGCATTAATAGAAATTTGTACAGAGATGGAAAAGGAAGGGAAAATTTCAAAAATTGGGCCTGAAAATCCATACAATACTCCAGTATTTGCTATAAAGAAAAAGGATAGCACTAAATGGAGAAAATTAGTAGATTTTAGAGAGCTCAATAAGAGAACTCAGGATTTCTGGGAAGTTCAATTAGGAATACCGCATCCAGCGGGTTTGAAAAAGAAAAAATCAGTAACAGTACTGGATGTGGGGGATGCATATTTTTCAGT-TCCTTTAGATGAGAATTTCAGAAAGTATACTGCATTC--ACCATACCTAGTACAAACAATGAGACACCAGGAGTCAGGTATCAATACAATGTGCTTCCACAGGGATGGAAAGGATCACCAGCAATATTCCAGAGTAGCATGACAAAAATCTTAGAGCCCTTTAGAGTAAAAAATCCAGACATAGTTATCTATCAATACATGGATGACTTATATGTAGGGTCTGATTTGGAAATAGGACAGCATAGAGCAAAAATAGAGGAGTTGAGAGCTCATCTATTGAGTTGGGGGTTTACTACACCAGACAAAAAGCATCAGAAAGAACCTCCATTTCTTTGGATGGGATATGAACTCCATCCTGACAAATGGACAGTCCAGCCTATACAACTGCCAAACAAAGATAGCTGGACTGTCAATGATATACAGAAATTAGTAGGAAAACTAAATTGGGCAAGTCAGATTTATCCAGGAATTAAAGTAAGGCAACTGTGTAAACTCCTCAGGGGAGCCAAGGCACTAAC
>A8_CaboVerde_2011_MW353970
CCTCAAATCACTCTTTGGCAACGACCTGTTGTCAGAGTAAAAATAGGAGGACAGATAAAAGAAGCTCTATTAGATACAGGAGCAGATGATACAGTATTAGAAGAAATAGATTTACCAGGAAAATGGAAACCAAAAATGATAGGGGGAATTGGAGGTTTTATCAAAGTAAGACAGTATGATCAGATATCTATAGAAATTTGTGGACAAAAGGCTATAGGTACAGTATTAGTAGGACCTACACCTATCAACATAATTGGAAGAAATATGTTGACTCAGATTGGCTGTACTTTAAATTTCCCAATTAGTCCTATTGAAACTGTACCAGTGAAATTAAAGCCAGGAATGGATGGCCCAAAGGTTAAACAATGGCCATTGACAGAAGAAAAAATAAAGGCATTAACAGATATTTGTAAAGAGATGGAAAAGGAAGGAAAAATTTCAAAAATTGGGCCTGAAAATCCATACAATACTCCAGTATTTGCTATAAAGAAAAAGGATAGTACTAAATGGAGAAAATTAGTAGATTTTAGAGAGCTCAATAAGAGAACTCAGGATTTCTGGGAAGTTCAATTAGGAATACCGCATCCAGCGGGTTTAAAAAAGAAAAAATCAGTAACAGTACTAGATGTGGGGGATGCATATTTTTCAGT-TCCTTTAGATGAGAATTTCAGAAAGTATACTGCATTC--ACCATACCTAGTATAAACAATGAGACACCAGGAGTCAGGTATCAGTACAATGTGCTTCCACAGGGATGGAAAGGATCACCAGCAATATTCCAGAGTAGCATGACAAAAATCTTAGAGCCCTTTAGAAGAGAAAATCCAGACATAGTTATCTATCAATACATGGATGACTTATATGTAGGGTCTGATTTGGAAATAGGACAGCATAGAGCAAAAATAGAGGAGTTGAGAGCTCATCTATTGAATTGGGGATTTACTACACCAGATAAAAAGCATCAGAAAGAACCTCCATTTCTTTGGATGGGATATGAACTCCATCCTGACAAATGGACAGTCCAGCCTATAACACTGCCAGAAAAAGATAGCTGGACTGTCAATGATATACAGAAATTAGTAGGAAAACTAAATTGGGCAAGTCAGATTTATCCAGGAATTAAAGTAAGGCAACTGTGTAAACTCCTCAGGGGAGCCAAGGCACTAAC
>A_Poland_2018_OP298437
CCTCAAATCACTCTTTGGCAACGACCCMTTGTYRCAGTAAGARTAGRAGGACAGCTAARAGAAGCTCTGTTAGATACAGGAGCAGATGATACAGTATTAGAAGACATAGATTTGCCAGGRAAATGGAAACCAAAAATGATAGGGGGAATTGGAGGTTTTATCAAAGTAAGACAGTATGATCAAATACTTATAGAAATTTGTGGAAAAAAGGCTATAGGTACYGTRTTAGTAGGACCTACCCCTGTCAACATAATTGGAAGAAATATGTTGACTCAGATTGGCTGTACTTTAAATTTTCCAATAAGTCCTATTGAAACTGTACCAGTAAAATTAAAGCCAGGAATGGATGGCCCAAAGGTTAAACAGTGGCCATTAACAGAAGAAAAAATAAAAGCATTAACAGCCATTTGTAATGATATGGAAAARGAAGGAAAAATYTCAAAAATTGGGCCTGAAAATCCATACAATACTCCAATATTTGCTATAAAGAAAAAGGACAGCACTAAATGGAGRAAATTAGTAGATTTTAGGGAGCTCAATAAAAGAACTCAGGACTTTTGGGAAGTTCAATTAGGAATACCACATCCAGCGGGTTTAAAAAAGAAGAAATCAGTAACAGTACTAGATGTAGGGGATGCCTATTTTTCAGT-TCCTTTAGATGAAAGCTTTAGAAAGTATACTGCATTC--ACTATACCTAGTATAAACAATGAGACACCAGGGATCAGATATCAATACAATGTGCTTCCACAGGGATGGAAAGGATCACCAGCAATATTCCAGAGCAGCATGACAARAATCTTAGAGCCCTWTAGATTAAAAAATCCAGAAATAGTTATCTATCAGTACATGGATGACTTGTATGTAGGCTCTGATTTAGAAATAGGGCAGCATAGAATAAAAATAGAAGAGTTGAGGGCTCACCTATTGAGCTGGGGRTTTACTACACCAGACAAAAAGCATCAGAAAGAACCTCCATTTCTTTGGATGGGATATGAACTCCATCCTGACAAGTGGACAGTCCAGCCTATAAAGTTGCCAGATAAAGACAGCTGGACTGTCAATGATATACAGAAATTAGTGGGAAAACTAAATTGGGCCAGTCAAATTTATCCAGGAATTAAAGTAAGGCAATTGTGTAGACTCCTCAGGGGAGCCAAAGCACTGAC
>A_Poland_2018_OP298440
CCTCAAATCACTCTTTGGCAACGACCCCTTGTCACAGTAAGAGTAGGAGGACAGCTAAAAGAAGCTCTGTTAGATACAGGAGCAGATGATACAGTATTAGAAGACATAGATTTGCCAGGAAAATGGAAACCAAAAATGATAGGGGGAATTGGAGGTTTTATCAAAGTAAGACAGTATGATCAAATACTTATAGAAATTTGTGGAAAAAAGGCTATAGGTACCGTATTAGTAGGACCTACCCCTGTCAACATAATTGGAAGAAATATGTTGACTCAGATTGGCTGTACTTTAAATTTTCCAATAAGTCCTATTGAAACTGTACCAGTAACATTAAAGCCCGGAATGGATGGCCCAAAGGTTAAACAGTGGCCATTAACAGAAGAAAAAATAAAAGCATTAACAGACATTTGTAATGATATGGAAAAGGAAGGAAAAATTTCAAAAATTGGGCCTGAAAATCCATACAATACTCCAATATTTGCTATAAAGAAAAAGGACAGCACTAAATGGAGGAAATTAGTAGATTTTAGGGAGCTCAATAAAAGAACTCAGGACTTTTGGGAAGTTCAATTAGGAATACCACATCCAGCGGGTTTAAAAAAGAAGAAATCAGTAACAGTACTAGATGTAGGGGATGCCTATTTTTCAGT-TCCTTTAGATGAAAGCTTTAGAAAGTATACTGCATTC--ACTATACCTAGTATAAACAATGAGACACCAGGAATCAGATATCAATACAATGTGCTTCCACAGGGATGGAAAGGATCACCAGCAATATTYCAGAGCAGCATGACAAAAATCTTAGAGCCCTATAGATTAAAAAATCCAGAAATAGTTATCTATCAGTACATGGATGACTTGTATGTAGGCTCTGATTTAGAAATAGGACAGCATAGAATAAAAATAGAAGAGTTGAGGGCTCACCTATTGAGCTGGGGATTTACTACACCAGACAAAAAGCATCAGAAAGAACCTCCATTTCTTTGGATGGGATATGAACTCCATCCTGACAAGTGGACAGTCCAGCCTATAAAGTTGCCAGATAAAGACAGCTGGACTGTCAATGATATACAGAAATTAGTGGGAAAACTAAATTGGGCCAGTCAAATTTATCCAGGAATTAAAGTRAGGCAATTGTGTAGACTCCTCAGGGGAGCCAAAGCACTAAC
>A_Poland_2020_OP299648
CCTCAAATCACTCTTTGGCAACGACCCATTGTCACAGTAAAAATAGGAGGACAGCTAAAAGAAGCTCTGTTAGATACAGGAGCAGATGATACAGTATTAGAAGACATAGATTTGCCAGGAAAATGGAAACCAAAAATGATAGGGGGAATTGGAGGTTTTATCAAAGTAAGACAGTATGATCAGATACTTATAGAAATTTGTGGACACAAGGCTATAGGTACAGTATTAGTAGGACCTACCCCTGTCAACATAATTGGGAGGAATATGTTGACTCAGATTGGTTGTACTTTAAATTTTCCAATAAGTCCTATTGAAACTGTACCAGTAACATTAAAGCCAGGAATGGATGGCCCAAAGGTTAAACAATGGCCATTAACAGAAGAAAAAATACAAGCGTTAACAGCCATTTGTAATGAGATGGAAAAGGAAGGAAAAATTTCCAAAATTGGGCCTGAAAATCCATACAATACTCCAGTATTTGCTATAAAGAAAAAGGACAGCACTAAATGGAGGAAGTTAGTAGATTTCCGGGAGCTCAATAAAAGAACTCAGGACTTTTGGGAAGTTCAATTAGGAATACCACACCCAGCGGGGTTAAAAAAGAAGAAATCAGTAACAATACTAGATGTAGGGGATGCCTATTTTTCAGT-GCCTTTAGATGAAAACTTTAGAAAGTATACTGCATTC--ACTATACCTAGTACAAACAATGAGACACCAGGGATTAGATATCAATACAATGTACTTCCACAGGGATGGAAAGGATCACCAGCAATATTCCAGTGTAGTATGACAAAAATCTTACAGCCTTTTAGAGCAAAAAATCCAGAAATAGTTATCTATCAATATATGGATGACTTGTATGTAGGCTCTGATTTAGAAATAGGGCAGCATAGAATAAAAATAGATGAGTTAAGGGCTCACCTATTGAGCTGGGGATTTACTACACCAGACAAAAAGCATCAGAAAGAACCTCCATTTCTTTGGATGGGATATGAACTCCATCCTGACAAGTGGACAGTCCARCCTATAAAGTTGCCAGAAAAAGACAGCTGGACTGTCAATGATATACAGAAATTAGTGGGAAAACTAAATTGGGCCAGTCAAATTTATCCAGGAATTAAAGTAAGGCAACTGTGTAGACTCCTTAGGGGAGCCAAAGCACTGAC
>A_Poland_2020_OP300043
CCTCAAATCACTCTTTGGCAACGACCCATTGTCACAGTAAAAATAGGAGGACAGCTAAAAGAAGCTCTGTTAGATACAGGAGCAGATGATACAGTATTAGAAGACATAGATTTGCCAGGAARATGGAAACCAAAAATGATAGGGGGAATTGGAGGTTTTATCAAAGTAAGACAGTATGATCAGATAGTTATAGAAATTTGTGGACACAAGGCTATAGGTACAGTATTAGTAGGACCTACCCCTGTCAACATAATTGGRAGGAATATGTTGACTCAGATTGGTTGTACTTTAAATTTTCCAATWAGTCCTATTGAAACTGTACCAGTAACATTAAAGCCAGGAATGGATGGCCCAAAGGTTAAACAATGGCCATTAACAGAAGAAAAAATAMAAGCGTTAACAGCCATTTGTGATGAGATGGAAAAGGAAGGAAAAATTTCCAAAATTGGGCCTGAAAATCCATACAATACTCCAGTATTTGCTATAAAGAAAAAGGACAGCACTAAATGGAGGAAGTTAGTAGATTTCMGGGAGCTCAATAAAAGAACTCAGGACTTTTGGGAAGTTCAATTAGGAATACCACACCCAGCGGGTTTAAAAAAGAAGAAATCAGTAACAGTACTAGATGTAGGGGATGCCTATTTTTCAGT-GCCTTTACATGAAAGCTTTAGAAAGTATACTGCATTC--ACTATACCTAGTACAAACAATGAGACACCAGGAATCAGATATCAATACAATGTACTTCCACAGGGATGGAAAGGATCACCAGCAATATTCCAGTGTAGYATGACAAAAATCTTACAGCCCTTTAGAGACAARAATCCAGAAATAGTTATCTATCAATATATGGATGACTTGTATGTAGGCTCTGATTTAGAAATAGGGCAGCATAGAAYAAAAATAGATGAGTTAAGGGCTCACCTATTGAGCTGGGGATTTACTACACCAGACAAAAAGCATCAGAAAGAACCTCCATTTCTTTGGATGGGATAYGAACTCCATCCTGACAAGTGGACAGTCCAGCCTATAAAGTTGCCAGAAAAAGACAGCTGGACTGTCAATGATATACAGAAATTAGTGGGAAAACTAAATTGGGCCAGTCAAATTTATCCAGGAATTAARGTAAGGCAACTGTGTAGACTCCTCAGGGGAGCCAAAGCACTGAC
>A_Poland_2020_OP301426
CCTCAAATCACTCTTTGGCAACGACCCATTGTCACAGTAAAAATAGGAGGACAGCTAAAAGAAGCTCTGTTAGATACAGGAGCAGATGATACAGTATTAGAAGACATAGATTTGCCAGGAAAATGGAAACCAAAAATGATAGGGGGAATTGGAGGTTTTATCAAAGTAAGACAGTATGATCAGATACTTATAGAAATTTGTGGACACAAGGCTATAGGTACAGTATTAGTAGGACCTACCCCTGTCAACATAATTGGAAGGAATATGTTGACTCAGATTGGTTGTACTTTAAATTTTCCAATAAGTCCTATTGAAACTGTACCAGTAACATTAAAGCCAGGAATGGATGGCCCAAAGGTTAAACAATGGCCATTAACAGAAGAAAAAATACAAGCTTTAACAGCCATTTGTAATGAGATGGAAAAGGAAGGAAAAATTTCCAAAATTGGGCCTGAAAATCCATACAATACTCCAGTATTTGCTATAAAGAAAAAGGACAGCACTAAATGGAGGAAGTTAGTAGATTTCCGGGAGCTCAATAAAAGAACTCAGGACTTTTGGGAAGTTCAATTAGGAATACCACACCCAGCGGGTTTAAAAAAGAAGAAATCAGTAACAGTACTAGATGTAGGGGATGCCTATTTTTCAGT-GCCTTTACATGAAAGCTTTAGAAAGTATACTGCATTC--ACTATACCTAGTACAAACAATGAGACACCAGGAATCAGATATCAATACAATGTACTTCCACAGGGATGGAAAGGATCACCAGCAATATTTCAGTGTAGTATGACAAAAATCTTACAGCCCTTTAGAGCAAAAAATCCAGAAATAGTTATCTATCAATATATGGATGACTTGTATGTAGGCTCTGATTTAGAAATAGGGCAGCATAGAARAAAAATAGAAGAGTTGAGGGCTCACCTATTGAGCTGGGGATTTACTACACCAGACAAAAAGCATCAGAAAGAACCTCCATTTCTTTGGATGGGATATGAACTCCATCCTGACAAGTGGACAGTCCAGCCTATAAAGTTGCCAGAAAAAGACAGCTGGACTGTCAATGATATACAGAAATTAGTGGGAAAACTAAATTGGGCCAGTCAAATTTATCCAGGAATTAAAGTAAGGCAACTGTGTAGACTCCTCAGGGGAGCCAAAGCACTGAC
>A_Poland_2021_OP300736
CCTCAAATCACTCTTTGGCAACGACCCGTTGTCACAGTAAGAATAGAAGGACAGCTAAAAGAAGCYCTGTTAGATACAGGAGCAGATGATACAGTATTRGAAGACATAGATTTGCCAGGAAAATGGAAACCAAAAATGATAGGAGGAATTGGAGGTTTTATCAAAGTAAGACAGTATGATCAAATATCAATAGAAATTTGTGGAAAAARGGCTATAGGTACAGTATTAGTAGGACCTACCCCTGTCAACATAATTGGRAGGAATATGTTGACTCAGATTGGTTGTACTTTAAATTTTCCAATAAGTCCTATTGAAACTGTACCAGTAACATTAAAGCCAGGAATGGATGGSCCAAAGGTTAAACAATGGCCATTAACAGAAGAAAAAATAAAAGCATTAATRGAAATTTGTAATGAGATGGAAAAGGAAGGAAAAATTTCAAAAATTGGGCCTGAAAATCCATACAATACTCCAGTATTTGCTATAAAGAAAAAGGACAGCACTAAATGGAGRAAATTAGTAGATTTCAGRGAGCTTAATAAAAGAACTCAAGACTTTTGGGAAGTTCAATTAGGAATACCACACCCAGCGGGTTTAAAAAAGAAGAAATCAGTAACAGTACTAGATGTAGGGGATGCCTATTTTTCAGT-TCCTTTAGATGAAAGCTTTAGAAAGTATACTGCATTC--ACTATACCTAGTATAAACAATGAGACACCAGGGATCAGATATCAATACAATGTGCTTCCACAGGGATGGAAAGGMTCACCAGCAATATTCCAGTGTAGCATGACAAAAATCTTAGAGCCCTATAGAGCAAAAAATCCAGAAATAGTTATCTATCAATACATGGATGACTTGTATGTAGGCTCTGATTTAGAAATAGGGCAGCATAGAACAAAAATAGAGGAGCTAAGGGCTCACCTATTGAGCTGGGGATTTACTACACCAGACAAAAAGCATCAAAARGAACCTCCATTTCTTTGGATGGGATACGAACTCCATCCTGACAARTGGACAGTYCAGCCTATAAAGTTGCCAGAAAAAGACAGCTGGACTGTCAATGATATACAGAAATTAGTGGGAAAACTAAATTGGGCCAGTCAAATTTATCCAGGAATTAAAGTAAAACAACTGTGTAGACTCCTCAGGGGAGCCAAAGCACTGAC
>A_Poland_2021_OP300774
CCTCAAATCACTCTTTGGCAACGACCCGTTGTCACAGTAAGAATAGAAGGACAGCTAAAAGAAGCCCTGTTAGATACAGGAGCAGATGACACAGTATTAGAAGACATAGATTTGCCAGGAAAATGGAAACCAAAAATGATAGGAGGAATTGGAGGTTTTATCAAAGTAAGACAGTATGATCAAATATCAATAGAAATTTGTGGAAAAAGGGCTATAGGTACAGTATTAGTAGGACCTACCCCTGTCAACATAATTGGGAGGAATATGTTGACTCAGATTGGTTGTACTTTAAATTTTCCAATAAGTCCTATTGAAACTGTACCAGTAACATTAAAGCCAGGAATGGATGGGCCAAAGGTTAAACAATGGCCATTAACAGAAGAAAAAATAAAAGCATTAATGGAAATTTGTAATGAGATGGAAAAGGAAGGAAAAATTTCAAAAATTGGACCTGAAAATCCATACAATACTCCAGTATTTGCTATAAAGAAAAAGGACAGCACTAAATGGAGGAAATTAGTAGATTTCAGGGAGCTTAATAAAAGAACTCAGGACTTTTGGGAAGTTCAATTAGGAATACCACACCCAGCGGGTTTAAAAAAGAAGAAATCAGTAACAGTACTAGATGTAGGGGATGCCTATTTTTCAGT-TCCTTTAGATGAAAGCTTTAGAAAGTATACTGCATTT--ACTATACCTAGTATAAACAATGAGACACCAGGGATTAGATATCAATACAATGTGCTTCCACAGGGATGGAAAGGATCACCAGCAATATTCCAGTGTAGCATGACAAAAATCTTAGAGCCCTATAGAGTAAAAAATCCAGAAATAGTTATCTATCAATACATGGATGACTTGTATGTAGGCTCTGATTTAGAAATAGGGCAGCATAGAACAAAAATAGAGGAGCTAAGGGCTCACCTATTGAGCTGGGGATTTACTACACCAGACAAAAAGCATCAAAAGGAACCTCCATTTCTTTGGATGGGATACGAACTCCATCCTGACAAGTGGACAGTTCAGCCTATAAAGTTGCCAGAAAAAGACAGCTGGACTGTCAATGATATACAGAAATTAGTAGGAAAACTAAATTGGGCCAGTCAAATTTATCCAGGGATTAAAGTAAAACAACTGTGTAGACTCCTCAGGGGAGCCAAAGCACTGAC
>A_Russia_2019_MZ427743
CCTCAAATCACTCTTTGGCAACGACCCGTTGTCACAGTGAGAATAGGAGGACAGCTAAAAGAAGCTCTGTTAGATACAGGAGCAGATGATACAGTATTAGAAGACATAGATTTGCCAGGAAAATGGAAGCCAAAAATGATAGGGGGAATTGGAGGTTTTATCAAAGTAAGACAGTATGATCAAATACTTATAGAAATTTATGGAAAAAAGGCTATAGGTACAGTATTAGTAGGACCTACCCCTGTCAACATAATTGGAAGGAATATGTTGACTCAGATTGGTTGTACCTTAAATTTTCCAATAAGTCCTATTGAAACTGTGCCAGTAACATTAAAGCCAGGAATGGATGGCCCAAAGGTTAAGCAATGGCCATTAACAGAAGAAAAGATAAAAGCACTAACAGAAATTTGTAATGACATGGAAAAGGAAGGAAAAATTTCAAAAATTGGGCCTGAAAATCCATACAATACTCCAATCTTTGCTATAAAGAAAAAGGACGGCACTAAATGGAGAAAATTAGTAGACTTTAGGGAGCTCAATAAAAGAACTCAGGACTTTTGGGAAGTTCAATTAGGAATACCACACCCAGCGGGTTTAAAAAAGAAGAAATCAGTAACAGTACTGGATGTAGGGGATGCATATTTTTCAGT-CCCTTTAGATGAAAACTTTAGAAAGTATACTGCATTC--ACTATACCTAGTACAAACAATGAGACACCAGGGATCAGATATCAATACAATGTACTTCCACAGGGATGGAAAGGATCACCAGCAATATTCCAGAGTAGCATGACAAAAATCTTAGAGCCCTTTAGAGCAAAAAATCCAGAAATAGTTATTTATCAATACATGGATGACTTGTATGTAGGCTCTGATTTAGAAATAGGACAGCATAGAATAAAAATAGATGAGTTAAGGGCTCACCTATTGAGCTGGGGGTTTACTACACCAGACAAAAAGCATCAGAAAGAACCTCCATTTCTTTGGATGGGATATGAACTCCATCCTGACAAATGGACAGTCCAGCCTATAAATCTGCCAGAAAAGGATAGCTGGACTGTTAATGATATACAGAAGTTAGTGGGAAAACTAAATTGGGCCAGTCAGATTTATCCAGGAATTAAAGTAAAGCAACTGTGTAGACTCCTCAGGGGAGCCAAAGCACTGAC
>A_Russia_2019_OL792384
CCTCAAATCACTCTTTGGCAACGACCMATTGTCACAGTAAGARTAGRRGGACAGCTAAAAGAAGCTCTGTTAGATACAGGAGCAGATGATACAGTATTAGAAGACATAAATTTGCCAGGAAAATGGAAACCAAAAATGATAGGGGGAATTGGAGGTTTTATCAAAGTAAGACAGTATGATCAGATAGTTATAGAAATTTGTGGAAAGARGGCTATAGGTACAGTATTAGTAGGACCTACCCCTGTCAACATAATTGGAAGGAATATGTTGACTCAGATTGGTTGTACTTTAAATTTTCCAATAAGTCCTATTGAAACTGTACCAGTAAAATTAAAGCCAGGAATGGATGGCCCAAAGGTTAAACAATGGCCATTAACAGAAGAAAAAATACGAGCATTAACARRMATTTGTAATGASATGGAAAAGGAAGGAAAAATTTCCAAAATTGGGCCTGAAAATCCATACAATACTCCAATATTTGCTATAAAGAAAAAGGACAGCACTAAATGGAGGAAGTTAGTAGATTTCAGGGAGCTCAATAAAAGAACTCAGGACTTTTGGGAAGTTCAATTAGGAATACCACACCCAGCGGGTTTAAAAAAGAAGAAATCAGTAACAGTACTAGATGTAGGGGATGCCTATTTTTCAGT-KCCTTTAGATGAAAACTTTAGAAAGTACACTGCATTC--ACTATACCTAGTACAAACAATGAGACACCAGGAATCAGATATCAATACAATGTGCTTCCACAGGGATGGAAAGGATCACCAGCTATATTCCAGTATAGCATGACAAAAATCTTAGAGCCCTTTAGAGCAAAAAATCCAGGAATARTTATCTATCAATATATGGATGACTTGTATRTAGGCTCTGATTTAGAAATAGGGCAGCATAGAATAAAAATAGATGAGTTRAGGGMTCATCTATTGAAATGGGGATTTACTACACCAGACAAAAAGCATCAGAAAGAMCCTCCATTTCTGTGGATGGGATAYGAACTCCATCCTGACAAGTGGACAGTYCAGCCTATAAAGTTGCCAGAAAAAGACAGCTGGACTGTCAATGATATACAGAAATTAGTGGGAAAACTAAATTGGGCCAGTCAAATTTATCCAGGAATTAAAGTAAAGCAACTGTGTAGACTCCTCAGGGGAGCCAAAGCACTGAC
>A_Russia_2019_OL792388
CCTCAAATCACTCTTTGGCAACGACCCATTGTCACAGTGAGAATAGGAGGACAGCTAAAAGAAGCTCTGTTAGATACAGGAGCAGATGATACAGTATTAGAAGACATAGATTTGCCAGGAAAATGGAAGCCAAAAATGATAGGGGGAATTGGAGGTTTTATCAAAGTAAGACAGTATGATCAAATACTTATAGAAATTTGTGGAAAAAAGGCTATAGGTACAGTATTAGTAGGACCTACCCCTGTCAACATAATTGGAAGGAATATGTTGACTCAAATTGGTTGTACTTTAAATTTTCCAATAAGTCCTATTGAAACTGTGCCAGTAACATTAAAGCCAGGAATGGATGGCCCAAAGGTTAAACAATGGCCATTAACAGAAGAAAAGATAAAAGCACTAACAGAAATTTGTAATGACATGGAAAAGGAAGGAAAAATTTCAAAAATTGGGCCTGAAAATCCATACAATACTCCAATATTTGCTATAAAGAAAAAGGATGGCACTAAATGGAGAAAATTAGTAGACTTCAGGGAGCTCAATAAAAGAACTCAGGACTTTTGGGARGTTCAATTAGGAATACCACACCCAGCGGGTTTAAAAAAGAAGAAATCAGTAACAGTACTGGATGTAGGGGATGCATATTTTTCAGT-TCCTTTAGATGAAAACTTTAGAAAGTATACTGCATTC--ACTATACCTAGTACTAACAATGAGACACCAGGGATCAGATATCAATACAATGTACTTCCACAGGGATGGAAAGGATCACCAGCAATATTCCAGAGTAGCATGACAAAAATCTTAGAGCCCTTTAGAGCAAAAAATCCAGAAATAGTTATTTATCAATACATGGATGACTTGTATGTAGGCTCTGATTTAGAAATAGGRCAGCATAGAAGAAAAATAGAAGAGTTAAGGGCTCACCTATTGAGCTGGGGGTTTACTACACCAGACAAAAAGCATCAGAAAGAACCTCCATTTCTTTGGATGGGATAYGAACTCCATCCTGACAAATGGACAGTCCAGCCTATAAATCTGCCAGAAAAGGACAGCTGGACTGTCAATGATATACAGAAGTTAGTGGGAAAACTAAATTGGGCCAGTCAGATTTATCCAGGAATTAAAGTAAAGCAACTGTGTAAACTCCTCAGGGGAGCCAAAGCACTGAC
>A_Ukraine_2013_KY370212
CCTCAAATCACTCTTTGGCAACGACCCGTTGTCACAGTAARAGTAGGAGGACAGCTAAAAGAAGCTCTGTTAGATACAGGAGCAGATGATACAGTATTAGAAGACATAGATTTGCCAGGAAAATGGAAACCAAAAATGATAGGGGGAATTGGAGGTTTTATCAAAGTAAGACAGTATGATCAGATACTCATAGAAATTTGTGGRAAAAAGGCTATAGGTACAGTATTAGTAGGACCTACCCCTGTCAACATAATTGGAAGGAATATGTTGACTCAGATTGGTTGTACTTTAAATTTTCCAATAAGTCCTATTGAAACTGTACCAGTAAMATTAAAGCCAGGGATGGATGGCCCAAAGGTTAAACAATGGCCATTATCAGAAGAAAAAATAAAAGCATTAACAGAGATTTGTAATGAGATGGAAAAGGAAGGAAAAATTTCAAAAATTGGGCCTGAAAATCCATACAATACTCCAGTATTTGCTATAAAGAAAAAGGACAGCACTAAATGGAGGAAATTAGTAGATTTCAGGGAGCTCAATAAAAGAACTCAGGACTTTTGGGAAGTTCAATTAGGAATACCACATCCAGCRGGTTTAAAAAAGAATAAATCAGTAACAGTACTAGATGTAGGGGATGCCTATTTTTCAGT-TCCTTTAGATGAAAGCTTTAGAAAGTATACTGCATTC--ACTATACCTAGTACAAACAATGAGRCACCAGGGATCAGATATCAATACAATGTGCTTCCACAGGGATGGAAAGGATCACCAGCAATATTCCAGAGCAGCATGACAAAAATCTTAGAGCCCTTTAGATTAAAAAATCCAGAAATAGTTATCTATCAGTACATGGATGACTTGTATGTAGGCTCTGATTTAGAAATAGGGCAGCATAGAAGAAAAATAGAAGAGTTGAGGGCTCACCTATTGAGCTGGGGATTCACTACACCAGACAAAAAGCATCAGAAAGAACCTCCATTTCTTTGGATGGGATATGAACTCCATCCTGACAAGTGGACAGTCCAGCCTATAAAGTTGCCAGATAAAGACAGCTGGACTGTCAATGATATACAGAAAYTAGTGGGAAAACTAAATTGGGCCAGTCAAATTTATCCAGGAATTAAAGTAAAGCAACTGTGTAGACTCCTCAGGGGAGCCAAAGCACTGAC
>A_Ukraine_2015_KY370442
CCTCAAATCACTCTTTGGCAACGACCCATTGTCACAGTAAGAGTAGGAGGACAGCTAAAAGAAGCTCTGTTAGATACAGGAGCAGATGATACAGTATTAGAAGACATAGATTTGCCAGGAAAATGGAAACCAAAAATGATAGGGGGAATTGGAGGTTTTATCAAAGTAAGACAGTATGATCAAATACTTATAGAGATTTGTGGAAAAAAGGCTATAGGTACAGTATTAGTAGGACCTACCCCTGTCAACATAATTGGAAGGAATATGTTGACTCAGATTGGCTGCACTTTAAATTTTCCAATAAGTCCTATTGAAACTGTACCAGTAACATTAAAGCCAGGAATGGATGGCCCAAAGGTTAAACAGTGGCCATTAACAGAAGAAAAAATAAAAGCATTAACAGAAATTTGTAATGAGATGGAAAAGGAAGGAAAAATTTCAAAAATTGGGCCTGAAAATCCATACAATACTCCAATATTTGCTATAAAGAAAAAGGACAGCACGAAATGGAGGAAARTAGTAGATTTTAGGGAGCTCAATAAAAGAACTCAGGACTTTTGGGAAGTTCAATTAGGAATACCACATCCAGCGGGTTTAGAAAAGAAGAAATCAGTAACAGTCCTAGATATAGGGGATGCTTATTTTTCAGT-TCCTTTAGATGAAAGCTTTAGAAAGTATACTGCATTC--ACTATACCTAGTATAAACAATGAGACACCAGGGATCAGATATCAATACAATGTGCTTCCACAGGGATGGAAAGGATCACCAGCAATATTCCAGAGCAGCATGACAAAAATCTTAGAGCCCTTTAGATTAAAAAATCCAGAATTAATTATCTGTCAGTACGTGGATGACTTGTATGTAAGCTCTGATTTAGAAATAGGGCAGCATAGAAGAAAAATAGAAGAGTTGAGGGCTCACCTATTGAGCTGGGGATTTACTACACCAGACAAMAAGCATCAGAAAGAACCTCCATTTCTTTGGATGGGATATGAACTCCATCCTGACAAGTGGACAGTCCAGCCTATAAAGTTGCCAGATAAAGACAGCTGGACTGTCAATGATATACAGAAATTAGTGGGAAAACTAAATTGGGCCAGTCAAATTTATCCAGGAATYAAAGTAAAGCAACTGTGTARACTTCTCAGGGGAGCCAARGCACTGAC
>B_Australia_1986_AF042100
CCTCAGATCACTCTTTGGCAACGACCCCTCGTCACAATAAAGATAGGGGGGCAACTAAAGGAAGCTCTATTAGATACAGGAGCAGATGATACAGTAGTAGAAGAAATGAATTTGCCAGGAAGATGGAAACCAAAAATGATAGGGGGAATTGGAGGTTTTATCAAAGTAAGACAGTATGATCAGATACTCATAGAAATCTGTGGACATAAAGCTATAGGTACAGTATTAGTAGGACCTACACCTGTCAACATAATTGGAAGAAATCTGTTGACTCAGATTGGTTGCACTTTAAATTTTCCCATTAGTCCTATTGAAACTGTACCAGTAAAATTAAAGCCAGGAATGGATGGCCCAAAAGTTAAACAATGGCCATTGACAGAAGAAAAAATAAAAGCATTAGTAGAAATTTGTACAGAAATGGAAAAGGAAGGGAAGATTTCAAAAATTGGGCCTGAAAATCCATACAATACTCCAGTATTTGCCATAAAGAAAAAAGACAGTACTAAATGGAGAAAATTAGTAGATTTCAGAGAACTTAATAAGAGAACTCAAGACTTCTGGGAAGTTCAATTAGGAATACCACATCCCGCAGGGTTAAAAAAGAAAAAATCAGTAACAGTACTGGATGTGGGTGATGCATATTTTTCAGT-TCCCTTAGATAAAGAATTCAGGAAGTATACTGCATTT--ACCATACCTAGTATAAACAATGAGACACCAGGGATTAGATATCAATACAATGTGCTTCCACAGGGATGGAAAGGATCACCAGCTATATTCCAAAGTAGCATGACAAAAATCTTAGAGCCTTTTAGAAAACAAAATCCAGAAATAGTTATCTATCAATACATGGATGATTTGTATGTAGGATCTGACTTAGAAATAGGGCAGCATAGAACAAAAATAGAGGAACTGAGACACCATCTGTTGAGGTGGGGATTTACCACACCAGACAAAAAACATCAGAAAGAACCTCCATTCCTTTGGATGGGTTATGAACTCCATCCTGATAAATGGACAGTACAGCCTATAGTGCTGCCAGAAAAAGACAGCTGGACTGTCAATGACATACAGAAGTTAGTGGGAAAATTGAATTGGGCAAGTCAGATTTACCCAGGGATTAAAGTAAAGCAATTATGTAAACTCCTTAGGGGAACCAAAGCACTAAC
>B_Australia_1995_AF538307
CCTCAGATCACTCTTTGGCAGCGACCCCTCGTCACAATAAAGATAGGGGGGCAACTAAAGGAAGCTCTATTAGATACAGGAGCAGATGATACAGTATTAGAAGAAATGAATTTGCCAGGAAGATGGAAGCCAAAAATGATAGGGGGAATTGGAGGTTTTATCAAAGTAAGACAGTATGATCAGATAGCCATAGAAATCTGTGGACATAAAGCTATAGGTACAGTATTAATAGGACCTACACCTGTCAACATAATTGGAAGAAATCTGTTGACTCAGATTGGTTGCACCTTAAATTTTCCCATTAGTCCTATTGAAACTGTACCAGTAAAATTAAAGCCAGGAATGGATGGCCCAAAAGTTAAACAATGGCCATTGACAGAAGAAAAAATAAAAGCATTAATAGAAATTTGTACAGAAATGGAAAAGGAAGGGAAAATTTCAAAAATTGGGCCTGAAAATCCATACAATACTCCAGTATTTGCCATAAAGAAAAAAGACAGTACTAAATGGAGAAAATTAGTAGATTTCAGAGAACTTAATAAGAAAACTCAAGACTTCTGGGAAGTTCAATTAGGAATACCACATCCCGCAGGGTTAAAAAAGAAAAAATCAGTAACAGTACTGGATGTGGGTGATGCATATTTTTCAGT-TCCATTAGATAAAGAATTCAGGAAGTATACTGCATTT--ACCATACCTAGTATAAACAATGAGACACCAGGGACTAGATATCAGTACAATGTGCTTCCACAGGGATGGAAGGGATCACCAGCAATATTCCAAAGTAGCATGACAAAAATCTTAGAGCCTTTTAGAAAACAAAATCCAGACCTAGTTATCTATCAATACATGGATGATTTGTATGTAGGATCTGACTTAGAAATAGGGCAGCATAGAACAAAAATAGAGGAACTGAGACAACATCTGTTGAAGTGGGGATTTACCACACCAGACAAAAAACATCAGAAAGAACCTCCATTCCTTTGGATGGGTTATGAACTCCATCCTGATAAATGGACAGTACAGCCTATAGTGCTGCCAGAAAAAGACAGCTGGACTGTCAATGACATACAGAAGTTAGTGGGAAAATTGAATTGGGCAAGTCAGATCTACCCAGGGATTAAAGTAAAGCAATTATGTAAACTCCTTAGGGGAGCCAAAGCACTAAC
>B_Canada_1984_KT168171
CCTCAAATCACTCTTTGGCAACGACCCCTCGTCACAATAAAGATAGGGGGGCAACTAAAGGAAGCTCTATTAGATACAGGAGCAGATGATACAGTATTAGAAGAAATGAATTTGCCAGGAAGATGGAAACCAAAAATGATAGGGGGAATTGGAGGTTTTATCAAAGTAAGACAGTATGATCAGATACTCATAGAAATCTGCGGACATAAAGCTATAGGTACAGTATTAGTAGGACCTACACCTGTCAACATAATTGGAAGAAATCTGTTGACTCAGCTTGGCTGCACTTTAAATTTTCCCATTAGTCCTATTGAAACTGTACCAGTAAAATTAAAGCCAGGAATGGATGGCCCAAAAGTTAAACAATGGCCATTGACAGAAGAAAAAATAAAAGCATTAGTAGAAATTTGTACAGAAATGGAAAAGGAAGGAAAAATTTCAAAAATTGGGCCTGAAAATCCATACAATACTCCAGTATTTGCCATAAAGAAAAAAGACAGTACTAAATGGAGAAAATTAGTAGACTTCAGAGAACTTAATAAGAGAACTCAAGACTTCTGGGAAGTTCAATTAGGAATACCACATCCTGCAGGGTTAAAAAAGAAAAAATCAGTAACAGTACTGGATGTGGGTGATGCATATTTTTCAGT-TCCCTTAGATAAAGACTTCAGGAAGTATACTGCATTT--ACCATACCTAGTATAAACAATGAGACACCAGGGATTAGATATCAGTACAATGTGCTTCCACAGGGATGGAAAGGATCACCAGCAATATTCCAAAGTAGCATGACAAAAATCTTAGAGCCTTATAGAAAACAAAATCCAGACATAGTTATTTACCAATACATGGATGATTTGTATGTAGGATCTGACTTAGAAATAGGGCAGCATAGAACAAAAATAGAGGAACTGAGACAACATCTGTTGAGGTGGGGATTTACCACACCAGACAAAAAACATCAGAAAGAACCTCCATTCCTTTGGATGGGTTATGAACTCCATCCTGATAAATGGACAGTACAGCCTATAATGCTGCCAGAAAAAGACAGCTGGACTGTCAATGACATACAGAAGTTAGTGGGGAAATTAAATTGGGCAAGTCAGATTTATGCAGGGATTAAAGTAAAGCAATTATGTAAACTCCTTAGGGGAACCAAAGCACTAAC
>B_Canada_1985_KT167848
CCTCAGATCACTCTTTGGCAACGACCCCTCGTCACAATAAAGATAGGGGGGCAACTAAAGGAAGCTCTATTAGATACAGGAGCAGATGATACAGTATTAGAAGAAATGAGTTTACCAGGAAGATGGAAACCAAAAATGATAGGGGGAATTGGAGGTTTTATCAAAGTAAGACAGTATGATCAGATACTCATAGAAATCTGTGGACATAAAGCTATAGGTACAGTATTAGTAGGACCTACACCTGTCAACATAATTGGAAGAAATCTGCTGACTCAGATTGGTTGTACTTTAAATTTTCCCATTAGTCCTATTGAAACTGTACCAGTAAAATTAAAGCCAGGAATGGATGGCCCAAAAGTTAAACAATGGCCATTGACAGAAGAAAAAATAAAAGCATTAGTAGAAATTTGTACAGAAATGGAAAAGGAAGGAAAAATTTCAAAAATTGGGCCTGAAAATCCATACAATACTCCAGTATTTGCCATAAAGAAAAAAGACAGTACTAAATGGAGAAAATTAGTAGATTTCAGAGAACTTAATAAGAAAACTCAAGACTTCTGGGAAGTTCAATTAGGAATACCACATCCCGCAGGGTTAAAAAAGAAAAAATCAGTAACAGTACTGGATGTGGGTGATGCATATTTTTCAGT-TCCCTTAGATAAAGAATTCAGGAAGTATACTGCATTT--ACCATACCTAGTATAAACAATGAGACACCAGGGATTAGATATCAGTACAATGTGCTTCCACAGGGATGGAAAGGATCACCAGCAATATTCCAAAGTAGCATGACAAAAATCTTAGAGCCTTTTAGAAAACAAAATCCAGAAATAGTTATCTATCAATACATGGATGATTTGTATGTAGGATCTGACTTAGAAATAGGGCAGCATAGAACAAAAATAGAGGAACTGAGACAACATCTGTTGAAGTGGGGATTTACCACACCAGACAAAAAACATCAGAAAGAACCTCCATTCCTTTGGATGGGTTATGAACTCCATCCTGATAAATGGACAGTACAGCCTATAGTGCTGCCAGAAAAAGACAGCTGGACTGTCAATGACATACAGAAGTTAGTGGGAAAATTAAATTGGGCAAGTCAGATTTACGCAGGGATTAAAGTAAGGCAATTATGTAAACTCCTTAGGGGAACCAAAGCACTAAC
>B_Canada_1999_AY779551
CCTCAAATCACTCTTTGGCAACGACCCCTCGTCACAATAAAGATAGGGGGGCAACTAAAGGAAGCTCTATTAGATACAGGAGCAGATGATACAGTATTAGAAGAAATGAATTTGCCAGGAAGATGGAAACCAAAAATGATAGGGGGAATTGGAGGTTTTATCAAAGTAAGACAGTATGATCAGATAGCCATAGAAATCTGTGGACATAAAGCTATAGGTACAGTCTTAGTAGGACCTACACCTGTCAACATAATTGGAAGAAATCTGTTGACTCAGATTGGTTGCACTTTAAATTTTCCCATTAGTCCTATTGAAACTGTACCAGTAAAATTAAAGCCAGGAATGGATGGCCCAAAAGTTAAACAATGGCCATTGACAGAAGAAAAAATAAAAGCATTAGTAGAAATTTGTACAGAAATGGAAAAGGAAGGAAAAATTTCAAAAATTGGGCCTGAAAATCCATACAATACTCCAATATTTGCCATAAAGAAAAAGGACAGTACTAAATGGAGAAAATTAGTAGATTTCAGAGAACTTAATAAGAGAACTCAAGACTTCTGGGAAGTTCAATTAGGAATACCACATCCCGCAGGGTTAAAAAAGAAAAAATCAGTAACAGTACTGGATGTGGGAGATGCATATTTTTCAGT-TCCCTTAGATAAAGACTTCAGGAAGTATACTGCATTT--ACCATACCTAGTATAAACAATGAGACACCAGGAATTAGATATCAGTACAATGTGCTTCCACAGGGATGGAAAGGATCACCAGCAATATTCCAAAGTAGCATGACAAAAATCTTGGAGCCTTTTAGAAAACAAAATCCAGAAATAGTTATCTATCAGTACATGGATGACTTGTATGTAGGATCTGACTTAGAAATAGGGCAGCATAGAACAAAAATAGAGGAACTGAGACAACATCTGTTGAGGTGGGGATTTACCACACCAGACAAAAAACATCAGAAAGAACCTCCATTCCTTTGGATGGGTTATGAACTCCATCCTGATAAATGGACAGTACAGCCTATAGTGCTGCCAGAAAAGGACAGCTGGACTGTCAATGACATACAAAAGTTAGTGGGAAAATTGAATTGGGCAAGTCAGATTTACCCAGGGATTAAAGTAAGGCAATTATGTAAACTCCTTAGGGGGACCAAAGCACTAAC
>B_Canada_2016_ON816095
CCTCAGATCACTCTTTGGCAACGACCCCTCGTCACAATAAAGATAGGGGGGCAACTAAAGGAAGCTCTATTAGATACAGGAGCAGATGATACAGTGTTAGAAGAAATGAGTTTGCCAGGAAGATGGAAACCAAAAATGATAGGGGGAATTGGAGGTTTTATCAAAGTAAGACAGTATGATCAGGTAACCATAGAAATCTGCGGACATAAAGTTATAGGTACAGTATTAATAGGACCTACACCTGTCAACATAATTGGAAGAAATCTGTTGACTCAGCTTGGCTGCACTTTAAATTTTCCCATTAGTCCTATTGAAACTGTACCAGTAAAATTAAAGCCAGGAATGGATGGTCCAAGAGTTAAACAATGGCCATTGACAGAAGAAAAAATAAAAGCATTAGTAGAAATTTGTACAGAAATGGAAAAGGAAGGAAAAATTTCAAAAATTGGGCCTGAAAATCCATACAATACTCCAGTATTTGCAATAAAGAAAAAAGACAGTACTAAATGGAGAAAATTAGTAGATTTCAGAGAACTTAATAAGAGAACTCAAGACTTCTGGGAAGTTCAATTAGGAATACCACACCCTGCAGGGTTAAAAAAGAAAAAATCAGTAACAGTACTAGATGTGGGTGATGCATATTTTTCAGT-TCCCTTAGATGAAGACTTCAGGAAGTATACTGCATTT--ACCATACCTAGTATAAACAATGAGACACCAGGGATTAGATATCAGTACAATGTGCTTCCACAGGGATGGAAAGGATCACCAGCAATATTCCAAAGTAGCATGACAAAAATCTTAGAGCCTTTTAGAAAACAAAATCCAGACATAGTTATCTATCAATACATGGATGACTTGTATGTAGGATCTGACTTAGAAATAGGGCAGCATAGAACAAAAATAGAGGAACTGAGACAACATCTGTTGAAGTGGGGATTTACCACACCAGACAAAAAACACCAGAAAGAACCTCCATTCCTTTGGATGGGTTATGAACTCCATCCTGATAAATGGACAGTACAGCCTATAGTGCTGCCAGAAAAAGACAGCTGGACTGTCAATGACATACAGAAGTTAGTGGGAAAATTGAATTGGGCAAGTCAGATTTATCCAGGGATTAAGGTAAAGCAATTATGTAAACTCCTTAGGGGAACCAAAGCACTAAC
>B_Canada_2016_ON816123
CCTCAGATCACTCTTTGGCAACGACCCATCGTCACAATAAAGATAGGGGGGCAACTAAAGGAAGCTCTATTAGATACAGGAGCAGATGATACAGTATTAGAAGAAATGAGTTTGCCAGGAAGATGGAAACCAAAAATGATAGGGGGAATTGGAGGTTTTATCAAAGTAAGACAGTATGATCAGGTATCCATAGAAATCTGCGGACATAAAGCTATAGGTACAGTATTAGTAGGACCTACACCTGTCAACATAATTGGAAGAAATCTGTTGACTCAGCTTGGCTGCACTTTAAATTTTCCCATTAGTCCTATTGAAACTGTACCAGTAAAATTAAAGCCAGGAATGGATGGCCCAAGAGTTAAACAATGGCCATTGACAGAAGAAAAAATAAAAGCATTAGTAGAAATTTGTACAGAAATGGAAAAGGAAGGAAAAATTTCAAAAATTGGGCCTGAAAATCCATACAATACTCCAGTATTTGCAATAAAGAAAAAAGACAGTACTAAATGGAGAAAATTAGTAGATTTCAGAGAACTTAATAAGAGAACTCAGGACTTCTGGGAAGTTCAATTAGGAATACCACACCCTGCAGGGTTAAAAAAGAAAAAATCAGTAACAGTACTGGATGTGGGTGATGCATATTTTTCAGT-TCCCTTAGATGAAGACTTTAGGAAGTATACTGCATTT--ACCATACCTAGTATAAACAATGAGACACCAGGGATTAGATATCAGTACAATGTGCTTCCACAGGGATGGAAAGGATCACCAGCAATATTCCAAAGTAGCATGACAAAAATCTTAGAGCCTTTTAGAAAACAAAATCCAGACATAGTTATCTATCAATACATGGATGATTTGTATGTAGGATCTGACTTAGAAATAGGGCAGCATAGAACAAAAATAGAGGAACTGAGACACCATCTGTTGAAGTGGGGATTTACCACACCAGACAAAAAACATCAGAAAGAACCCCCATTCCTTTGGATGGGTTATGAACTCCATCCTGATAAATGGACAGTACAGCCTATAGTGCTGCCAGAAAAAGACAGCTGGACTGTCAATGACATACAGAAGTTAGTGGGAAAATTGAATTGGGCAAGTCAGATTTATCCAGGGATTAAAGTAAGGCAATTATGTAAACTCCTTAGGGGAACCAAAGCACTAAC
>B_Canada_2016_ON816135
CCTCAGATCACTCTTTGGCAACGACCCATCGTCACAATAAAGATAGGGGGGCAACTAAAGGAAGCTCTATTAGATACAGGAGCAGATGATACAGTATTAGAAGAAATGAGTTTGCCTGGAAGATGGAAACCAAAAATGATAGGGGGAATTGGAGGTTTTATCAAAGTAAGACAGTATGATCAGGTATCCATAGACATCTGCGGACATAAAGCTATAGGTACAGTATTAATAGGACCTACACCTGTTAACATAATTGGAAGAAATCTGTTGACTCAGCTTGGCTGCACTTTAAATTTTCCCATTAGTCCTATTGAAACTGTACCAGTAAAATTAAAGCCAGGAATGGATGGCCCAAGAGTTAAACAATGGCCATTGACAGAAGAAAAAATAAAAGCATTAGTAGAAATTTGTACAGAAATGGAAAAGGAAGGAAAAATTTCAAAAATTGGGCCTGAAAATCCATACAATACTCCAGTATTTGCCATAAAGAAAAAAGACAGTACTAAATGGAGAAAATTAGTAGATTTCAGAGAACTTAATAAGAGAACTCAAGACTTCTGGGAAGTTCAATTAGGAATCCCACATCCTGCAGGGTTAAAAAAGAAAAAATCAGTAACAGTACTAGATGTGGGTGATGCATATTTTTCAGT-TCCCTTAGATGAAGACTTTAGGAAGTATACTGCATTT--ACCATACCTAGTATAAACAATGAGACACCAGGGATTAGATATCAGTACAATGTGCTTCCACAGGGATGGAAAGGATCACCAGCAATATTCCAAAGTAGCATGACAAAAATCTTAGAGCCTTTTAGAAAACAAAATCCAGACATGGTTATCTATCAATACATGGATGATTTGTATGTAGGATCTGACTTAGAAATAGGGCAGCATAGAACAAAAATAGAGGAACTGAGACAACATCTGTTGAAGTGGGGATTTACCACACCAGACAAAAAACATCAGAAAGAACCTCCATTCCTTTGGATGGGTTATGAACTCCATCCTGATAAATGGACAGTACAGCCTATAGTGCTGCCAGAAAAAGACAGCTGGACTGTCAATGACATACAGAAGTTAGTGGGAAAATTGAATTGGGCAAGTCAGATTTATCCAGGGATTAAAGTAAAGCAATTATGTAAACTCCTTAGGGGAACCAAAGCACTAAC
>B_Canada_2016_ON816141
CCTCAGATCACTCTTTGGCAACGACCCATCGTCACAATAAAGATAGGGGGGCAACTAAAGGAAGCTCTATTAGATACAGGAGCAGATGATACAGTATTAGAAGAAATGAGTTTGCCAGGAAGATGGAAACCAAAAATGATAGGGGGAATTGGAGGTTTTATCAAAGTAAGACAATATGATCAGATATCCATAGAAATCTGCGGACATAAAGCTATAGGTACAGTATTAGTAGGACCTACACCTGTCAACATAATTGGAAGAAATCTGTTGACTCAGCTTGGCTGCACTTTAAATTTTCCCATTAGTCCTATTGAAACTGTACCAGTAAAATTAAAGCCAGGAATGGATGGCCCAAGAGTTAAACAGTGGCCATTGACAGAAGAAAAAATAAAAGCATTAGTAGAAATTTGTACAGAAATGGAAAAGGAAGGAAAAATTTCAAAAATTGGGCCTGAAAATCCATACAATACTCCAGTATTTGCCATAAAGAAAAAAGACAGTACTAAATGGAGAAAATTAGTAGATTTCAGAGAACTTAATAAGAGAACTCAAGACTTCTGGGAAGTTCAATTAGGAATACCACACCCTGCAGGGTTAAAAAAGAAAAAATCAGTAACAGTACTGGATGTGGGTGATGCATATTTTTCAGT-TCCCTTAGATGAAGATTTTAGGAAGTATACTGCATTT--ACCATACCTAGTATAAACAATGAGACACCAGGGATTAGATATCAGTACAATGTGCTTCCACAGGGATGGAAAGGATCACCAGCAATATTCCAAAGTAGCATGACAAAAATCTTAGAGCCTTTTAGAAAGCAAAATCCAGACATAGTTATCTATCAATACATGGATGATTTGTATGTAGGATCTGACTTAGAAATAGGGCAGCATAGAACAAAAATAGAGGAACTGAGACAACACCTGTTGAAGTGGGGATTTACCACACCAGACAAAAAACATCAGAAAGAACCTCCATTCCTTTGGATGGGTTATGAACTCCATCCTGATAAATGGACAGTACAGCCTATAGTGCTGCCAGAAAAAGACAGCTGGACTGTCAATGACATACAGAAGTTAGTGGGAAAGTTGAATTGGGCAAGTCAGATTTATCCAGGGATTAAAGTAAAGCAATTATGTAAACTCCTTAGGGGAACCAAAGCACTAAC
>B_Canada_2018_MZ662575
CCTCAGATCACTCTTTGGCAACGACCCCTCGTCACAATAAAGATAGGGGGGCAACTAAAGGAAGCTCTATTAGATACAGGAGCAGATGATACAGTATTAGAAGAAATGAATTTGCCAGGAAGATGGAAACCAAAAATGATAGGGGGAATTGGAGGTTTTATCAAAGTAAGACAGTATGATCAGATAGCCATAGAAATATGTGGACATAAAGCTATAGGTACAGTATTAGTAGGACCTACACCTGTCAACATAATTGGAAGAAATCTGTTGACTCAGCTTGGTTGCACTTTAAATTTTCCTATTAGTCCTATTGAAACTGTACCAGTAAAATTAAAGCCAGGAATGGATGGCCCAAAAGTTAAACAATGGCCATTGACAGAAGAAAAAATAAAAGCATTAGTAGAAATTTGTACAGAAATGGAAAAGGAAGGAAAAATTTCAAAAATTGGGCCTGAAAATCCATACAATACTCCAGTATTTGCCATAAAGAAAAAAGACAGTACTAAATGGAGAAAATTAGTAGATTTCAGAGAACTTAATAAGAGAACTCAAGACTTCTGGGAAGTTCAATTAGGAATACCACATCCCGCAGGGTTAAAAAAGAAAAAATCAGTAACAGTACTGGATGTGGGTGATGCATATTTTTCAGT-TCCCTTAGATAAAGACTTCAGGAAGTATACTGCATTT--ACCATACCTAGTATAAACAATGAGACACCAGGGATTAGATATCAGTACAATGTGCTTCCACAGGGATGGAAAGGATCACCAGCAATATTCCAAAGTAGCATGACAAAAATCTTAGAGCCTTTTAGAAAGCAAAATCCAGAAATAGTTATCTATCAATACATGGATGATTTGTATGTAGGATCTGACTTAGAAATAGGGCAGCATAGAACAAAAATAGA-GAACTGAGACAACATCTGTTGAGGTGGGGATTTACCACACCAGACAAAAAACATCAGAAAGAACCTCCATTCCTTTGGATGGGTTATGAACTCCATCCTGATAAATGGACAGTACAGCCTATAGTGCTGCCAGAAAAGGACAGCTGGACTGTCAATGACATACAGAAGTTAGTGGGAAAATTGAATTGGGCAAGTCAGATTTACCCAGGGATTAAAGTAAGACAATTATGTAAACTCCTTAGGGGAACCAAAGCACTAAC
>B_Cuba_2008_KP688138
CCTCAGATCACTCTTTGGCAACGAACCCTCGTCACAGTAAGAATAGGGGGGCAACTAAAGGAAGCTCTATTAGATACAGGAGCAGATGATACAGTATTAGAAGAAATGAATTTRYCAGGAAAATGGAAACCAAAAATGATAGGGGGAATTGGAGGTTTTATCAAAGTAAGACAGTATGATCAGATACCCATAGAAATTTGTGGACAYAAAGCTRTAGGTACAGTATTAATAGGACCTACACCTGTCAACATAATTGGAAGAAATCTGTTGACTCAGMTTGGGTGCACTYTAAATTTTCCTATTAGTCCTATTGAAACTGTACCAGTRAAATTAAAGCCAGGAATGGATGGCCCAAAAGTTAAACAATGGCCATTGACAGAAGAAAAAATAAAAGCATTAGTAGAAATTTGTACAGAAATGGAAAAGGAAGGRAAAATTTCAAGAATTGGGCCTGAAAATCCATACAATACTCCAGTATTTGCCATAAAGAAAAAAGACAGTACTAAATGGAGAAAGTTAGTAGATTTCAGAGAACTCAACAAGAGAACTCAAGACTTCTGGGAAGTTCAATTAGGGATACCACATCCCTCAGGATTAAAAAAGAAAAAATCAGTAACAGTACTGGATGTGGGTGATGCATATTTTTCAGT-TCCCTTAGATAAAGAATTCAGGAAGTATACTGCATTT--ACCATACCTAGTATAAACAATGAGACACCAGGAATTAGATATCAGTACAATGTGCTTCCACAGGGATGGAAAGGATCACCAGCAATATTCCAAAGTAGCATGACAAAAATCTTAGATCCTTTTAGAAAACAAYATCCAGATTTAGTTATCTATCAATACATGGATGATTTGTATGTAGGGTCTGACTTAGAAATAGAGCAGCATAGAGMAAAAATAGAGGAACTGAGARAACATCTGTTAARGTGGGGACTTACCACCCCAGACAAAAAACATCAGAAAGAACCTCCATTCCTTTGGATGGGTTATGAACTCCATCCTGATAAATGGACAGTACAGCCTRTAATGCTGCCAGAAAAAGACAGCTGGACTRTCAATGACATACAGAAGTTAGTGGGAAAATTGAATTGGGCAAGTCAGATTTATGCAGGGATTAAAGTAAAGCAATTATGTAAACTCCTTAGGGGAACCAAAGCACTAAC
>B_Cuba_2008_KP688145
CCTCAGATCACTCTTTGGCAACGACCCCTCGTCACAGTAAAAATAGGGGGRCAATTAAAGGAAGCTCTATTAGATACAGGAGCAGATGATACAGTATTAGAAGACATGAGTTTGCCAGGAAGATGGAAACCAAAAATGATAGGGGGAATTGGAGGTTTTATCAAAGTAARACAGTATGATCAGATACCCATAGAAATCTGTGGACATAAAGCTATAGGTACAGTATTARTAGGACCTACACCTGTCAACATAATTGGAAGGAACCTGTTGACTCAGATTGGGTGCACTCTAAATTTTCCTATTAGTCCTATTGAAACTGTACCAGTAAAATTAAAGCCAGGAATGGATGGCCCAAAAGTTAAACAATGGCCATTGACAGAAGAAAAAATAAAAGCATTAGTAGAAATTTGTACAGAAATGGAAAAGGAAGGGAAAATTTCAAGAATTGGGCCTGAAAATCCATACAATACTCCAGTATTTGCCATAAAGAAAAAAGACAGTACTAAATGGAGAAAATTAGTAGATTTCAGRGAACTCAATAAGAGAACTCAAGACTTCTGGGAAGTTCAATTAGGGATACCACAYCCCGCAGGATTAAAAAAGAAAAAATCAGTAACAGTACTGGATGTAGGTGATGCATATTTTTCAGT-TCCCTTAGATAAAGAATTCAGGAAGTATACTGCATTT--ACCATACCTAGTACAAACAATGAGACACCAGGGATTAGATATCAGTACAATGTGCTTCCACAGGGGTGGAAAGGATCACCAGCAATATTCCAAAGYAGCATGACAAAAATCTTAGATCCTTTTAGAAARCAAAATCCAGAKTTAGTTATCTATCAATACATGGATGATTTGTATGTAGGGTCTGACTTAGAAATAGGGCAGCATAGAAYAAAAATAGAGAAACTGAGRGAACATCTGTTAAAGTGGGGACTTACCACCCCAGACAAAAAGCATCAGAAGGAACCTCCATTCCTTTGGATGGGTTATGAACTCCATCCTGATAAATGGACAGTACAGCCTATAATGCTGCCAGAAAAAGAYAGCTGGACTGTCAATGACATACAGAAGTTAGTGGGAAAATTGAATTGGGCAAGTCAGATTTATGCAGGRATTAAAGTAAAGCAATTATGTAAACTCCTTAGGGGAACCAAAGCACTAAC
>B_Cuba_2010_JN000050
CCTCAGATCACTCTTTGGCAACGACCCCTCGTCACAATAAAAATAGGGGGGCAACTAAAGGAAGCTCTATTAGATACAGGAGCAGATGATACAGTATTAGAAGAAATGAGTTTGCCAGGAAGATGGAAACCAAAAATGATAGGGGGAATTGGAGGTTTTATCAAAGTAAAACAGTATGATCAGATACCAGTAGAAATCTGTGGACATAAAGCTATAGGTACAGTATTAGTAGGACCTACACCTGTCAACATAATTGGAAGAAATCTGTTGACTCAGATTGGGTGCACTTTAAATTTTCCTATTAGTCCTATTGAAACTGTACCAGTAAAATTAAAGCCAGGAATGGATGGCCCAAAGGTTAAACAATGGCCATTGACAGAAGAAAAAATAAAAGCATTAGTAGAAATTTGTACAGAAATGGAAAAGGAAGGGAAGATTTCAAAAATTGGGCCTGAAAATCCATACAATACTCCAGTATTTGCCATAAAGAAAAAGGACAGTACTAAATGGAGAAAATTAGTAGATTTCAGAGAACTCAACAAGAGAACTCAAGACTTCTGGGAAGTTCAATTAGGGATACCACATCCCGCAGGATTAAAAAAGAAAAAATCAGTGACAGTACTGGATGTGGGTGATGCATATTTTTCAGT-TCCCTTAGATAAAGAGTTCAGGAAGTATACTGCATTT--ACCATACCTAGTAAAAACAATGAGACACCAGGGATTAGATATCAGTACAATGTGCTACCACAGGGATGGAAAGGATCACCAGCAATATTCCAAAGTAGCATGACAAAAATCTTAGATCCTTTTAGAAAACAAAATCCAGATTTAGTTATTTATCAATACATGGATGATTTGTATGTAGGGTCTGACTTAGAAATAGGGCAGCATAGAACAAAAGTAGAGGAACTAAGAGAACATCTGTTAAGGTGGGGACTTACCACCCCAGATAAAAAGCATCAGAAAGAACCTCCATTCCTGTGGATGGGTTATGAACTCCATCCTGATAAGTGGACAGTACAGCCTATAGAGCTGCCAGAAAAAGACAGCTGGACTGTCAATGACATACAGAAGTTAGTGGGAAAATTGAATTGGGCAAGTCAGATTTATGCAGGGATTAAAGTAAGGCAATTATGTAAACTCCTTAGGGGAACCAAAGCACTAAC
>B_Cuba_2017_MK817461
CCTCAAATCACTCTTTGGCAACGACCCCTCGTCACAGTAAAAATAGGGGGGCAACTAAAGGAAGCTCTAYTAGATACAGGAGCAGATGATACAGTATTAGAAGAAATGAGTTTGCCAGGAAGATGGAAACCAAAAATGATAGGGGGAATTGGAGGTTTTATCAAAGTAAGACAGTATGATCAGATACCCATAGAAATCTGTGGACARCAAGCTATAGGCACAGTATTAATAGGACCTACACCTGTCAACATAATTGGAAGAAATCTGTTGACTCAGATTGGATGCACTCTAAATTTTCCTATTAGTCCTATTGAAACTGTACCAGTAAAATTAAAGCCAGGAATGGATGGACCAAAGGTTAAACAATGGCCATTGACAGAAGAAAAAATAAAGGCATTAGTAGAAATTTGTACAGAAATGGAAAAGGAAGGGAAAATTTCAAGAATTGGGCCTGAAAATCCATACAATACTCCAGTATTTGCCATAAAGAAAAAAGACAGTACTAAATGGAGAAAATTAGTAGATTTCAGAGAACTCAACAAAAGAACTCAAGACTTCTGGGAAGTTCAATTAGGAATACCACATCCCGCAGGATTAAAAAAGAAAAAATCAGTAACAGTACTGGATGTGGGTGATGCATATTTTTCAGT-TCCCTTAGATAAAGAATTCAGGAAGTATACTGCATTT--ACCATACCTAGTACAAACAATGAGACACCAGGGATTAGATATCAGTACAATGTACTTCCACAGGGATGGAAAGGATCACCAGCAATATTCCAAAGTAGCATGACAAAAATCTTAGATCCTTTTAGAAAACAAAATCCAGAGTTAGTTATCTATCAATACATGGATGATTTGTATGTAGGGTCTGACTTAGAAATAGGGCAGCATAGAATAAAAATAGAGGACCTGAGAGAGCATCTGTTAAGGTGGGGACTTACCACCCCAGATAAAAAGCATCAGAAAGAACCTCCATTCCTTTGGATGGGTTATGAACTCCATCCTGATAAGTGGACAGTACAGCCTGTAAAGCTGCCAGAAAARGACAGCTGGACTGTCAATGACATACAGAAGTTAGTGGGGAAATTGAATTGGGCAAGTCAGATTTATCCAGGAATTAAAGTAAGGCAATTATGTAAACTTCTTAGGGGAACCAAATCACTAAC
>B_Cuba_2017_MK817490
CCTCAGATCACTCTTTGGCAACGACCCCTCGTCACAGTAAAAATAGAGGGGCAACTAAAGGAAGCTCTATTAGATACAGGAGCAGATGATACAGTATTAGAAGAAATGAATTTGCCAGGAAGATGGAAACCAAAAATGATAGGGGGAATTGGAGGTTTTATCAAAGTAAGACAGTATGATCAGGTACCCATAGAAATCTGTGGACATAAAGCTATAGGTACAGTATTAGTAGGACCTACACCTGTCAACATAATTGGAAGGAATCTGTTGACTCAGATTGGGTGCACTTTAAATTTTCCTATTAGTCCTATTGAAACTGTACCAGCAAAATTAAAGCCAGGAATGGATGGCCCAAAAGTTAAACAATGGCCATTGACAGAAGAAAAAATAAAAGCATTAGTAGAAATTTGTACAGAAATGGAAAAGGAAGGGAAAATTTCAAGAATTGGGCCTGAAAATCCATACAATACTCCAGTATTCGCCATAAAGAAAAAAGACAGTACTAAATGGAGAAAATTAGTAGATTTCAGAGAACTCAATAAGAGGACTCAAGACTTCTGGGAAGTTCAATTAGGGATACCACATCCCGCAGGATTAAAAAAGAAAAAATCAGTAACAGTACTGGATGTGGGTGATGCATATTTTTCAGT-TCCCTTAGATAAAGAATTCAGGAAGTATACTGCATTT--ACCATACCTAGTACAAACAATGAGACACCAGGGATTAGATATCAGTACAATGTGCTTCCACAGGGATGGAAAGGATCACCAGCAATATTCCAAAGTAGCATGACAAAAATCTTAGATCCTTTTAGAAAACAAAATCCAGATTTAGTTATCTATCAATACATGGATGATTTGTATGTAGGATCTGACTTAGAAATAGGGCAGCATAGAACAAAAATAGAGGAACTGAGAGATCATCTGTTAAGGTGGGGACTTACCACTCCAGACAAAAAGCATCAGAAAGAACCTCCATTCCTTTGGATGGGTTATGAACTCCATCCTGATAAATGGACAGTACAGCCTATAATGCTGCCAGAAAAAAACAGCTGGACTGTCAATGACATACAGAAGTTAGTGGGAAAATTGAATTGGGCAAGTCAGATTTACCCAGGGATTAAAGTAAAGCAATTATGTAAACTCCTTAGGGGAACCAAAGCACTAAC
>B_Cyprus_2009_JF683805
CCTCAAATCACTCTTTGGCAACGACCCCTCGTCACAATAAAGGTAGGAGGGCAAATAAAGGAAGCTCTATTAGATACAGGAGCAGATGATACAGTATTAGAAGACATGAATTTACCAGGAAAATGGAAACCAAAAATGATAGGGGGAATTGGAGGTTTTATCAAAGTAAGACAGTATGATCAGATACATATAGAAATCTGTGGACATAAAGCTGTAGGTACAGTATTAGTAGGGCCTACACCTGTCAACATAATTGGAAGAAATCTGTTGACTCAGATTGGCTGCACTTTAAATTTTCCCATTAGTCCTATTGAAACTGTACCAGTAAAATTAAAGCCAGGAATGGATGGCCCAAGAGTGAAACAATGGCCATTGACAGAAGAAAAAATAAAAGCATTAGTAGAAATTTGTACAGAAATGGAAAAGGAAGGGAAAATTTCAAAAATTGGACCTGAAAATCCATACAATACTCCAATATTTGCCATAAAGAAAAAGGACAGTACTAAGTGGAGAAAATTAGTAGATTTCAGAGAACTTAATAAGAGAACTCAAGACTTCTGGGAAGTTCAATTAGGAATACCACATCCCGCAGGGTTAAAAAAGAAAAAATCAGTAACAGTACTGGATGTGGGTGATGCATATTTTTCAGT-TCCCTTAGATAAAGACTTCAGAAAGTATACTGCATTT--ACCATACCCAGTAAAAACAATGAGTCACCAGGGATTAGATATTGCTACAATGTGCTTCCACAAGGATGGAAGGGATCCCCAGCAATATTCCAATATAGCATGACAAAAATCTTAGAGCCTTTTAGAAAACAAAATCCAGACATGGTTATCTATCAGTATATGGATGATTTGTATGTAGGATCTGACTTAGAAATAGGGCAGCATAGAGCAAAAATAGAGGAACTGAGAGACCATTTGTTAAAGTGGGGATTTACCACACCAGACAAAAAACATCAGAAAGAACCCCCATTCCTTTGGATGGGTTATGAACTCCATCCTGATAAATGGACAGTACAGCCTATAGTGCTGCCAGAAAAAGACAGCTGGACTGTCAATGACATACAGAAATTAGTGGGTAAATTGAATTGGGCAAGTCAGATTTATCCAGGAATTAAAATAAAGCAACTATGTAAACTCCTTAGGGGAACCAAAGCACTAAC
>B_Cyprus_2017_ON989225
CCTCAAATCACTCTTTGGCAACGACCCCTCGTCACAATAAAGATAGGAGGGCAAATAAAGGAAGCTCTATTAGATACAGGAGCAGATGATACAGTATTAGAAGAAATAGATTTACCAGGAAGATGGAAACCAAAAATGATAGGGGGAATTGGAGGTTTTATCAAAGTAAGACAGTATGATCAGATAGCTATGGAAATCTGTGGACATAAAGCTGTAGGTACAGTATTAGTAGGACCTACTCCTGTCAACATAATTGGAAGAAATCTGTTGACTCAGATTGGCTGCACTTTAAATTTTCCTATTAGTCCTATTGAAACTGTACCAGTGAAACTAAAGCCAGGAATGGATGGCCCAAAAGTGAAACAATGGCCATTGACAGAAGAAAAAATAAAAGCATTAGTAGAAATTTGTACAGAAATGGAAAAGGAAGGGAAAATTTCAAAAATTGGGCCTGAAAATCCATACAATACTCCAATATTTGCCATAAAGAAAAAGGACAGTACTAAGTGGAGAAAATTAGTAGATTTCAGAGAACTTAATAAGAGAACTCAAGACTTCTGGGAAGTTCAATTAGGAATACCACATCCCGCAGGGTTAAAAAAGAAAAAATCAGTAACAGTACTGGATGTGGGTGATGCATATTTCTCAGT-TCCCTTAGATAAAGACTTCAGAAAGTATACGGCATTT--ACCATACCTAGTACAAACAATGAGACACCAGGGATTAGATATTGCTACAATGTGCTTCCACAGGGGTGGAAAGGATCACCAGCAATATTTCAACAAAGCATGACAAAAATCTTAGAGCCTTTTAGAAAACAAAATCCAGAGATAGTTATCTATCAGTATATGGATGATCTGTATGTAGGATCTGACTTAGAATTGGGGCAGCATAGAGCAAAAATAGAGGAACTGAGAGAACATTTGTTAAAGTGGGGATTTACCACACCAGACAAAAAACATCAGAAAGAACCTCCATTTCTTTGGATGGGTTATGAACTCCATCCTGATAAATGGACAGTACAGCCCATAATGCTGCCAGAAAAAGACAGCTGGACTGTCAATGACATACAGAAATTAGTGGGAAAATTAAATTGGGCAAGTCAGATTTATCCAGGGATTAAAGTAAAGCAACTATGTAAACTCCTTAGGGGAACCAAAGCACTAAC
>B_Cyprus_2017_ON989233
CCTCAGATCACTCTTTGGCAACGACCCCTCGTCCCAATAAAGATAGGAGGGCAACTAAAGGAAGCTCTATTAGATACAGGAGCAGATGATACAGTATTAGAAGAAATAGATTTACCAGGAAGATGGAAACCAAAAATGATAGGGGGAATTGGAGGTTTTATCAAAGTAAGACAGTATGATCAGATAGCTATAGAAATCTGCGGACATAAAGCTATAGGTACAGTATTAGTAGGACCTACTCCTGTCAACATAATTGGAAGAAATCTGTTGACTCAGCTTGGCTGCACTTTAAATTTTCCTATTAGTCCTATTGAAACTGTACCAGTGAAACTAAAGCCAGGAATGGATGGCCCAAAAGTGAAACAATGGCCATTGACAGAAGAAAAAATAAAAGCATTAGTAGAAATTTGTACAGAAATGGAAAAGGAAGGGAAGATTTCAAAAATTGGGCCTGAAAATCCATACAATACTCCGATATTTGCCATAAAGAAAAAAGACAGTACTAAGTGGAGAAAATTAGTAGATTTCAGAGAACTTAATAAGAAAACTCAAGACTTCTGGGAAGTTCAATTAGGAATACCACATCCCGCAGGGTTAAAAAAGAAAAAATCAGTAACAGTACTGGATGTGGGTGATGCATATTTCTCAGT-TCCCTTAGATAAAGACTTCAGAAAGTATACTGCATTT--ACCATACCTAGTACAAACAATGAGACACCAGGGATTAGATATTGCTACAATGTGCTTCCACAAGGGTGGAAAGGATCACCAGCAATATTCCAACAAAGCATGACAAAAATCCTAGAGCCTTTTAGAAAACAAAATCCAGAGATAGTTATCTATCAGTATATGGATGATTTGTATGTAGGATCTGACTTAGACTTGGGGCAGCATAGAGCAAAAATAGAGGAACTGAGAGAACATTTGTTAAAGTGGGGATTTACCACACCAGACAAAAAACATCAGAAAGAACCTCCATTTCTTTGGATGGGTTATGAACTCCATCCTGATAAATGGACAGTACAGCCCATAAAGCTGCCAGAAAAGGACAGCTGGACTGTCAATGACATACAGAAATTAGTGGGAAAATTAAATTGGGCAAGTCAGATTTATCCAGGGATTAAAGTAAAGCAACTATGTAAACTCCTTAGGGGAACCAAAGCACTAAC
>B_Cyprus_2017_ON989247
CCTCAAATCACTCTTTGGCAACGACCCCTCGTCACAATAAAGATAGGAGGGCAAATAAAGGAAGCTCTATTAGATACAGGAGCAGATGATACAGTATTAGAAGACATAGATTTACCAGGAAGATGGAAACCAAAAATGATAGGGGGAATTGGAGGTTTTATCAAAGTAAGACAGTATGATCAGATAGCTATAGAAATCTGTGGACATAAAGCTGTAGGTACAGTATTAGTAGGACCTACTCCTGTCAACATAATTGGAAGAAATCTGTTGACTCAGATTGGCTGCACTTTAAATTTTCCTATTAGTCCTATTGAAACTGTACCAGTGAAACTAAAGCCAGGAATGGATGGCCCAAAAGTGAAACAATGGCCATTGACAGAAGAAAAAATAAAAGCATTAGTAGAAATTTGTACAGAAATGGAAAAGGAAGGAAAAATTTCAAAAATTGGGCCTGAAAATCCATACAATACTCCGATATTTGCCATAAAGAAAAAAGACAGTACTAAGTGGAGAAAATTAGTAGATTTTAAAGAACTTAATAAGAGAACTCAAGACTTCTGGGAGGTTCAATTAGGAATACCACATCCCKCAGGGTTAAGAAAGAAAAAATCAGTAACAGTACTGGATGTGGGTGATGCATATTTCTCAGT-TCCCTTAGATAAAGACTTCAGAAAGTATACTGCATTT--ACCATACCTAGTACAAACAATGAGACACCAGGGATTAGATATTGCTACAATGTGCTTCCACAGGGGTGGAAAGGATCACCAGCAATATTCCAACAAAGCATGACAAAAATCTTAGAGCCTTTTAGAAAACAAAATCCAGAGATAGTTATCTATCAGTATATGGATGATTTGTATGTAGGATCTGACTTAGAATTGGGGCAGCATAGAGCAAAAATAGAGGAACTGAGAGAACATTTGTTGAAGTGGGGATTTACCACACCAGACAAAAAACATCAGAAAGAACCTCCATTTCTTTGGATGGGTTATGAACTCCATCCTGATAAATGGACAGTACAGCCCATAGTGCTGCCAGAAAAGGACAGCTGGACTGTCAATGACATACAGAAATTAGTGGGAAAATTAAATTGGGCAAGTCAGATTTATCCAGGGATTAAAGTAAAGCAACTATGTAAACTCCTTAGGGGAACCAAAGCACTAAC
>B_Cyprus_2020_PP909617
CCTCAAATCACTCTTTGGCAACGACCCCTCGTCTCAATAAAGGTAGGAGGGCAAATAAAGGAAGCTCTATTAGATACAGGAGCAGATGATACAGTATTAGAAGAAATGAATTTACCAGGAAAATGGAAACCAAAAWTGATAGGGGGAATTGGAGGCTTTATCAAAGTAAGGCAGTATGATCAGGTACAGCTRGAAATCTGTGGACATAAAGCTGTAGGTACAGTATTAGTAGGGCCTACACCTATCAACATAATTGGAAGAAATCTGTTGACTCAAATTGGCTGCACTTTAAATTTTCCCATTAGTCCTATTGAAACTGTACCAGTAAAATTAAAGCCAGGAATGGATGGCCCAAGAGTAAAACAATGGCCATTGACAGAAGAAAAAATAAAAGCATTAGTAGAAATTTGTACAGAAATGGAAAAGGAAGGGAAAATTTCAAAAATTGGACCTGAAAATCCATACAATACTCCAATATTTGCCATAAAGAAAAAGGACAGTACTAAGTGGAGAAAATTAGTAGATTTCAGGGAACTTAATAAGAGAACTCAAGACTTCTGGGAAGTTCAATTAGGGATACCACATCCCGCAGGGTTAAAAAAGAAAAAATCAGTAACAGTACTGGATGTGGGTGATGCATATTTTTCAGT-TCCCTTAGATAAAGACTTCAGAAAGTATACTGCATTT--ACCATACCCAGTAAAAACAATGAGTCACCAGGGATTAGATATTGCTACAATGTGCTTCCACAAGGATGGAAGGGATCCCCAGCAATATTCCAATATAGCATGACAAAAATCTTAGAGCCTTTTAGAAAACAAAATCCAGACATAGTTATCTATCAGTATATGGATGATTTGTATGTAGGCTCTGACTTAGAAATAGAGCAGCATAGAGCAAAGATAAAGGAACTGAGAGACCATTTGTTAAAGTGGGGATTTACCACACCAGACAAAAAACATCAGAAAGAACCCCCATTCCTTTGGATGGGTTATGAACTCCATCCTGATAAATGGACAGTACAGCCTATAATGCTGCCAGAAAAAGACAGCTGGACTGTCAATGACATACAGAAATTAGTGGGAAAATTGAATTGGGCAAGTCAGATTTATCCAGGAATTAAAATAAAGCAACTATGTAAACTCMTTAGAGGGACCAAAGCACTAAC
>B_Finland_2004_GQ399572
CCTCAGATCACTCTTTGGCAACGACCCCTCGTCACAATAAAGATAGGAGGGCAGCTAAAGGAAGCTCTATTAGATACAGGAGCAGATGATACAGTATTAGAAGAAATGAATTTGCCAGGAAAATGGAAACCAAAAATGATAGGGGGAATTGGAGGTTTTATCAAAGTAAGACAGTATGATCAGATACTCATAGAAATTTGCGGGCACAAAGCTATAGGTACAGTGTTAGTAGGACCTACCCCTGTCAATATAATTGGAAGAAATCTACTGACCCAGTTTGGTTGCACTTTAAATTTTCCCATTAGTCCTATTGAAACTGTACCAGTAAAACTAAAGCCAGGAATGGATGGCCCAAAAGTTAAACAGTGGCCACTGACAGAGGAAAAAATAAAAGCATTAGTAGAAATTTGTACAGAAATGGAAAAGGAAGGGAAAATTTCAAAAATTGGGCCTGAAAATCCCTACAATACTCCAGTGTTTGCCATAAAGAAAAAAGACAGTACTAAATGGAGAAAATTAGTAGATTTTAGAGAACTTAATAAGAGAACTCAAGACTTCTGGGAAGTGCAATTAGGAATACCACATCCCGCAGGATTAAAAAAGAAAAAATCAGTAACAGTGCTGGATGTGGGAGATGCATATTTTTCAGT-TCCTTTAGATGAAGACTTCAGAAAGTATACTGCATTT--ACCATACCTAGTACAAACAATGAGACACCAGGGATTAGGTATCAGTATAATGTGCTTCCACAGGGATGGAAGGGATCACCAGCAATATTCCAAAGTAGCATGACAAAAATCTTAGAACCTTTTAGAAAACAAAATCCAGAAGTAGTTATCTATCAATACATGGATGATTTGTATGTAGGATCTGACCTAGAGATAGGACAGCATAGAACAAAAATAGAGGAACTAAGACAACATCTGTTGAGGTGGGGATTTACCACACCAGATAAAAAACATCAGAAAGAACCTCCATTCCTTTGGATGGGTTATGAACTTCATCCTGATAAATGGACAGTACAGCCTATAAAGCTGCCAGAAAAAGACAGCTGGACTGTCAATGACATACAGAAGTTAGTGGGAAAATTGAATTGGGCAAGTCAGATTTATGCAGGAATTCAAGTAAAGCAGTTATGTAAACTCCTTAGGGGAACCAAAGCACTAAC
>B_France_1983_K02013
CCTCAGATCACTCTTTGGCAACGACCCCTCGTCACAATAAAGATAGGGGGGCAACTAAAGGAAGCTCTATTAGATACAGGAGCAGATGATACAGTATTAGAAGAAATGAGTTTGCCAGGAAGATGGAAACCAAAAATGATAGGGGGAATTGGAGGTTTTATCAAAGTAAGACAGTATGATCAGATACTCATAGAAATCTGTGGACATAAAGCTATAGGTACAGTATTAGTAGGACCTACACCTGTCAACATAATTGGAAGAAATCTGTTGACTCAGATTGGTTGCACTTTAAATTTTCCCATTAGTCCTATTGAAACTGTACCAGTAAAATTAAAGCCAGGAATGGATGGCCCAAAAGTTAAACAATGGCCATTGACAGAAGAAAAAATAAAAGCATTAGTAGAAATTTGTACAGAAATGGAAAAGGAAGGGAAAATTTCAAAAATTGGGCCTGAAAATCCATACAATACTCCAGTATTTGCCATAAAGAAAAAAGACAGTACTAAATGGAGAAAATTAGTAGATTTCAGAGAACTTAATAAGAGAACTCAAGACTTCTGGGAAGTTCAATTAGGAATACCACATCCCGCAGGGTTAAAAAAGAAAAAATCAGTAACAGTACTGGATGTGGGTGATGCATATTTTTCAGT-TCCCTTAGATGAAGACTTCAGGAAGTATACTGCATTT--ACCATACCTAGTATAAACAATGAGACACCAGGGATTAGATATCAGTACAATGTGCTTCCACAGGGATGGAAAGGATCACCAGCAATATTCCAAAGTAGCATGACAAAAATCTTAGAGCCTTTTAGAAAACAAAATCCAGACATAGTTATCTATCAATACATGGATGATTTGTATGTAGGATCTGACTTAGAAATAGGGCAGCATAGAACAAAAATAGAGGAGCTGAGACAACATCTGTTGAGGTGGGGACTTACCACACCAGACAAAAAACATCAGAAAGAACCTCCATTCCTTTGGATGGGTTATGAACTCCATCCTGATAAATGGACAGTACAGCCTATAGTGCTGCCAGAAAAAGACAGCTGGACTGTCAATGACATACAGAAGTTAGTGGGAAAATTGAATTGGGCAAGTCAGATTTACCCAGGGATTAAAGTAAGGCAATTATGTAAACTCCTTAGAGGAACCAAAGCACTAAC
>B_France_1983_L31963
CCTCAGATCACTCTTTGGCAACGACCCCTCGTCACAATAAAGATAGGGGGGCAACTAAAGGAAGCTCTATTAGATACAGGAGCAGATGATACAGTATTAGAAGAAATGAGTTTGCCAGGAAGATGGAAACCAAAAATGATAGGGGGAATTGGAGGTTTTATCAAAGTAAGACAGTATGATCAGATACTCATAGAAATCTGTGGACATAAAGCTATAGGTACAGTATTAGTAGGACCTACACCTGTCAACATAATTGGAAGAAATCTGTTGACTCAGATTGGTTGCACTTTAAATTTTCCCATTAGTCCTATTGAAACTGTACCAGTAAAATTAAAGCCAGGAATGGATGGCCCAAAAGTTAAACAATGGCCATTGACAGAAGAAAAAATAAAAGCATTAGTAGAAATTTGTACAGAAATGGAAAAGGAAGGGAAAATTTCAAAAATTGGGCCTGAAAATCCATACAATACTCCAGTATTTGCCATAAAGAAAAAAGACAGTACTAAATGGAGAAAATTAGTAGATTTCAGAGAACTTAATAAGAGAACTCAAGACTTCTGGGAAGTTCAATTAGGAATACCACATCCCGCAGGGTTAAAAAAGAAAAAATCAGTAACAGTACTGGATGTGGGTGATGCATATTTTTCAGT-TCCCTTAGATGAAGACTTCAGGAAGTATACTGCATTT--ACCATACCTAGTATAAACAATGAGACACCAGGGATTAGATATCAGTACAATGTGCTTCCACAGGGATGGAAAGGATCACCAGCAATATTCCAAAGTAGCATGACAAAAATCTTAGAGCCTTTTAGAAAACAAAATCCAGACATAGTTATCTATCAATACATGGATGATTTGTATGTAGGATCTGACTTAGAAATAGGGCAGCATAGAACAAAAATAGAGGAGCTGAGACAACATCTGTTAAGGTGGGGATTTACCACACCAGACAAAAAACATCAGAAAGAACCTCCATTTCTTTGGATGGGTTATGAACTCCATCCTGATAAATGGACAGTACAGCCTATAGTGCTGCCAGAAAAAGACAGCTGGACTGTCAATGACATACAGAAGTTAGTGGGGAAATTGAATTGGGCAAGTCAGATTTACCCAGGGATTAAAGTAAGGCAATTATGTAAACTCCTTAGAGGAACCAAAGCACTAAC
>B_France_1983_MH843935
CCTCAGATCACTCTTTGGCAACGACCCCTCGTCACAATAAAGATAGGGGGGCAACTAAAGGAAGCTCTATTAGATACAGGAGCAGATGATACAGTATTAGAAGAAATGAGTTTGCCAGGAAGATGGAAACCAAAAATGATAGGGGGAATTGGAGGTTTTATCAAAGTAAGACAGTATGATCAGATACTCATAGAAATCTGTGGACATAAAGCTATAGGTACAGTATTAGTAGGACCTACACCTGTCAACATAATTGGAAGAAATCTGTTGACTCAGATTGGTTGCACTTTAAATTTTCCCATTAGTCCTATTGAAACTGTACCAGTAAAATTAAAGCCAGGAATGGATGGCCCAAAAGTTAAACAATGGCCATTGACAGAAGAAAAAATAAAAGCATTAGTAGAAATTTGTACAGAAATGGAAAAGGAAGGGAAAATTTCAAAAATTGGGCCTGAAAATCCATACAATACTCCAGTATTTGCCATAAAGAAAAAAGACAGTACTAAATGGAGAAAATTAGTAGATTTCAGAGAACTTAATAAGAGAACTCAAGACTTCTGGGAAGTTCAATTAGGAATACCACATCCCGCAGGGTTAAAAAAGAAAAAATCAGTAACAGTACTGGATGTGGGTGATGCATATTTTTCAGT-TCCCTTAGATGAAGACTTCAGGAAGTATACTGCATTT--ACCATACCTAGTATAAACAATGAGACACCAGGGATTAGATATCAGTACAATGTGCTTCCACAGGGATGGAAAGGATCACCAGCAATATTCCAAAGTAGCATGACAAAAATCTTAGAGCCTTTTAGAAAACAAAATCCAGACATAGTTATCTATCAATACATGGATGATTTGTATGTAGGATCTGACTTAGAAATAGGGCAGCATAGAACAAAAATAGAGGAGCTGAGACAACATCTGTTGAGGTGGGGACTTACCACACCAGACAAAAAACATCAGAAAGAACCTCCATTCCTTTGGATGGGCTATGAACTCCATCCTGATAAATGGACAGTACAGCCTATAGTGCTGCCAGAAAAGGACAGCTGGACTGTCAATGACATACAGAAGTTAGTGGGAAAATTGAATTGGGCAAGTCAGATTTACCCAGGGATTAAAGTAAGGCAATTATGTAAACTCCTTAGAGGAACCAAAGCACTAAC
>B_Italy_2003_GQ400155
CCTCAAATCACTCTTTGGCAACGACCCCTCGTCACAATAAAGATAGGAGGGCAAATAAAGGAAGCTCTATTAGATACAGGAGCAGATGATACAGTATTAGAAGACATGAATTTACCAGGAAAATGGAAACCAAAAATGATAGGGGGAATTGGAGGTTTTATCAAAGTAAGACAGTATGATCAGATACCTATAGAAATCTGCGGACATAAAGCTGTAGGTACAGTATTAGTAGGACCTACACCTGTCAACATAATTGGAAGAAATCTGTTGACTCAGATTGGCTGCACTTTAAATTTTCCCATTAGTCCTATTGAAACTGTACCAGTAAAATTAAAGCCAGGAATGGATGGCCCAAGAGTGAAACAATGGCCATTGACAGAAGAAAAAATAAAAGCATTAGTAGAAATTTGTACAGAAATGGAAAAGGAAGGGAAAATTTCAAAAATTGGACCTGAAAATCCATACAATACTCCAATATTTGCCATAAAGAAAAAGGACAGTACTAAGTGGAGAAAATTAGTAGATTTCAGAGAACTTAATAAGAGAACTCAAGACTTCTGGGAAGTTCAATTAGGAATACCACATCCCGCAGGGTTAAAAAAGAAAAAATCAGTAACAGTACTGGATGTGGGTGATGCATATTTTTCAGT-TCCCTTAGATAAAGACTTCAGAAAGTATACTGCATTT--ACCATACCTAGTACAAACAATGAGTCACCAGGGATTAGATATTGCTACAATGKGCTTCCACAAGGATGGAAAGGATCACCAGCAATATTCCAACATAGCATGACAAAAATCTTAGAGCCTTTTAGAAAACAAAATCCAGACATAGTTATCTATCAGTATATGGATGATTTGTATSTAGGATCTGACTTAGAAATAGGGCAGCATAGAGCAAAAATAGAGGAACTGAGAGACCATTTGTTAAAGTGGGGATTTACCACACCAGACAAAAAACATCAGAAAGAACCCCCATTCCTTTGGATGGGTTATGAACTCCATCCTGATAAATGGACAGTACAGCCTATAATGCTGCCAGAAAAAGACAGCTGGACTGTCAATGACATACAGAAATTAGTGGGAAAATTGAATTGGGCAAGTCAGATTTATCCAGGAATTAAAGTAAGGCAACTATGTAAACTCCTTAGGGGAACCAAAGCACTAAC
>B_Italy_2008_GU969566
CCTCAAATCACTCTTTGGCARCGACCCCTCGTCGCAATAAAGATAGGGGGGCAGCTGARGGAAGCTCTATTAGATACAGGAGCAGATGATACAGTATTAGAAGAAATGAMTTTGCCAGGAAGATGGAAACCAAAAATGATAGGGGGAATTGGAGGTTTTATCAAAGTAAGACAGTATGATCAGATACCCATAGAAATCTGTGGACATAAGGCTATAGGTACAGTATTAATAGGACCTACACCTGTCAACATAATTGGAAGAAATCTGTTGACTCAGATTGGTTGCACTTTAAATTTTCCCATCAGTCCTATTGAAACTGTACCAGTAAAAYTAAAGCCAGGAATGGATGGCCCAAAAGTTAAACAATGGCCATTGACAGAAGAAAAAATAAAAGCATTAWTAGAAATTTGCACAGAAATGGAAAAGGAAGGRAAAATTTCAAAAATTGGGCCTGARAATCCATACAATACTCCAGTATTTGCCATAAAGAAAAARGACAGTACTAAATGGAGAAAGTTAGTAGATTTCAGRGAACTTAATAARAGAACTCAAGACTTCTGGGAARTTCAATTAGGAATACCACATCCVGCAGGGTTAAAAAGGAAAAAATCAGTAACAGTACTGGATGTGGGTGATGCATATTTTTCAGT-TCCCTTAGATRAAGAATTCAGAAAGTATACTGCATTT--ACCATACCTAGTAGAAACAATGAGACACCAGGGATTAGATATCAGTACAATGTGCTYCCACAGGGATGGAARGGATCACCAGCAATATTCCAAAGTAGCATGACAAAAATTTTAGAGCCTTTTAGAAAAAACAATCCAGAAATAGAGATCTATCAATACATGGATGAYTTATATGTAGGATCTGACTTAGAAATAGGGCAGCATAGAACAAAAATAGAGGAACTGAGAGARCATCTGTTGAAGTGGGGRTTTACCACACCAGAYAAAAAACATCAGAAAGAACCTCCATTCCTCTGGATGGGKTATGAACTCCATCCTGATAAATGGACAGTACAGCCTATAGTGCTGCCAGAAAAAGACAGYTGGACTGTCAATGAYATACAGAAGTTAGTGGGAAAATTGAATTGGGCAAGTCAGATYTATGCAGGAATTAAAATAAAGCAATTGTGTAAACTCATTAGGGGAACTAAAKCAYTAAC
>B_Italy_2012_OR992868
CCTCAAATCACTCTTTGGCAACGACCCCTYGTYRCARTAARGRTAGGAGGGCAAWTAAAGGAAGCTCTATTAGATACAGGAGCAGATGATACAGTATTAGAAGAAATAGATTTACCAGGAAGATGGAAACCAAAAATGATAGGGGGAATTGGAGGTTTTATCAAAGTAAGACAGTATGACCAGATAMCTATAGAAATCTGYGGACATAAAGCTGTAGGTACAGTATTAGTAGGACCTACACCTGTCAACATAATTGGAAGAAATCTGTTGACTCAGATTGGCTGCACTTTAAATTTTCCCATTAGTCCTATTGAAACTGTACCAGTAAAATTAAAGCCAGGAATGGATGGCCCAAGAGTGAAACAATGGCCATTGACAGAAGAAAAAATAAAAGCATTAGTAGAAATTTGTACAGAAATGGAAAAGGAAGGGAAAATTTCAARAATTGGGCCTGAAAATCCATACAATACTCCAATATTTGCCATAARGAAAAAAGACAGTACTAAGTGGAGAAAATTAGTAGAYTTCAGAGAACTTAATAAGAGAACTCAAGACTTCTGGGAAGTTCAATTAGGAATACCACATCCCKCAGGGTTAAAAAAGAAAAAATCAGTAACAGTACTAGATGTGGGTGATGCATATTTTTCAGT-TCCCTTRGAYAAAGACTTCAGAAARTAYACTGCATTT--ACCATACCTAGTACAAACAATGAGACACCAGGGACTAGATATTGTTACAATGTACTCCCACARGGATGGAAAGGATCACCAGCAATATTCCAACATAGCATGACAAAAATATTAGAGCCTTTTAGAAAACACAATCCAGACATAGTTATCTATCAGTATATGGATGATTTGTATGTAGGATCTGACTTAGAAATAGGGCAGCATAGAGCAAAAATAGAGGAACTGAGARACCATTTATTGAAATGGGGATTTGAAACACCAGACAAAAAACATCAGAAAGAACCTCCATTYCTTTGGATGGGTTATGAACTCCATCCTGATAAATGGACAGTACAGCCTATAATGCTGCCAGAAAARGACAGCTGGACTGTCAATGACATACAGAAATTAGTGGGAAAATTAAATTGGGCAAGTCAGATTTATCCAGGAATTAAAGTAAGGCAACTATGTAAACTCCTTAGGGGAACCAAAGCACTAAC
>B_Italy_2015_OR992994
CCTCAAATCACTCTTTGGCRACGACCCATCGTCACAGTAAGGATAGRGGGGCAACTAAAGGAAGCTCTATTAGATACAGGAGCAGATGATACAGTACTAGAAGAAATGRCTTTGCCAGGAARATGGAAACCAAAAATGATAGGGGGAATTGGAGGTTTTATCAAAGTAAGACAGTATGATCAGRTATGTGTGGAAATTTGTGGAMARAAAGCTATAGGTACAGTATTAGTAGGACCTACACCTGTCAACATAATTGGAAGAAATCTGTTGACTCAGATTGGTTGCACTTTAAATTTTCCCATTAGTCCTATTGAAACTGTACCAGTAAAATTAAAGCCAGGAATGGATGGCCCAAAAGTTAAACAATGGCCATTGACAGAAGAAAAAATAAAAGCATTAGTAGAAATTTGTACAGAAATGGAAAAGGAAGGRAAAATTTCAAAAATTGGGCCTGAAAATCCATACAATACTCCAATATTTGCAATAAAGAAAAAAGACAGTACTAAATGGAGAAARTTAGTAGATTTYAGRGAACTTAATAAGAAAACTCAAGACTTCTGGGAARTTCAATTRGGAATACCACATCCCGCAGGGTTAAAAAAGAAAAAATCAGTAACAGTACTAGATGTGGGTGATGCATATTTCTCAGT-TCCCTTAGACAAAGATTTCAGAAAGTATACTGCATTY--ACCATACCTAGTRTAAACAAYGAGACACCAGGGATTAGATATCAGTACAATGTGCTYCCACAGGGATGGAAAGGATCCCCAGCTATATTCCAAAGTAGCATGACAAAAATCTTAGAGCCTTTTAGAAAACAMAATCCAGACCTAGTTATCTATCAATACATGGATGATTTRTATGTAGGGTCTGAYTTAGAAATAGGGCAGCACAGAACAAAAATAGAGGAACTRAGACAACATCTGTTGAAGTGGGGATTTACCACACCAGACAAAAAACATCAGAAAGARCCTCCATTYCTTTGGATGGGCTATGAACTCCAYCCTGATAAATGGACAGTACAACCTATAGTGYTACCAGAAAAAGATAGCTGGACAGTCAATGACMTACAGAAGTTAGTGGGAAAGTTAAATTGGGCAAGYCAAATCTACCCAGGAATTAAAGTAAGGCAATTATGTAAACTCCTTAGGGGGRCCAAAGCACTAAC
>B_Italy_2016_OR993222
CCTCAAATCACTCTTTGGCAACGACCCCTCGTCACAATAAAGATAGGAGGGCAAGTAAAGGAAGCTCTATTAGATACAGGAGCAGATGATACAGTATTAGAAGAAATGAATTTACCAGGAAAATGGAAACCAAAAATGATAGGGGGAATTGGAGGTTTTATCAAAGTAAGACAATATGATCAGATACCTGTAGATATCTGCGGGCATAGAGCTGTAGGTACAGTATTAGTAGGACCTACACCTGTCAACATAATTGGAAGAAATCTGTTGACTCAGATTGGCTGCACTTTAAATTTTCCCATTAGTCCTATTGAAACTGTACCAGTAAAATTAAAGCCAGGAATGGATGGCCCAAGAGTGAAACAATGGCCATTGTCAGAAGAAAAAATAAAAGCATTAGTAGAAATTTGTACAGAAATGGAAAAGGAAGGGAAAATATCAAAAATTGGGCCTGAAAATCCATACAATACTCCAATATTTGCTATAAAGAAAAAAGACAGTACTAAGTGGAGAAAGTTAGTAGATTTCAGGGAACTTAATAAGAGAACTCAAGACTTCTGGGAAGTTCAATTAGGAATACCACATCCTTCAGGGTTAAAAAAGAAAAAATCAGTAACAGTACTGGATGTGGGTGATGCATATTTTTCAGT-TCCCTTAGATAAAGACTTCAGAAAGTATACTGCATTT--ACCATACCTAGTACAAATAATGAGACACCAGGGATCAGATATTGTTACAATGTGCTTCCACAAGGATGGAAAGGATCACCAGCAATATTCCAACATAGCATGACAAAAATCTTAGAGCCTTTTAGAAAGAAAAATCCAGAGCTGGTTATCTATCAATATATGGATGATTTGTATGTAGGATCTGACTTAGAAATAGAGCAGCATAGAGCAAAAATAGAGGAACTGAGAGACCATTTGTTGAAGTGGGGGTTTACCACACCAGACAAAAAACATCAGAAAGAACCTCCATTCCTTTGGATGGGTTATGAACTCCATCCTGAAAAATGGACAGTACAGCCTATAGTGTTGCCAGAACAAGACAGCTGGACTGTCAATGACATACAGAAATTAGTGGGAAAATTAAATTGGGCAAGTCAGATTTATCCAGGAATTAAAGTAAAGCAACTATGTAAACTCCTTAGGGGAACCAAAGCACTAAC
>B_Italy_2016_OR993803
CCTCAGATCACTCTTTGGCAACGACCCCTCGTCACARTAAAAATAGGGGGRCAAATAAAGGAAGCTCTATTAGATACAGGAGCAGATGATACAGTAWTAGAAGAAATGTGTTTGCCAGGAAGATGGAAACCAAGAATGATAGGGGGAATTGGAGGTTTTATCAAAGTAAAACAGTATGATCAGATATCAGTAGAMATCTGTGGACATAAAGCTATAGGTACAGTATTAATAGGACCTACACCTGTCAACATAATTGGAAGAAATCTGTTGACTCAGATTGGRTGCACTTTAAATTTTCCTATTAGTCCTATTGAAACTGTACCAGTAAAATTAAAGCCAGGAATGGATGGCCCAAAGGTTAAACAATGGCCATTGACAGAAGAAAAAATAAAAGCATTAGTAGAAATTTGTACAGAAATGGAAAAGGAAGGGAAGATTTCAAAAATTGGGCCTGAAAAYCCATACAATACTCCAGTATTTGCCATAAAGAAAAAGGACAGTACTAAATGGAGAAAATTAGTAGATTTCAGAGAACTCAACAAGAGAACTCAAGACTTCTGGGAAGTTCAATTAGGAATACCACATCCCGCAGGATTAAAAAAGAAAAAATCAGTGACAGTACTGGATGTGGGTGATGCATATTTTTCAGT-TCCCTTAGATGAAGAGTTCAGGAAGTATACTGCATTT--ACCATACCTAGTATAAATAATGAGACACCAGGGATTAGATATCAGTACAATGTGCTACCACAGGGATGGAAAGGATCACCAGCAATATTCCAAAGTAGCATGACAAAAATCTTAGATCCTTTTAGAAAACAAAATCCAGATTTAGTTATTTATCAATACATGGATGATTTRTATGTAGGGTCTGACTTAGAAATAGGGCAGCATAGAACAAAAGTAGAGGAACTAAGAGAACATCTGTTAAAGTGGGGATTTACCACCCCAGATAAAAAGCATCAGAAAGAACCTCCATTCCTGTGGATGGGTTATGAACTCCATCCTGATAAGTGGACAGTACAGTCTATAGAGCTGCCAGAAAAAGACAGCTGGACTGTCAATGACATACAGAAGTTAGTGGGAAAATTGAATTGGGCAAGTCAGATTTATGCAGGGATTAAAGTAAAGCAATTATGTAAACTCCTGAGGGGAACCAARGCACTAAC
>B_Mexico_2009_KC168593
CCTCAAATCACTCTTTGGCAACGACCCCTCGTCACAATAAAGATAGGGGGGCAGCTAAAGGAAGCTCTATTAGATACAGGAGCAGATGATACAGTATTAGAAGAAATGAATTTGCCAGGAAGATGGAAACCAAAAATGATAGGGGGAATTGGAGGTTTTATCAAAGTAAGACAGTATGATCAGRTATCCATAGAGATCTGTGGACATAAAGCTGTAGGTACAGTATTAGTAGGACCTACACCTGTCAACATAATTGGAAGAAATCTGTTGACTCAGATTGGTTGCACTTTAAATTTTCCTATTAGTCCTATTGAAACTGTACCAGTAAAATTAAAGCCAGGAATGGATGGCCCAAGAGTTAAACAATGGCCATTGACAGAAGAAAAAATAAAAGCATTAGTAGAAATTTGTACAGAGATGGAAAAGGAAGGGAAAATTTCAAAAATTGGGCCTGAAAATCCATACAATACTCCAGTATTTGCCATAAAGAAAAAAGACAGTACTAAATGGAGAAAATTAGTAGATTTCAGAGAACTTAATAAGAGAACTCAAGACTTCTGGGAAGTTCAATTAGGAATACCACATCCCGCAGGATTAAAAAAGAAAAAATCAGTAACAGTACTGGATGTGGGTGATGCATATTTTTCAGT-TCCCTTAGATGAAGACTTCAGGAAGTATACTGCATTT--ACCATACCTAGTATAAACAATGAGACACCAGGGATTAGATATCAGTACAATGTACTTCCACAGGGATGGAAAGGATCACCAGCAATATTCCAAAGTAGCATGACAAAAATCTTAGAGCCTTTTAGAAAACAAAATCCAGACATAGTTATCTATCAATACATGGATGATTTGTATGTAGGATCTGACTTAGAAATAGGGCATCATAGAACAAAAATAGAGGAACTGAGACAACATCTGTTGAAGTGGGGATTTACCACACCAGACAAAAAGCATCAGAAAGAACCTCCATTCCTTTGGATGGGTTATGAACTCCATCCTGATAAATGGACAGTACAGCCTATAAAGCTGCCAGAAAAAGACAGCTGGACTGTCAATGACATACAGAAGTTAGTGGGAAAATTGAATTGGGCAAGTCAGATTTATCCAGGGATTAAAGTAAAGCAATTATGTAAACTCCTTAGGGGAACCAAAGCACTAAC
>B_Norway_2004_GQ399705
CCTCAGATCACTCTTTGGCAACGACCCCTCGTCACAATAAAGATAGGGGGGCAACTAAAAGAAGCTCTATTAGATACAGGAGCAGATGATACAGTGTTAGAAGAAATGAGTTTGCCAGGAAGATGGAAACCAAAAATGATAGGGGGAATTGGAGGTTTTATCAAAGTAAGACAGTATGATCAGATAGCCATAGAAATCTGTGGACATAAAGCTATAGGTACAGTGTTARTAGGACCTACACCTGTCAACATAATTGGAAGAAATCTGTTGACTCAGATTGGTTGCACTTTAAATTTTCCCATTAGTCCTATTGAAACTGTACCAGTAAAATTAAAGCCAGGAATGGATGGCCCAAAAGTTAAACAATGGCCACTGACAGAAGAAAAAATAAAAGCATTAGTAGAAATTTGTACAGAAATGGAAAAGGAAGGGAAAATTTCAAAAATTGGGCCTGAAAATCCATACAATACTCCAGTATTTGCCATAAAGAAAAAGGACAGTACTAAATGGAGAAAATTAGTAGATTTCAGAGAACTTAATAAGAGAACTCAAGACTTCTGGGAAGTTCAATTAGGAATACCACATCCAGCAGGGTTAAAAAAGAAAAAATCMGTAACAGTACTGGATGTGGGTGATGCATATTTTTCAGT-TCCTTTAGATAAAGACTTTAGGAAGTATACTGCATTT--ACCATACCTAGTGTAAACAATGAGACACCAGGGATCAGATATCAGTACAATGTGCTTCCGCAGGGGTGGAAGGGATCACCAGCAATATTCCAATGTAGTATGACAAAAATCTTAGAGCCTTTTAGAAAACAAAATCCAGACATAGWTATCTATCAGTACATGGATGATTTGTATGTAGGATCTGACTTAGAAATAGGACAGCATAGAACAAAAATAGAGGAACTGAGACAACATCTGTTGAMGTGGGGGTTTACCACACCAGACAAAAAACATCAGAAAGAACCTCCATTCCTTTGGATGGGTTATGAGCTCCATCCTGATAAATGGACAGTACAGCCTATAGWGCTGCCAGAAAAAGACAGCTGGACTGTCAATGATATACAAAAGTTAGTGGGAAAATTGAATTGGGCAAGTCAGATTTATGCAGGAATTAAAGTGAGGCAATTATGTAAACTTCTTAGGGGAGCTAAAGCACTAAC
>B_Poland_2012_KM284206
CCTCAGATCACTCTTTGGCAACGACCCCTCGTCACAGTAAGGATAGGGGGGCAACTAAAGGAAGCTCTATTAGATACAGGAGCAGATGATACAGTATTAGAAGAAATGGAATTACCAGGGAGATGGAAACCAAAAATGATAGGGGGAATTGGAGGTTTTATCAAAGTAAGACAGTATGAGCAGRTACCCATAGAAATCTGTGGGCATAAAGCTATAGGTACAGTATTAGTAGGACCTACACCTGTCAACATAATTGGAAGAAATCTGTTGACTCAACTCGGTTGCACCTTAAATTTTCCCATTAGTCCTATTGAAACTGTACCAGTAAAATTAAAGCCAGGAATGGATGGCCCAAGAGTTAAACAATGGCCATTGACAGAAGAAAAAATAAAAGCATTAGTAGAAATTTGTACAGAAATGGAAAAAGAAGGGAAAATTTCAAAAATTGGGCCTGAAAATCCATACAATACTCCAATATTTGCCATAAAGAAAAAAGATAGTACTAAATGGAGAAAATTAGTAGATTTCAGAGAACTTAATAARAGAACTCAAGATTTCTGGGAAGTTCAATTAGGCATACCACATCCYGCAGGGTTAAAAAAGAAAAATTCAGTAACAGTACTGGATGTGGGTGATGCATATTTTTCAAT-CCCTTTGGATGAAAGCTTCAGGAAGTATACTGCATTT--ACCATACCTAGTATAAACAATGAGACACCAGGAATTAGATATCAGTACAATGTGCTTCCACAGGGGTGGAAAGGATCACCAGCAATATTCCAAGCTAGCATGACAARAATYTTAGAGCCTTTTAGAAAACAAAATCCAGASATAGTTATCTATCAATACATGGATGAYTTGTATGTAGGATCTGACTTAGAAATAGGGAAGCATAGAACAAAAATAGAGGAACTRAGACAACATCTGTTGGGGTGGGGATTAACCACACCAGACAAAAAACATCAGAAAGAACCTCCATTCCTTTGGATGGGATATGAACTCCATCCTGACAAATGGACAGTACAGCCTATAGTGCTACCAGAAAARGACAGCTGGACTGTCAATGACATACAAAAGTTAGTGGGAAAATTRAATTGGGCAAGTCAGATTTACCCAGGAATTAAGGTAAGGCACTTGTGCAAACTCCTTAGGGGAACCAAAGCACTAAC
>B_Poland_2012_MZ218976
CCTCAAATCACTCTTTGGCAACGACCCATCGTCACAATAAAGATAGAGGGGCAACTAAAGGAAGCTCTATTAGATACAGGAGCAGATGATACAGTATTAGAAGAAATGAATTTGCCAGGAAGATGGAAACCAAAAATGATAGGGGGAATTGGAGGTTTTATCAAAGTGAAACAGTATGATCAGATAACCATAGAAATCTGTGGCCATAAAGCAACAGGTACAGTATTAATAGGACCTACACCTGTCAACATAATTGGAAGAAATCTGTTGACCCAGCTTGGTTGCACTTTAAATTTTCCCATTAGTCCTATTGAAACTGTACCAGTAAAATTAAAGCCAGGAATGGATGGCCCAAAAGTTAAACAATGGCCATTGACAGAAGAAAAAATAAAAGCATTAACAGAAATTTGTACAGAAATGGAAAAGGAAGGAAAAATCTCAAAAATTGGGCCTGAAAATCCATATAATACTCCAGTATTTGCCATAAAGAAAAAGGACAGTACTAAGTGGAGAAAGTTAGTAGATTTCAGAGAACTTAATAAGAGAACTCAAGACTTCTGGGAAGTTCAATTAGGAATACCACATCCTGCAGGGTTAAAAAAGAAAAAATCAGTAACAGTATTGGATGTGGGTGATGCATATTTCTCAGT-TCCTTTGGATAAGGACTTTAGGAAGTATACTGCATTT--ACCATACCTAGTATAAACAATGAGACACCAGGGGTTAGATATCAGTACAATGTGCTCCCACAGGGATGGAAAGGATCACCAGCAATATTCCAAAGTAGCATGATAAAGATCTTAGAGCCCTTTAGAAAACAAAATCCAGAAATGGTTATCTATCAATACATGGATGATTTGTATGTAGGATCTGATTTAGAAATAGGGCAGCATAGAACAAAAATAGAGGAACTGAGAGAACATCTGTTGAGGTGGGGGTTCACTACACCAGACAAAAAACATCAGAAAGAACCCCCCTTCCTTTGGATGGGTTATGAACTCCATCCTGATAAATGGACAGTACAGCCTATAGCACTGCCAGAAAAGGACAGTTGGACTGTCAATGACATACAGAAATTAGTGGGAAAATTGAATTGGGCAAGTCAGATTTACCCAGGGATTAAAGTAAGGCAATTATGTAAACTCCTTAGGGGACCCAAAGCACTAAC
>B_Poland_2013_KM284242
CCTCAAATCACTCTTTGGCAACGACCCTTAGTCACAATAAAGATAGGGGGGCAACTAAAGGAAGCTCTATTAGATACAGGAGCAGATGATACAGTAMTAGAAGAAATGAGTTTGCCAGGAAAATGGAAACCAAAAATGATAGGGGGAATTGGAGGTTTTATCAAAGTAAGACAGTATGATCAGATATGTGTGGAAATTTGTGGACACAAAGCTATAGGTACAGTATTAGTAGGACCTACACCTGTCAACATAATTGGAAGAAATCTGTTGACTCAGATTGGTTGCACTTTAAATTTTCCCATTAGTCCTATTGAAACTGTACCAGTAAAATTAAAGCCAGGAATGGATGGCCCAAAAGTTAAACAATGGCCATTGACAGAAGAAAAAATAAAAGCATTAGTAGAAATTTGTACAGAAATGGAAAAGGAAGGGAAAATTTCAAAAATTGGGCCTGAAAATCCATACAATACTCCAATATTTGCAATAAAGAAAAAAGACAGTACTAAATGGAGAAAATTAGTAGATTTCAGAGAACTTAATAAGAAAACTCAAGACTTCTGGGAAGTTCAATTAGGAATACCACATCCCGCAGGGTTAAAACAGAAAAAATCAGTAACAGTACTAGATGTGGGTGATGCATATTTTTCAGT-TCCCTTAGACAAAGACTTCAGAAAGTATACTGCATTT--ACCATACCTAGTATAAACAATGAGACACCAGGGATTAGATATCAGTAYAATGTGCTCCCACAGGGATGGAAAGGATCCCCAGCTATATTCCAAAGTAGCATGACAAAAATCTTAGAGCCTTTTAGRAAACAAAATCCAGACCTAGTTATCTATCAATACATGGATGATTTATATGTAGGCTCTGACTTGGAAATAAGGCAGCATAGAACAAAAATAGAGGAACTGAGACAACATCTGTTGAAGTGGGGATTTACCACACCAGACAAAAAACATCAGAAAGAACCTCCATTCCTTTGGATGGGCTATGAACTCCATCCGGATAAATGGACAGTACAACCTATAGWGCTGCCAGAAAAGGACAGCTGGACAGTCAATGACATACAGAAGTTAGTGGGAAAATTAAATTGGGCAAGTCAAATTTACCCAGGAATTAARGTAAGGCAATTATGTAAACTCCTTAGGGGGGCCAAAGCACTAAC
>B_Poland_2013_KM284466
CCTCAAATCACTCTTTGGCAACGACCCATCGTCACAGTAARGATAGRGGGACAACTAAAGGAAGCTCTATTAGATACAGGAGCAGATGATACAGTACTAGAAGAAATGAATTTGCCAGGAAGATGGAAACCAAAAATGATAGGGGGAATTGGAGGTTTTATCAAAGTAAGACAGTATGATCAGRTATGCATAGAAATTTGTGGACACAAAGCTATAGGTACAGTATTAGTAGGACCTACACCTGTCAACATAATTGGAAGAAATCTGTTGACTCAGATTGGWTGCACTTTAAATTTTCCCATTAGTCCTATTGAAACTGTACCAGTAAAATTAAAGCCAGGAATGGATGGCCCAAAAGTTAAACARTGGCCATTGACAGAAGAAAARATAAAAGCATTAATAGAAATTTGTACAGAAATGGAAAAGGAAGGRAAAATTTCAAARATTGGGCCTGAAAATCCATACAATACTCCAATATTTGCAATAAAGAAAAAAGACAGTACTAAATGGAGAAAATTAGTAGATTTCAGAGAACTTAATAAGAAAACTCAAGACTTCTGGGAAGTGCAGTTAGGAATACCACATCCCGCAGGGTTAAAAAAGAAAAAATCAGTAACAGTACTGGATGTGGGTGATGCATATTTTTCAGT-TCCTTTAGACAAAGACTTCAGAAAGTATACTGCATTT--ACCATACCTAGTATAAACAATGAGACACCAGGGATTAGATATCAGTACAATGTGCTCCCACAGGGATGGAAAGGATCACCAGCTATATTCCAAAGTAGTATGACAAAAATCTTAGAACCTTTTAGAAAGCAAAATCCAGACCTAGTTATCTATCAATACATGGATGATTTATATGTAGGATCTGACTTAGAAATAGGGCAGCATAGAACAAAAATAGAGGAACTGAGACAACATCTGTTGAAGTGGGGRTTTACCACACCAGACAAAAAACACCAGAAAGAACCTCCATTCCTTTGGATGGGCTATGAACTCCATCCTGATAAATGGACAGTACAACCTATAGWGCTGCCAGARAAAGACAGCTGGACAGTCAATGACATACAGAAGTTAGTGGGAAAATTAAATTGGGCAAGTCAAATTTACCCAGGGATTAAAGTAARGCAATTATGTAAACTCCTTAGGGGGGCCAAAGCACTAAC
>B_Poland_2013_MZ218945
CCTCAAATCACTCTTTGGCAACGACCCTTAGTCACAATAAAGATAGGGGGGCAACTAAAGGAAGCTCTATTAGATACAGGAGCAGATGATACAGTACTAGAAGAAATAAGTTTGCCAGGAAAATGGAAACCAAAAATGATAGGGGGAATTGGAGGTTTTATCAAAGTAAGACAGTATGATCAGATATGTGTGGAAATTTGTGGACACAAAGCTAYAGGTACAGTATTAGTAGGACCTACACCTGTCAACATAATTGGAAGAAATCTGTTGACTCAGATTGGTTGCACTTTAAATTTTCCCATTAGTCCTATTGAAACTGTACCAGTAAAATTAAAGCCAGGAATGGATGGCCCAAAAGTTAAACAATGGCCATTGACAGAAGAAAAAATAARAGCATTAGTAGAAATTTGTACAGAAATGGAAAAGGAAGGGAAAATTTCAAAAATTGGGCCTGAAAATCCATACAATACTCCAATATTTGCAATAAAGAAAAAAGACAGTACTAAATGGAGAAAATTAGTAGATTTCAGAGAACTTAATAAGAAAACTCARGACTTCTGGGAAGTTCAATTAGGAATACCACATCCCGCAGGGTTAAAACAGAAAAAATCAGTAACAGTACTAGATGTGGGTGATGCATATTTTTCAGT-TCCCTTAGACAAAGRCTTCAGAAAGTATACTGCATTT--ACCATACCTAGTATAAACAATGAGACACCAGGGATTAGATATCAGTACAATGTGCTCCCACAGGGATGGAAAGGATCCCCAGCTATATTYCAAWGTAGCATGACAAAAATCTTAGAGCCTTTTAGAAAACAAAATCCAGACMTAGTTATMTATCAATACATGGATGATTTATATGTAGGCTCTGACTTAGAAATAAGGCAGCATAGAACAAAAATAGAGGAACTGAGACAACATCTGTTGAAGTGGGGATTTACCACACCAGACAAAAAACATCAGAAAGAACCTCCATTCCTTTGGATGGGCTATGAACTCCATCCGGATAAATGGACAGTACAACCTATAGTGCTGCCAGAAAAAGACAGCTGGACAGTCAATGACATACAGAAGTTAGTGGGAAAATTAAATTGGGCAAGTCAAATTTACCCAGGAATTAAAGTAAGGCAATTATGTAAACTCCTTAGGGGGRCCAAAGCACTAAC
>B_Poland_2013_OP300446
CCTCAAATCACTCTTTGGCAACGACCCATCGTCACAGTAAGGATAGGGGGGCAACTAAAGGAAGCTCTATTAGATACAGGAGCAGATGATACAGTACTAGAAGAAATGAGTTTGCCAGGAAGATGGAAACCAAAAATGATAGGGGGAATTGGAGGTTTTATCAAAGTAAGACAGTATGATCAGATATGCATAGAAATTTGTGGACACAAAGCTATAGGYACAGTATTAGTAGGACCTACACCTGTCAACATAATTGGAAGAAATCTGTTGACTCAGATTGGTTGCACTTTAAATTTTCCCATTAGTCCTATTGAAACTGTACCAGTAAAATTAAAGCCAGGAATGGATGGCCCAAAAGTTAAACAATGGCCATTGACAGAAGAAAAAATAAAAGCATTAGTAGAAATTTGTACAGAAATGGAAAAGGAAGGGAAAATTTCAAAAATTGGGCCTGAAAATCCATACAATACTCCAATATTTGCMATAAAGAAAAAAGACAGTACTAAATGGAGAAAATTRGTAGATTTCAGAGAACTTAATAAGAARACTCAAGACTTYTGGGAAGTTCAATTAGGAATACCACATCCCGCAGGGTTAAAAAAGAAAAAATCAGTAACWGTACTAGATGTGGGTGATGCATATTTTTCAGT-TCCCTTAGACAAAGACTTCAGAAAGTATACTGCATTT--ACCATACCTAGYATAAACAATGAGACACCAGGGATTAGATATCAGTACAATGTGCTCCCACAGGGATGGAAAGGATCCCCAGCTATATTCCAAAGTAGCATGACAAAAATCTTAGAGCCTTTTAGAAAACAAAAYCCAGACCTRGTTATMTATCAATACATGGATGATTTATATGTAGGATCTGACTTAGAAATAGGGCMGCATAGAACAAAAATAGAGGAACTGAGACAACATYTGTTGAAGTGGGGATTTACCACMCCAGACAAAAAACACCAGAAAGAACCTCCATTCCTTTGGATGGGCTATGAACTCCATCCTGATAAATGGACAGTACAACCYATAGCGCTGCCAGARAAAGACAGCTGGACAGTCAATGACATACAGAAGTTAGTGGGAAAATTAAATTGGGCAAGTCAAATTTACCCAGGGATTAAAGTAAGRCAATTATGTAAACTCCTTAGGGGGGCCAAAGCACTAAC
>B_Poland_2014_OP298239
CCTCAGMTCACTCTTTGGCAACGACCCATCGTCACAATAAAGATAGAGGGGCAACTAAAGGAAGCTCTATTAGATACAGGAGCAGATGATACAGTATTAGAAGAAATGAATTTGCCAGGAAGATGGAAACCAAAAATGATAGGGGGAATTGGAGGTTTTATCAAAGTGAAACAGTATGATCAGATAACCATAGAAATCTGTGGCCATAAAGCAACAGGTACAGTATTAATAGGACCTACACCTGTCAACATAATTGGAAGAAATCTGTTGACCCAGCTTGGTTGCACTTTAAATTTTCCCATTAGTCCTATTGAAACTGTACCAGTAAAATTAAAGCCAGGAATGGATGGCCCAAAAGTTAAACAATGGCCATTGACAGAAGAAAAAATAAAAGCATTAACAGAAATTTGTACAGAAATGGAAAAGGAAGGAAAAATCTCAAAAATTGGGCCTGAAAATCCATATAATACTCCAGTATTTGCCATAAAGAAAAAGGACAGTACTAAGTGGAGAAAATTAGTAGATTTCAGAGAACTTAATAAGAGAACTCAAGACTTCTGGGAAGTTCAATTAGGAATACCACATCCTGCAGGGTTAAAAAAGAAAAAATCAGTAACAGTATTGGATGTGGGTGATGCATATTTCTCAGT-TCCTTTGGATAAGGACTTTAGGAAGTATACTGCATTT--ACCATACCTAGTATAAACAATGAGACACCAGGGGTTAGATATCAGTACAATGTGCTCCCACAGGGATGGAAAGGATCACCAGCAATATTCCAAAGTAGCATGACAAAGATCTTAGAGCCCTTTAGAAAACAAAATCCAGAAATGGTTATCTATCAATACATGGATGATTTGTATGTAGGATCTGATTTAGAAATAGGGCAGCATAGAACAAAAATAGAGGAACTGAGAGAACATCTGTTGAGGTGGGGGTTCACTACACCAGACAAAAAACATCAGAAAGAACCCCCCTTCCTTTGGATGGGTTATGAACTCCATCCTGATAAATGGACAGTACAGCCTATARCACTGCCAGAAAAGGACAGTTGGACTGTCAATGACATACAGAAATTAGTGGGAAAATTGAATTGGGCAAGTCAGATTTACCCAGGGATTAAAGTAAGGCARTTATGTAAACTCCTTAGGGGACCCAAAGCACTAAC
>B_Poland_2014_OP298807
CCTCAAATCACTCTTTGGCAACGACCCTTAGTCACAATAAAGATAGGGGGGCAACTAAAGGAAGCTCTATTAGATACAGGAGCAGATGATACAGTACTAGAAGAAATGAGTTTGCCAGGAAAATGGAAACCAAAAATGATAGGGGGAATTGGAGGTTTTATCAAAGTAAGACAGTATGATCAGATATGTGTGGAAATTTGTGGACACAAAGCTATAGGTACAGTATTAGTAGGACCTACACCTGTCAACATAATTGGAAGAAATCTGTTGACTCAGATTGGTTGCACTTTAAATTTTCCCATTAGTCCTATTGAAACTGTACCAGTAAAATTAAARCCAGGAATGGATGGCCCAAAAGTTAAACAATGGCCATTGACAGAAGAAAAAATAAAAGCATTAGTAGAAATTTGTACAGAAATGGAAAAGGAAGGGAAAATTTCAAAAATTGGGCCTGAAAATCCATACAATACTCCAATATTTGCAATAAAGAAAAAAGACAGTACTAAATGGAGAAAATTAGTAGATTTCAGAGAACTTAATAAGAAAACTCAAGACTTCTGGGAAGTTCAATTAGGAATACCACATCCCGCAGGGTTAAAACAGAAAAAATCAGTAACAGTACTAGATGTGGGTGATGCATATTTTTCAGT-TCCCTTAGACAAAGACTTCAGAAAGTATACTGCATTT--ACCATACCTAGTATAAACAATGAGACACCAGGGATTAGATATCAGTACAATGTGCTCCCACAGGGATGGAAAGGATCCCCAGCTATATTCCAAAGTAGCATGACAAAAATCTTAGAGCCTTTTAGAAAACAAAATCCAGACCTAGTTATCTATCAATACATGGATGATTTATATGTAGGCTCTGACTTAGAAATAAGGCAGCATAGAACAAAAATAGAGGAACTGAGACAACATCTGTTGAAGTGGGGATTTACCACACCAGACAAAAAACATCAGAAAGAACCTCCATTCCTTTGGATGGGCTATGAACTCCATCCGGATAAATGGACAGTACAACCTATAGTGCTGCCAGAAAAAGACAGCTGGACAGTCAATGACATACAGAAGTTAGTGGGAAAATTAAATTGGGCAAGTCAAATTTACCCAGGAATTAAAGTAAGGCAATTATGTAAACTCCTTAGGGGGGCCAAAGCACTAAC
>B_Poland_2015_OP298175
CCTCAGATCACTCTTTGGCAACGACCCATCGTCACAATAAAGATAGAGGGGCAATTAAAGGAAGCTCTATTAGATACAGGAGCAGATGATACAGTATTAGAAGAAATGAATTTGCCAGGTAGATGGAAACCAAAAATGATAGGGGGAATTGGAGGTTTTATCAAAGTGAAACAGTATGATCAGATAACCATAGAAATCTGTGGCCATAAAGCAACAGGTACAGTATTAATAGGGCCTACACCTGTCAACATAATTGGAAGAAATCTGTTGACCCAGCTTGGTTGCACTTTAAATTTTCCCATTAGTCCTATTGAAACTGTACCAGTAAAATTGAAGCCAGGAATGGATGGCCCAAAAGTTAAACAATGGCCATTAACAGAAGAAAAAATAAAAGCATTAACAGAAATTTGTACAGAAATGGAAAAGGAAGGAAAAATCTCAAAAATTGGGCCTGAAAATCCATATAATACTCCAGTATTTGCCATAAAGAAAAAGGACAGTACTAAGTGGAGAAAATTAGTAGATTTCAGAGAACTTAATAAGAGAACTCAAGACTTCTGGGAAGTTCAATTAGGAATACCACATCCTGCAGGGTTAAAAAAGAAAAAATCAGTAACAGTATTGGATGTGGGTGATGCATATTTCTCAGT-TCCTTTGGATAAGGACTTTAGAAAGTATACTGCATTT--ACCATACCTAGTATAAACAATGAGACACCAGGGATTAGATATCAGTACAATGTGCTCCCACAGGGATGGAAAGGATCACCAGCAGTATTCCAAAGTAGCATGACAAAGATCTTAGAGCCCTTTAGAAAACAAAATCCAGAAATAGTTATCTATCAATACATGGATGATTTGTATGTAGGATCTGATTTAGAAATAGGGCAGCATAGAACAAAAATAGAGGAACTGAGAGAACATCTGTTGAGGTGGGGGTTCACTACACCAGACAAAAAACATCAGAAAGAACCCCCCTTCCTTTGGATGGGTTATGAACTCCATCCTGATAAATGGACAGTACAGCCTATAGCACTGCCAGAAAAGGACAGTTGGACTGTCAATGACATACAGAAATTAGTGGGAAAATTGAATTGGGCAAGTCAGATTTACCCAGGGATTAAAGTAAGGCAATTATGTAAACTCCTTAGGGGACCCAAAGCACTAAC
>B_Poland_2015_OP299807
CCTCAAATCACTCTTTGGCAACGACCCATCGTCACAGTAAGGATAGAGGGACAACTAAAGGAAGCTCTATTAGATACAGGAGCAGATGATACAGTACTAGAAGAAATAAATTTACCAGGGAGATGGAAACCAAAAATGATAGGGGGAATTGGAGGTTTTATCAAAGTAAGACAGTATGATCAGATATGCATAGAAATTTGTGGACACAAAGCTATAGGTACAGTATTAGTAGGACCTACACCTGTCAACATAATTGGAAGAAATCTGTTGACTCAGATTGGTTGCACTTTAAATTTTCCCATTAGTCCTATTGAAACTGTACCAGTAAAATTAAAGCCAGGAATGGATGGCCCAAAAGTTAAACAATGGCCATTGACAGAAGAAAAAATAAAGGCATTAAYAGAAATTTGTRCAGAAATGGAAAAGGAAGGRAAAATTTCAAAAATTGGGCCTGAAAATCCATACAATACTCCAATATTTGCAATAAAGAAAAAAGACAGTACTAAATGGAGAAAATTAGTAGATTTCAGAGAACTTAATAAGAARACTCAAGACTTCTGGGAAGTTCAATTAGGAATACCACATCCCGCAGGGTTAAAAAAGAAAAAATCAGTAACAGTACTAGATGTGGGTGATGCATATTTTTCAGT-TCCCTTAGACAARGACTTYAGAAAGTATACTGCATTT--ACCATACCTAGTATAAACAATGAGACACCAGGGATTAGATATCAGTACAATGTGCTCCCACAGGGATGGAAAGGATCACCAGCTATATTCCAAAGTAGCATGATAAAAATCTTAGAGCCTTTTAGAAAACAAAATCCAGATCTAGTTATCTATCAATACATGGATGATTTATATGTAGGATCTGACTTAGAAATAGGGCAGCATAGAACAAAAATAGAGGAACTGAGACAACATCTGTTGAAGTGGGGATTTACCACACCAGACAAAAAACATCAGAAAGAACCTCCATTCCTTTGGATGGGCTATGAACTCCATCCTGATAAATGGACAGTACAACCTATAGAGCTGCCAGAGAAAGACAGCTGGACAGTCAATGACATACAGAAGTTAGTGGGAAAATTAAATTGGGCAAGTCAAATTTACCCAGGGATTAAAGTAAGGCAATTATGTAAACTCCTTAGGGGGGCCAAAGCACTAAC
>B_Poland_2015_OP301501
CCTCAGATCACTCTTTGGCAACGACCCATCGTCACAATAAAGATAGAGGGGCAACTAAAGGAAGCTCTATTAGATACAGGAGCAGATGATACAGTATTAGAAGAAATGAATTTGCCAGGAAGATGGAAACCAAAAATGATAGGGGGAATTGGAGGTTTTATCAAAGTGAAACAGTATGATCAGATAACCATAGAAATCTGTGGCCATAAAGCAACAGGTACAGTATTAATAGGACCTACACCTGTCAACATAATTGGAAGAAATCTGTTGACCCAGCTTGGTTGCACTTTAAATTTTCCCATTAGTCCTATTGAAACTGTACCAGTAAAATTAAAGCCAGGAATGGATGGCCCAAAAGTTAAACAATGGCCATTGACAGAAGAAAAAATAAAAGCATTAACAGAAATTTGTACAGAAATGGAAAAGGAAGGAAAAATCTCAAAAATTGGGCCTGAAAATCCATATAATACTCCAGTATTTGCCATAAAGAAAAAGGACAGTACTAAATGGAGAAAATTAGTAGATTTCAGAGAACTTAATAAGAGAACTCAAGACTTCTGGGAAGTTCAATTAGGAATACCACATCCTGCAGGGTTAAAAAGGAAAAAATCAGTAACAGTATTGGATGTGGGTGATGCATATTTCTCAGT-TCCTTTGGATAAGGACTTTAGGAAGTATACTGCATTT--ACCATACCTAGTATAAACAATGAGACACCAGGGGTTAGATATCAGTACAATGTGCTCCCACAGGGATGGAAAGGATCACCAGCAATATTCCAAAGTAGCATGATAAAGATCTTAGAGCCCTTTAGAAAACAAAATCCAGAAATGGTTATCTATCAATACATGGATGATTTGTATGTAGGATCTGATTTAGAAATAGGGCAGCATAGAACAAAAATAGAGGAACTGAGAGAACATCTGTTGAGGTGGGGGTTCACTACACCAGACAAAAAACATCAGAAAGAACCCCCCTTCCTTTGGATGGGTTATGAACTCCATCCTGATAAATGGACAGTACAGCCTATAGCACTGCCAGAAAAGGACAGTTGGACTGTCAATGACATACAGAAATTAGTGGGAAAATTGAATTGGGCAAGTCAGATTTACCCAGGGATTAAAGTAAGACAGTTATGTAAACTCCTTAGGGGACCCAAAGCACTAAC
>B_Poland_2016_OP298264
CCTCAGATCACTCTTTGGCAACGACCCGTCGTCACAATAAAGATAGAGGGGCAACTAAAGGAAGCTCTATTAGATACAGGRGCAGATGATACAGTATTAGAAGAAATGAATTTGCCAGGAAGATGGAAACCAAAAATGATAGGGGGAATTGGAGGTTTTATCAAAGTGAAACAGTATGATCAGATAACCATAGAAATCTGTGGCCATAAAGCAACAGGTACAGTATTAATAGGACCTACACCTGTCAACATAATTGGAAGAAATCTGTTGACCCAGCTTGGTTGCACTTTAAATTTTCCCATTAGTCCTATTGAAACTGTACCAGTAAAATTAAAGCCAGGAATGGATGGCCCAAAAGTTAAACAATGGCCATTGACAGAAGAAAAAATAAAAGCATTAACAGAMATTTGTACAGAAATGGAAAAGGAAGGAAAAATCTCAAAAATTGGGCCTGAAAATCCATATAATACTCCAGTATTTGCCATAAAGAAAAAGGACAGTACTAAGTGGAGAAAATTAGTAGATTTCAGAGAACTTAATAAGAGAACTCAAGACTTCTGGGAAGTTCAATTAGGAATACCACATCCTGCAGGGTTAAAAAAGAAAAAATCAGTAACAGTATTGGATGTGGGTGATGCATATTTCTCAGT-TCCTTTGGATAAGGACTTTAGGAAGTATACTGCATTT--ACCATACCTAGTACAAACAATGAGACACCAGGGGTTAGATATCAGTACAATGTGCTCCCACAGGGATGGAAAGGATCACCAGCAATATTCCAAAGTAGCATGACAAAGATCTTAGAGCCCTTTAGAAAACAAAATCCAGAAATGGTTATCTATCAATACATGGATGATTTGTATGTAGGATCTGATTTAGAAATAGGGCAGCATAGAACAAAAATAGAGGAACTGAGAGCACATCTGTTGARGTGGGGGTTCACTACACCAGACAAAAAACATCAGAAAGAACCCCCCTTCCTTTGGATGGGTTATGAACTCCATCCTGATAAATGGACAGTACAGCCTATAGAACTGCCAGAAAAGGACAGTTGGACTGTCAATGACATACAGAAATTAGTGGGAAAATTGAATTGGGCAAGTCAGATTTACCCAGGGATTAAAGTAAGGCAATTATGTAAACTCCTTAGGGGACCCAAAGCACTAAC
>B_Poland_2018_OP299044
CCTCARATCACTCTTTGGCAACGACCCATCGTCACAGTAAGGGTAGGGGGGCAACTAAAGGAAGCTCTATTAGATACAGGAGCAGATGATACAGTAYTAGAAGAAATGARTTTRCCAGGAARATGGAAACCAAAAATGATAGGGGGAATTGGAGGTTTTATCAAAGTAAGACAGTATGATCAGATATGTGTRGAAATTTGTGGACACAAAGCTATAGGTACAGTATTAATAGGACCTACACCTGTCAACATAATTGGAAGAAATCTGTTGACTCAGCTTGGTTGCACTTTAAATTTTCCCATTAGTCCTATTGAAACTGTACCAGTAAAATTAAAGCCAGGAATGGATGGCCCAAAAGTTAAACAATGGCCATTGACAGAAGAAAAAATAAAAGCATTARTAGAAATTTGTACAGAAATGGAAAAGGAAGGRAAAATTTCAAARATTGGGCCTGAAAATCCATACAATACTCCAATATTTGCAATAAAGAAAAAAGACAGTACTAAATGGAGAAAATTAGTAGATTTCAGAGAACTTAATAAGARAACTCAAGAYTTCTGGGAAGTTCAATTAGGAATACCACATCCCTCAGGGTTAAAAAAGAAAAAATCAGTAACAGTACTAGATGTGGGTGATGCATATTTTTCAGT-TCCCTTAGACAAAGACTTCAGAAAGTATACTGCATTT--ACCATACCTAGTATAAACAATGAGACACCAGGGATTAGATATCAGTACAATGTGCTCCCACAGGGATGGAAAGGATCCCCAGCTATATTCCAAAGTAGCATGACAAAAATCTTAGAGCCTTTTAGAAAACAAAATCCAGACCTAGTTATCTATCAATACATGGATGATTTATATGTAGGMTCTGACTTAGAAATAGGGCAGCATAGAACAAAAATAGAGGAACTGAGAAAACATCTGTTGAAGTGGGGATTTACTACACCAGACAAAAAACATCAGAAAGAACCTCCATTCCTTTGGATGGGCTATGAACTCCATCCGGATAAATGGACAGTACAACCTATAGTGCTGCCAGAAAAAGACAGCTGGACAGTCAATGACATACAGAAGTTAGTGGGAAAATTAAATTGGGCAAGTCAAATTTACCCAGGAATTAAAGTAAAGCAATTATGTAAACTCCTTAGGGGGGCCAAAGCACTAAC
>B_Romania_2009_JN982136
CCTCAAATCACTCTTTGGCAGCGACCCTTAGTTGYAATAAAGATAGGAGGGCAACTAAAGGAAGCTCTATTAGATACAGGAGCAGATGATACCGTATTAGAAGACATGARTTTGCCAGGAAAATGGAAACCAAAAATGATAGGGGGAATTGGAGGTTTTATCAAAGTAAGACAGTATGATCAGRTACCCATAGAAATCTGTGGGTATAAAGCTATAGGTACAGTATTAATAGGACCTACACCTGTCAACATAATTGGAAGAAATCTGTTGACTCAGATTGGTTGCACTTTAAATTTTCCCATAAGTCCTATTGAAACTGTACCAGTAAAATTAAAGCCAGGAATGGATGGCCCAAAAGTTAGACAATGGCCATTGACAGAAGAAAAAATAAAAGCATTAGTAGARATTTGCACAGAAATGGAAAAGGAAGGGAAAATTTCAAAAATTGGGCCTGAAAATCCATATAATACTCCAGTATTTGCCATAAAGAAAAAAGACAGTACTAAATGGAGAAAATTAGTAGATTTCAGAGAACTTAATAAGAAAACTCAAGACTTTTGGGAAGTTCAATTAGGAATACCACATCCCGCAGGGTTGAAAAAGAAAAAGTCAGTAACAGTACTGGATGTGGGTGATGCATATTTTTCAGT-TCCCTTAGATAAGGACTTTAGGAAGTATACTGCATTT--ACCATACCTAGTATAAACAATGAGACACCAGGGATCAGATATCAGTACAATGTGCTTCCAAAGGGATGGAAAGGATCACCAGCAATATTCCAAAGTAGCATGACAAAAATCTTAGAGCCTTTTAGAAAACAAAATCCAGACATAGTTATCTATCAATACATGGATGATTTGTATGTAGGATCTGACTTAGAAATAGAGCAGCATAGAGAAAAAATAGAGAAACTGAGACAACATCTGTTGAGGTGGGGATTTACCACACCAGACAAAAAACATCAAAAAGAACCTCCATTCCTTTGGATGGGTTATGAACTCCATCCTGATAAATGGACAGTACAGCCTATAGTGCTGCCAGAAAAAGACAGCTGGACTGTCAATGACATACAGAAGTTAGTGGGAAAATTGAATTGGGCAAGTCAGATTTACGCAGGGATTAAAGTAAGGCAATTATGTAAACTCCTTAGGGGAACCAAAGCACTAAC
>B_Romania_2010_JN982133
CCTCAAATCACTCTTTGGCAACGACCCCTCGTCACAATAAAGATAGGGGGGCAGCTGAGGGAAGCTCTATTAGATACAGGAGCAGATGATACAGTATTAGAAGAAATGACTTTGCCAGGAAGATGGAAACCAAAAATGATAGGGGGAATTGGAGGTTTTATCAAAGTAAGACAGTATGATCAGATACCCATAGAAATCTATGGAAAAAAGGCTATAGGTACAGTATTAATAGGACCYACACCTGTCAACATAATTGGAAGAAATCTGTTGACTCAGATTGGTTGCACTTTAAATTTTCCCATCAGTCCTATTGAAACTGTACCAGTAAAATTAAAGCCAGGAATGGATGGCCCAAAAGTTAAACAATGGCCATTGACAGAAGAAAAAATAAAAGCATTAGTAGAAATTTGCACAGAAATGGAAAAGGAAGGGAAAATTTCAAAAATTGGGCCTGAGAATCCATACAATACTCCAGTATTTGCCATAAAGAAAAAAGACAGTACTAAATGGAGAAAGTTAGTAGATTTCAGAGAACTTAATAAGAGAACTCAAGACTTCTGGGAAGTTCAATTAGGAATACCACATCCCGCAGGGTTGAAAAAGAAAAAATCAGTAACAGTACTGGATGTGGGTGATGCATATTTTTCAGT-TCCCTTAGATAAAGAATTCAGAAAGTATACTGCATTT--ACCATACCGAGTATAAACAATGAGACACCAGGGATTAGATATCAGTACAATGTACTCCCACAGGGATGGAAAGGATCACCAGCAATATTCCAAAGTAGCATGACAAAAATTTTAGAGCCTTTTAGAAAACACAATCCAGAAATAGTGATCTATCAATACATGGATGATTTATATGTAGGATCTGACTTAGAAATAGGGCAGCATAGAACAAAAATAGAGAAACTGAGAGAACATCTGTTGAGGTGGGGATTTACCACACCAGATAAAAAACATCAGAAAGAACCTCCATTCCTCTGGATGGGTTATGAACTCCATCCTGATAAATGGACAGTACAACCTATAGTGCTGCCAGAAAAAGACAGCTGGACTGTCAATGACATACAGAAGTTAGTGGGAAAATTGAATTGGGCAAGTCAGATTTATGCAGGAATTAAAATAAAGCAATTGTGTAAACTCCTTAGGGGAACTAAAGCACTAAC
>B_Romania_2010_JN982139
CCTCAAATCACTCTTTGGCAACGACCCCTCGTCACAATAARGATAGGGGGGCAGYTAAAGGAAGCTCTATTAGATACAGGAGCAGATGATACAGTATTAGAAGAAATGARTTTGCCAGGRAGATGGAAACCAAAAATGATAGGGGGAATTGGAGGTTTTATCAAAGTAAGACAGTATGATCAGATACCCRTAGAAATCTGTGGACATAAGGCTATAGGTACAGTATTAATAGGACCTACACCTGTCAACATAATTGGAAGAAATCTGTTGACTCAGCTTGGTTGTACTTTAAATTTTCCCATTAGTCCTATTGAAACTGTACCAGTAAAATTAAAGCCAGGAATGGATGGCCCAAAAGTTAAACAATGGCCATTGACAGAAGAAAAAATARAAGCATTAGTAGAAATTTGTACAGAAATGGAAAAGGAAGGGAARATTTCAARAATTGGGCCTGAAAATCCATACAATACTCCAGTATTTGCCATAAAGAAAAAGGACAGTACTAAATGGAGGAAATTAGTAGATTTCAGAGAACTTAATAAGAGAACTCAAGACTTCTGGGAAGTTCAATTAGGAATACCACATCCTGCAGGGTTAAAAAAGAAAAAATCAGTAACAGTACTAGATGTGGGTGATGCATATTTTTCAGT-TCCCTTAGATAAAGACTTCAGAAAGTATACTGCATTT--ACCATACCTAGTAGAAACAATGAGACACCAGGGATAAGATATCAGTACAATGTACTTCCACAAGGATGGAAAGGATCACCAGCAATATTCCAAAGTAGTATGACAAAAATCTTGGATCCTTTTAGAARAAACAATCCAGACATGGTTATCTATCAATACATGGATGATTTATATGTAGGATCTGACTTAGAAATAGAGCAGCATAGAACAAAAATAGAGGAACTGAGACAACATCTGTTGAAGTGGGGGTTCACCACACCAGACAAAAAACATCAGAAAGAACCTCCATTTCTYTGGATGGGTTATGAACTCCATCCTGATAAATGGACAGTACAGCCCATAACATTGCCAGAAAARGACAGCTGGACTGTCAATGACATACAGAAGTTAGTGGGAAAATTGAATTGGGCAAGTCAGATTTATCCAGGGATTAAAGTAAGGCAATTATGTAAACTCCTTAGGGGAACCAAAGCACTAAC
>B_Romania_2010_JN982143
CCTCARATCACTCTTTGGCAACGACCCCTAGTCCAAATAAAGATAGGGGGGCAAATAAAAGAAGCYCTATTAGATACAGGAGCAGACGATACAGTATTAGAGGACATGAGTTTGCCAGGAAGATGGAAACCAAAAATGATAGGGGGAATTGGAGGTTTTATCAAAGTAAGACAATATGATCAGATACTCGTAGAAATCTGTGGACATAAAGCTATAGGTACAGTATTAGTAGGACCTACACCTGTCAACATAATTGGAAGAAATCTATTGACTCAGATTGGTTGCACTTTAAATTTTCCCATTAGTCCTATTGAAACTGTACCAGTACAATTGAAACCAGGAATGGATGGCCCAAAAGTTAAGCAATGGCCATTGACAGAAGAAAARATAAAAGCATTAATAGAAATTTGCACAGAAATGGAAAAGGAAGGAAAGATTTCAAAAATTGGGCCTGAAAATCCATACAATACTCCAGTATTTGCCATAAAGAAAAAGGACAGTACTAAATGGAGAAAATTAGTAGATTTCAGAGAACTTAATAAGAGAACTCAAGACTTCTGGGAAGTTCAATTAGGAATACCACATCCTGCAGGGTTAAAAAAGAAGAARTCAGTAACAGTACTAGATGTGGGTGATGCATATTTTTCAGT-TCCCTTACATGAAAGCTTCAGGAAGTAYACTGCATTT--ACCATACCTAGTACAAACAATGAGACACCAGGGATCAGATATCAGTACAATGTGCTTCCACAAGGATGGAAAGGATCACCAACAATATTCCAATGTAGCATGACAAAAATCTTAGATCCTTTTAGAAAACAAAATCCAGACATAGTTATCTATCAATACATGGATGATTTGTATGTAGGATCTGATTTAGAAATAGGGCAGCATAGARCAAAAATAGAGGAACTAAGACAACATCTGTTGAAGTGGGGATTTACCACACCAGACAAAAAGCATCAGAAAGAGCCCCCATTCCTTTGGATGGGTTATGAACTCCATCCTGATAAATGGACAGTACAGCCTATAGTGCTGCCAGACAAAGACAGCTGGACTGTCAATGACATACAGAAGTTAGTGGGAAAATTAAATTGGGCAAGTCAGATTTATGCAGGGATTAAAACAAGGCAATTATGTAAACTCCTTAGGGGAACCAAAGCACTGAC
>B_Romania_2010_JN982144
CCTCAAATCACTCTTTGGCAACGACCCCTCGTCCCAATAARGATAGGGGGGCAACTAAAGGAAGCTCTATTAGATACAGGAGCAGATGATACAGTGTTAGAAGAAATGCATTTGCCAGGRAGATGGAAACCAAAAATGATAGGGGGAATTGGAGGTTTTATCAAAGTAAGACAGTATGATCAGGTAACCMTTGAAATCTGTGGRAAAAAAGCTATAGGTACAGTATTAGTAGGACCTACACCTGTCAACATAATTGGAAGAAATCTGTTGACTCAGATGGGTTGCACTTTAAATTTTCCCATTAGTCCTATTGAAACTGTACCAGTAAAATTAAAGCCAGGAATGGATGGCCCAAAAGTTAAACAATGGCCATTGACAGAAGAAAAAATAAATGCATTAATAGAAATTTGTACAGAAATGGAAAAGGAAGGRAAAATTTCAAAAATTGGGCCTGAAAATCCTTACAATACTCCAGTATTTGCCATAAAGAAAAAAGACAGTACTAAATGGAGAAAATTAGTAGATTTCAGAGAACTTAATAARAGAACTCAAGACTTCTGGGAAGTGCAATTAGGAATACCACAYCCTTCAGGRTTAAAAAAGAAAAARTCAGTAACAGTACTGGATGTGGGTGATGCATATTTTTCART-TCCYTTAGATRAAGAATTCAGAAAGTATACTGCATTC--ACCATACCTAGTAGAAACAATGARACACCAGGGATTAGATATCAGTACAATGTGCTTCCACAGGGATGGAAAGGATCACCAGCAATATTCCAAAGTAGCATGACAAAAATCTTAGAGCCTTTTAGAAAACAAAATCCAGACATGGTTATCTATCAATACATGGATGAYTTGTATGTAGGATCAGACTTAGAAATAGGACAGCATAGAACAAAARTAGAGGAACTGAGACAACATCTGTTGAGGTGGGGGTTTACCACACCAGACAAAAAACATCAGAARGAACCYCCATTCCTTTGGATGGGTTATGAACTCCATCCTGATAAATGGACAGTACAGCCTATAGTRYTGCCAGAAAAAGACAGCTGGACTGTCAATGACATACAGAAGTTRGTGGGAAAATTRAATTGGGCAAGTCAAATTTATCCAGGGATTAAAGTAAARCAATTGTGTARACTCCTTAGGGGAGCCAAATCACTAAC
>B_Romania_2010_JN982145
CCTCAAATCACTCTTTGGCAGCGACCCCTCGTTGCAATAAAGATAGGGGGGCAACTAAAGGAAGCTCTATTAGATACAGGAGCAGATGATACAGTATTAGAAGAAATAAATTTGCCAGGAAGATGGAAACCAAAAATGATAGGAGGAATTGGAGGTTTTATCAAAGTAAGACAGTATGATCAGATACCCATAGAAATCTGTGGGCATAAAGCTATAGGTACAGTATTGGTAGGACCTACACCTGTCAACATAATTGGAAGAAATCTGTTGACTCAGATTGGTTGTACTTTAAATTTTCCCATTAGCCCTATTGAAACTGTACCAGTAAAATTAAAGCCAGGAATGGATGGCCCAAAAGTTAAACAATGGCCATTGACAGAAGAAAAAATAAAAGCATTAGTAGAAATTTGTACAGAAATGGAAAAGGAAGGGAAAATTTCAAAAATTGGACCTGAAAATCCATACAATACTCCAGTATTTGCCATAAAGAAAAAAGACAGTACTAAATGGAGAAAATTAGTAGATTTCAGAGAACTTAATAAGAAGACTCAAGACTTYTGGGAAGTTCAATTAGGAATACCACAYCCTGCAGGGTTAAAAAAGAAAAAATCAGTAACAGTACTGGATGTGGGTGATGCATATTTTTCAGT-TCCCTTATATGAAGACTTCAGGAAGTATACTGCATTC--ACCATACCTAGTACAAACAATGAGACACCAGGGATTAGATATCAGTACAATGTACTTCCTCAAGGATGGAAAGGATCACCAGCAATATTCCAATGCAGCATGACAAAAATCTTAGAGCCTTTTAGAAAGCAAAATCCAGAATTAGTAATCTATCAATACATGGATGATTTRTATATAGGATCTGACTTAGAAATAGAACAGCATAGAACAAAAATAGAGGAACTGAGACAACATCTGTTGAGATGGGGATTTACCACACCAGACAAAAAACATCAAAAAGAACCTCCATTCCTTTGGATGGGGTATGAACTCCATCCTGATAAATGGACAGTACAACCTATAGTGTTGCCAGAAAAAGACAGCTGGACTGTCAATGACATACAGAAGTTAGTGGGAAAGTTAAATTGGGCAAGTCAGATTTACCCAGGGATTAAAGTAAGGCAATTATGTAAACTCCTTAGGGGAGCCAAAGCACTAAC
>B_Romania_2010_JN982146
CCTCAGATCACTCTTTGGCAACGACCCCTCGTCACAATAAAGATAGGGGGGCAACTAAAAGAAGCTCTATTAGATACAGGAGCTGATGATACAGTATTAGAAGACATGAATTTGCCAGGAAGATGGAAACCAAAAATGATAGGGGGAATTGGAGGTTTTATCAAAGTAAAGCAGTATGAKSAGRTACCCATAGAAATTAGTGGACATAAAGCTATAGGTACAGTRTTAATAGGACCTACACCTGTCAACATAATTGGAAGAAATCTGTTGACCCAGATTGGTTGCACTTTAAATTTTCCCATTAGTCCTATTGAAACTGTACCAGTAAAATTAAAGCCAGGAATGGATGGTCCAAAAGTTAAACAGTGGCCATTGACAGAAGAAAAGATAAAAGCATTAGTAGAAATTTGTACAGAAATGGAAAAGGAAGGAAAGATTTCAAAAATTGGGCCTGAGAATCCATACAATACACCAATATTTGCTATAAAGAAAAAAGACAGTACTAAATGGAGAAAATTAGTAGATTTTAGAGAACTTAAYAAGAGAACTCAAGACTTCTGGGAAGTTCAGTTAGGAATACCACATCCCGCAGGGTTAAAAAAGAAAAAATCAGTGACAGTACTGGATGTGGGTGATGCATATTTTTCAAT-TCCCTTAGATAAAGAATTCAGGAAGTATACTGCATTT--ACCATACCTAGTATAAACAATGAGACACCAGGAATTAGATATCAATACAATGTGCTTCCACAGGGATGGAAAGGATCACCAGCAATATTCCAAAGTAGTATGACAAAAATCTTAGAGCCTTTTAGAAAACAAAATCCAGAAATAGTTATCTATCAATACATGGATGATTTGTATGTAGGATCTGACTTAGAAATAGGGCAGCATAGAGCAAAAATAGAGGAACTGAGACAACATCTATTGAGGTGGGGACTTACCACACCAGACAAAAAACATCAGAAAGAACCTCCATTCCTTTGGATGGGTTATGAACTCCATCCTGATAAATGGACAGTACAGCCTATAGTGCTGCCAGAAAAGGACAGCTGGACTGTCAATGACATACAGAAATTAGTGGGAAAATTGAATTGGGCAAGTCAGATTTATGCAGGGATTAAAGTAAAGCAATTATGTAAACTCCTTAGGGGAGCCAAAGCATTAAC
>B_Romania_2010_JN982154
CCTCAGATCACTCTTTGGCAACGACCCCTCGTCACAATAAAAATAGGGGGGCAGCTAAAGGAAGCTCTATTAGATACAGGAGCAGATGATACAGTATTAGAAGAAATGAATTTACCAGGAAGATGGAAACCAAAAATGATAGGGGGAATTGGAGGTTTTATCAAAGTAAGACAGTATGATCAGATACCCATAGAGATCTGTGGACATAAGGCTGAAGGTACAGTATTAATAGGACCTACACCTGTCAACATAATTGGAAGAAATTTGTTGACTCAGATTGGCTGTACTTTAAATTTTCCCATTAGTCCTATTGAAACTGTACCAGTAAAATTAAAGCCAGGAATGGATGGCCCAAAAGTTAAACAATGGCCATTGACAGAAGAAAAAATAAAAGCATTAGTAGAAATTTGTACAGAGATGGAAAAGGAAGGAAAAATTTCAAAAATTGGGCCTGAAAATCCATACAATACTCCAGTATTTGCTATAAAGAAAAAGGACAGTACTAAATGGAGAAAATTAGTAGATTTCATAGAACTTAATAAGAGAACTCAAGACTTTTGGGAAGTTCAATTAGGAATACCACATCCGGCAGGGTTAAAAAAGAAAAAATCAGTAACAGTACTAGATGTGGGTGATGCATATTTTTCAGT-TCCATTAGATGAAGACTTTAGAAAGTATACTGCATTT--ACCATACCTAGTACAAACAATGAGACACCAGGGATTAGGTATCAGTATAATGTACTTCCACAGGGATGGAAAGGATCACCAGCAATATTCCAATGTAGCATGACAAAAATCTTAGAGCCTTTTAGAAAACAAAATCCAGACATAGTTATCTATCAATACATGGATGATTTGTATGTAGGATCTGACTTAGAGATAGGGCAGCATAGGACAAAGATAGATGAACTGAGAGAACATTTGTTAAAGTGGGGATTTACCACACCAGACAAAAAACATCAGAAAGAACCTCCATTCCTCTGGATGGGTTATGAACTCCATCCGGATAAATGGACAGTCCAACCTATAGTGTTGCCAGAAAAAGATAGCTGGACTGTCAATGACATACAGAAGTTAGTGGGAAAGTTGAATTGGGCAAGTCAGATTTATGCAGGGATTAAAGTAAAGCAATTATGTAAACTCATTAGGGGAACCAAGTCACTAAC
>B_Romania_2010_JN982165
CCTCAGATCACTCTTTGGCAACGACCCCTCGTCACARTAAAGATAGGGGGGCAACTAAAGGAAGCTCTATTAGATACAGGAGCAGATGATACAGTATTAGAAGAAATGAATTTGCCAGGAARATGGAAACCAAAAATGATAGGAGGAATTGGAGGTTTTATCAAAGTAAGACAGTATGATCAGATACCCATGGAAATCTGTGGGCATAAAGCTATAGGTACAGTATTRGTAGGACCTACACCTGTCAACATAATTGGAAGAAATCTGTTGACTCAGATTGGTTGTACTTTAAATTTTCCCATTAGTCCTATTGAAACTGTACCAGTAAAATTAAAGCCAGGAATGGATGGCCCAAAAGTTAAACAATGGCCATTGACAGAAGAGAAAATAAAAGCATTAGTAGAAATTTGTACAGAAATGGAAAAGGAAGGGAAAATTTCAAAAATTGGGCCTGAAAATCCATACAATACTCCAGTATTTGCTATAAAGAAAAAAGACAGTACTAAATGGAGAAAATTAGTAGATTTCAGAGAACTTAATAAGAAAACTCAAGACTTCTGGGAAGTTCAATTAGGAATACCACATCCTGCAGGGTTAAAAAAGAAAAAATCAGTAACAGTACTGGATGTGGGTGATGCATATTTTTCAGT-TCCCTTACATGAAGACTTCAGGAAGTATACTGCATTC--ACCATACCTAGTACAAACAATGAGACACCAGGGATTAGATATCAGTACAATGTACTTCCACAAGGATGGAAAGGATCACCAGCAATATTCCARTGCAGCATGACAAAAATCTTAGAGCCTTTTAGAAAGAAAAATCCAGAATTAGWTATCTATCAATACATGGATGATTTGTATGTAGGATCTGACTTAGAAWTAGAGCAGCATAGAACAAAAATAGAGGAACTGAGACAACAYCTGTTGAGATGGGGATTTACCACACCAGACAAAAAACATCAGAAAGAACCTCCATTCCTTTGGATGGGGTATGAACTCCATCCTGATAAATGGACAGTACAACCTATAGTATTGCCAGAAAAAGACAGCTGGACTGTCAATGACATACAGAAGTTAGTGGGAAAGTTGAATTGGGCAAGTCAGATTTACCCAGGGATTAAAGTAAAGCAATTGTGTAAACTCCTTAGGGGAGCCAAAGCACTAAC
>B_Romania_2010_JN982174
CCTCAAATCACTCTTTGGCAACGACCCCTCGTCACAATAAGGATAGGGGGGCAGCTAAAGGAAGCTCTATTAGATACAGGAGCAGATGATACAGTATTAGAAGAAATGAGTTTGCCAGGAAGATGGAAACCAAAAATGATAGGGGGAATTGGAGGTTTTATCAAAGTAAAACAGTATGATCAGATACCCGTAGAAATCTGTGGACATAAGGCTATAGGTACAGTATTAATAGGACCTACACCTGTCAACATAATTGGAAGAAATCTGTTGACTCAGCTTGGTTGTACTTTAAATTTTCCCATTAGTCCTATTGAAACTGTACCAGTAAAATTAAAGCCAGGAATGGATGGCCCAAAAGTTAAACAATGGCCATTGACAGAAGAAAAAATAAAAGCATTAGTAGAAATTTGTACAGAAATGGAAAAGGAGGGGAAAATTTCAAAAATTGGGCCTGAAAATCCATACAATACTCCAGTATTTGCCATAAAGAAAAAGGACAGTACTAAATGGAGGAAATTAGTAGATTTCAGAGAACTTAATAAGAGAACTCAAGACTTCTGGGAAGTTCAATTAGGAATACCACATCCTGCAGGGTTAAAAAAGAAAAAATCAGTAACAGTACTAGATGTGGGTGATGCATATTTTTCAGT-TCCCTTAGATAAAGACTTCAGAAAGTATACTGCATTT--ACCATACCTAGTAGAAACAATGAGACACCAGGGATAAGATATCAGTACAATGTACTTCCACAAGGATGGAAAGGATCACCAGCAATATTCCAAAGTAGTATGACAAAAATCTTGGATCCTTTTARAAGAAACAATCCAGACATGGTTATCTATCAATACATGGATGATTTATATGTAGGATCTGACTTAGAAATAGAGCAGCATAGAACAAAAATAGAGGAACTGAGACAACATCTGTTGAAGTGGGGGTTTACCACACCAGATAAAAAACATCAGAAAGAACCTCCATTTCTYTGGATGGGTTATGAACTCCATCCTGATAAATGGACAGTACAGCCCATAACATTGCCAGAAAAAGACAGCTGGACTGTCAATGACATACAGAAGTTAGTGGGAAAATTGAATTGGGCAAGTCAGATTTATCCAGGGATTAAAGTAAGGCAATTATGTAAACTCCTTAGGGGAACCAAAGCACTAAC
>B_Romania_2011_KJ194730
CCTCAAATCACTCTTTGGCAGCGACCCCTAGTCACAATAAAGATAGGGGGGCAACTAAAGGAAGCTCTATTAGATACAGGAGCAGATGATACAGTATTAGAAGAAATGAATTTACCAGGAAGATGGAAACCAAAAATGATAGGAGGAATTGGAGGTTTTATCAAAGTAAGACAGTATGATCAGATAGCCATAGAAATCTGTGGACATAAAGCTATAGGTACAGTATTGGTAGGACCTACACCTGTCAACATAATTGGACGAAATCTGTTGACTCAGATTGGTTGCACTTTAAATTTTCCCATTAGTCCTATTGAAACTGTACCAGTAAAATTAAAGCCAGGAATGGATGGCCCAAAAGTTAAACAATGGCCATTGACAGAGGAGAAAATAAAAGCATTAGTAGAAATTTGTACAGAAATGGAAAATGAAGGAAAAATTTCAAAAATTGGACCTGAAAATCCATACAATACTCCAGTATTTGCCATAAAGAAAAAAGACAGTACTAAATGGAGAAAATTAGTAGATTTCAGAGAACTTAATAAGAGAACTCAAGACTTCTGGGAAGTTCAATTAGGAATACCACATCCTGCAGGGTTAAAAAAGAAAAAATCAGTAACAGTACTGGATGTGGGTGATGCATATTTTTCAGT-TCCYTTATATGAAGACTTCAGGAAGTATACTGCATTC--ACCATACCTAGTACAAACAATGAGACACCAGGGATTAGATATCAGTACAATGTACTTCCTCAAGGATGGAAAGGATCACCAGCAATATTCCARTGCAGYATGACAAAAATCTTAGAGCCTTTTAGAAAGCAAAATCCAGAATTAGTCATCTATCAATACATGGATGATTTATATATAGGATCTGACTTAGAAATAGAGCAGCATAGAACAAAAATAGAGGAACTGAGACAACATCTGTTGAAATGGGGATTTACCACACCAGACAAAAAACATCAAAAAGAACCTCCATTCCTTTGGATGGGGTATGAACTCCATCCTGATAAATGGACAGTACAACCTATAGTGTTGCCAGAAAAAGACAGCTGGACTGTCAATGACATACAGAAGTTAGTGGGAAAGTTAAATTGGGCAAGTCAGATTTACCCAGGGATTAAAGTAAAGCAATTATGTAAACTCCTTAGGGGAACCAAAGCAATAAC
>B_Romania_2011_PWID_KJ194730
CCTCAAATCACTCTTTGGCAGCGACCCCTAGTCACAATAAAGATAGGGGGGCAACTAAAGGAAGCTCTATTAGATACAGGAGCAGATGATACAGTATTAGAAGAAATGAATTTACCAGGAAGATGGAAACCAAAAATGATAGGAGGAATTGGAGGTTTTATCAAAGTAAGACAGTATGATCAGATAGCCATAGAAATCTGTGGACATAAAGCTATAGGTACAGTATTGGTAGGACCTACACCTGTCAACATAATTGGACGAAATCTGTTGACTCAGATTGGTTGCACTTTAAATTTTCCCATTAGTCCTATTGAAACTGTACCAGTAAAATTAAAGCCAGGAATGGATGGCCCAAAAGTTAAACAATGGCCATTGACAGAGGAGAAAATAAAAGCATTAGTAGAAATTTGTACAGAAATGGAAAATGAAGGAAAAATTTCAAAAATTGGACCTGAAAATCCATACAATACTCCAGTATTTGCCATAAAGAAAAAAGACAGTACTAAATGGAGAAAATTAGTAGATTTCAGAGAACTTAATAAGAGAACTCAAGACTTCTGGGAAGTTCAATTAGGAATACCACATCCTGCAGGGTTAAAAAAGAAAAAATCAGTAACAGTACTGGATGTGGGTGATGCATATTTTTCAGT-TCCYTTATATGAAGACTTCAGGAAGTATACTGCATTC--ACCATACCTAGTACAAACAATGAGACACCAGGGATTAGATATCAGTACAATGTACTTCCTCAAGGATGGAAAGGATCACCAGCAATATTCCARTGCAGYATGACAAAAATCTTAGAGCCTTTTAGAAAGCAAAATCCAGAATTAGTCATCTATCAATACATGGATGATTTATATATAGGATCTGACTTAGAAATAGAGCAGCATAGAACAAAAATAGAGGAACTGAGACAACATCTGTTGAAATGGGGATTTACCACACCAGACAAAAAACATCAAAAAGAACCTCCATTCCTTTGGATGGGGTATGAACTCCATCCTGATAAATGGACAGTACAACCTATAGTGTTGCCAGAAAAAGACAGCTGGACTGTCAATGACATACAGAAGTTAGTGGGAAAGTTAAATTGGGCAAGTCAGATTTACCCAGGGATTAAAGTAAAGCAATTATGTAAACTCCTTAGGGGAACCAAAGCAATAAC
>B_Romania_2012_KJ194729
CCTCAGATCACTCTTTGGCAACGACCCCTCGTCACAGTAAAAATAGGGGGGCAAATAAAAGAAGCTCTATTAGATACAGGAGCAGATGATACAGTATTAGAAGACATGGAGTTGCCAGGAAGATGGAAGCCAAAAATGATAGGGGGAATTGGAGGTTTTATCAAAGTAAAACAGTATGATCAGATACCCATAGAAATCTGTGGACACAAAGCTATAGGTACAGTATTAGTAGGACCTACACCTGTCAACATAATTGGAAGAAATCTATTGACTCAGATTGGTTGCACTTTAAATTTTCCCATTAGTCCTATTGAAACTGTACCAGTAAAATTAAAGCCAGGAATGGATGGCCCAAAAGTTAAACAATGGCCATTGACAGAAGAAAAAATAAAAGCATTAGTAGAAATTTGTACAGAAATGGAAAAGGAAGGGAAAATTTCAAAAATTGGGCCTGAAAATCCATACAATACTCCAGTATTTGCCATAAAGAAAAAAGACAGTACTAAATGGAGAAAATTAGTAGATTTCAGAGAACTTAATAAGAGAACTCAAGACTTCTGGGAAGTTCAACTAGGAATACCACATCCCGCAGGGTTAAAAAAGAAGAAATCAGTAACAGTACTGGATGTGGGTGATGCATATTTTTCAGT-TCCCTTAGATAAAGACTTCAGGAAATATACTGCATTC--ACTATACCTAGTATAAACAATGAGACACCAGGGATTAGATATCAGTACAATGTGCTTCCGCAGGGATGGAAAGGATCACCAGCGATATTCCAAAGTAGCATGACAAAAATCTTAGAGCCTTTTAGAAAACAAAATCCAGATATAGTTATCTATCAATACATGGATGATTTGTATGTAGGATCTGACTTAGAAATAGGGCAACATAGAACAAAAATAGAGGAACTGAGACAACATCTATTGAAGTGGGGGTTCACCACACCAGACAAAAAGCATCAGAAAGAACCTCCATTTCTTTGGATGGGTTATGAACTCCATCCTGATAAATGGACAGTACAGCCTATAGTGCTGCCAGAAAAAGACAGCTGGACTGTTAATGACATACAAAAGTTAGTGGGAAAATTGAATTGGGCCAGTCAGATTTATCCAGGGATTAAAGTAAGGCAGTTATGTAAACTTCTTAGGGGAACCAAGGCACTAAC
>B_Romania_2012_KP231388
CCTCARATCACTCTTTGGCARCGACCCCTAGTYACAGTAARRATAGGGGGACARATAAWAGAAGCTCTRTTAGAYACAGGAGCAGATGATACAGTRTTAGAAGACATGGAKYTGCCAGGAARATGGAARCCAAAAATGATAGGGGGAATTGGWGGTTTTATCAAAGTAARACAGTATGATCARATACCCATAGAAATYTGTGGACAMAARGCTATAGGKACAGTATTAGTAGGACCTACACCTRTCAACATAATTGGRAGAAATMTRTTGACYCAGMTTGGTTGCACTTTAAATTTTCCCATTAGTCCTATTGAAACTGTACCAGTAAAATTAAAGCCAGGRATGGATGGYCCAAARGTTAAACAATGGCCATTGACAGAAGAAAAAATAAAAGCATTAGYAGAAATATGTACAGAAATGGAAAAGGAAGGGAAAATTTCAAAAATTGGGCCTGAAAATCCATACAAYACTCCAGTATTTGCCATAAAGAAAAAAGACAGTACTAAATGGAGAAAATTAGTAGATTTCAGAGARCTTAATAAGAGAACTCAAGACTTCTGGGARGTTCAACTAGGAATACCWCATCCCGCAGGGTTAAAAAAGAAGAAATCAGTAACAGTRCTGGAYGTGGGWGATGCATATTTTTCAGT-TCCCTTAGATAAAGACTTCAGGAARTATACTGCATTC--ACTATACCTAGTATAAACAATGAGACACCAGGGATTAGATATCAGTACAATGTGCTTCCGCAGGGATGGAAAGGATCACCAGCAATATTCCAAAGTAGCATGACAAAAATCTTAGAGCCTTTTAGAAAACAAAATCCAGATATAGTTATCTATCAATACATGGATGATTTGTATGTAGGATCTGACTTAGAAATAGGACAACATAGAACAAAAATAGAGGAACTGAGACAACATCTATTGAAGTGGGGGTTCACCACACCAGACAAAAAGCATCAGAAAGAACCTCCATTTCTTTGGATGGGTTATGAACTCCATCCTGATAAATGGACAGTACAGCCTATAGTGCTGCCAGAAAAAGACAGCTGGACTGTTAATGACATACAAAAGTTAGTGGGAAAATTGAATTGGGCCAGTCAGATTTATCCAGGGATTAAGGTAAGGCAGTTATGTAAACTYCTTAGGGGAACCAAAGCACTAAC
>B_Romania_2012_PWID_KJ194727
CCTCAAATCACTCTTTGGCAACGACCACTCGTCTCAATAAAGATAGGGGGGCAAATAAAGGAAGCTCTATTAGATACAGGAGCAGATGATACAGTATTAGAAGAAATGAATTTGCCTGGAAAATGGAAACCAAAAATGATAGGGGGAATTGGAGGTTTTATCAAAGTAAGACAGTATGATCAGATACCCATAGAAATCTGTGGACATAAAGCTATAGGTACAGTGTTAGTAGGACCTACACCTGTCAACATAATTGGAAGAAATCTGTTGACTCAGATTGGTTGCACTTTAAATTTTCCCATTAGTCCTATTGAAACTGTACCAGTAAAATTAAAGCCAGGTATGGATGGGCCAAAAGTTAAACAATGGCCATTGACAGAAGAAAAAATAAAAGCATTAGTAGAAATTTGTACAGAAATGGAAAAGGAAGGGAAGATATCAAAAATTGGGCCTGAGAATCCATACAATACTCCAGTATTTGCCATAAAGAAAAAAGACAGTACTAAATGGAGAAAGTTAGTAGATTTCAGAGAACTTAATAAGAAAACTCAAGACTTCTGGGAAGTTCAATTAGGAATACCACATCCCGCAGGGTTGAAAAAGAAAAAATCAGTAACAGTACTGGATGTGGGTGATGCATATTTTTCAGT-TCCCTTAGATAAAGAATTCAGGAAGTACACTGCATTT--ACCATACCTAGTATAAACAATGAGACACCAGGGATTAGATATCAGTACAATGTGCTTCCACAGGGATGGAAAGGATCACCAGCGATATTCCAACATAGCATGACAAAAATCTTAGAGCCTTATAGAAAACAAAATCCAGACATAGTTATCTACCAATACATGGATGATTTGTATGTAGGATCTGACTTAGAAATAGGGCAGCATAGAGAAAAAATAGAGGAACTGAGACAACATCTGTTGAGGTGGGGATTTACCACACCAGACAAAAAACATCAGAAAGAACCTCCATTCCTTTGGATGGGGTATGAACTCCATCCTGATAAATGGACAGTACAGCCTATAGTGCTGCCAGAAAAGGACAGCTGGACTGTYAATGACATACAGAAGTTAGTGGGAAAATTGAAYTGGGCAAGTCAGATTTATGCAGGGATTAAGGTGAAACAGTTATGTAAACTCCTTAGGGGAACCAAAGCACTAAC
>B_Romania_2012_PWID_KJ194731
CCTCAGATCACTCTTTGGCAACGACCCCTCGTCACAATAAAGATAGGGGGGCAACTAAAGGAAGCTCTATTAGATACAGGAGCAGATGATACAGTATTAGAAGAAATGAGTTTACCAGGAAGATGGAAACCAAAAATGATAGGGGGAATTGGAGGTTTTATCAAAGTAAGACAATATGATCAARTACCTATAGAAATCGATGGGAAGAAAGCTGTAGGTACAGTGTTAATAGGACCTACACCTGTCAACATAATTGGAAGAAATCTGTTGACTCAGCTTGGTTGCACTTTAAATTTTCCCATTAGTCCTATTGACACTGTACCAGTAAAATTAAAGCCAGGAATGGATGGCCCAAAAGTTAAACAATGGCCATTGACAGAAGAAAAAATAAAAGCATTAAGAGAAATCTGTACAGAAATGGAAAAGGAAGGAAAAATTTCAAAAATTGGGCCTGAAAATCCATATAATACTCCAATATTTGCCATAAAGAAAAAAGACAGTACTAAGTGGAGAAAGTTAGTAGATTTCAGAGAACTTAATAAGAGAACTCAAGACTTCTGGGAAGTTCAATTAGGAATACCACATCCCGCAGGGTTAAAAAAGAAAAAATCAGTAACAGTACTGGATGTGGGTGATGCATATTTTTCAGT-TCCCTTAGATAAAGATTTTAGGAAGTACACTGCATTT--ACCATACCTAGTATAAACAATGAGACACCAGGGATTAGATATCAGTACAATGTGCTTCCACAGGGATGGAAAGGATCACCAGCAATATTCCAAAGCAGCATGACAAAAATCTTAGAGCCTTTTAGAAAACAAAATCCAGACATAGTTATCTATCAATACATGGATGATTTGTATGTAGGATCTGACTTAGAAATAGGAGAGCATAGAACAAAAATAGAGGAACTGAGACAACATCTGTTGAGGTGGGGATTTACCACACCAGACAAAAAACATCAGAAAGAACCTCCATTCCTTTGGATGGGTTATGAACTCCATCCTGATAAATGGACAGTACAGCCTGTAGTGCTGCCAGAAAAAGACAGCTGGACTGTCAATGACATACAGAAGTTAGTGGGAAAATTGAATTGGGCAAGTCAGATTTACCCAGGGATTAAAGTGAAACAATTATGTAAACTCCTTAGGGGACCCAAGGCACTAAC
>B_Romania_2012_PWID_KJ194732
CCTCAGATCACTCTTTGGCAACGACCAGTAGTCWCARTAAAGATAGGGGGGCAACAAAAGGAAGCTCTATTAGATACAGGAGCAGATGATACAGTAGTAGAAGAAATAAATTTGCCAGGAAAATGGAAACCAAAAATGATAGGGGGAATTGGGGGTTTTATCAAAGTAAGACAATATGATCAGATATCTGTAGACATCTGTGGGCATAAAGCTATAGGTACAGTATTAGTGGGACCTACACCTATCAACATAATTGGAAGAAATCTGTTGACTCAGATTGGTTGCACTTTAAATTTTCCTATTAGTCCTATTGAAACTGTACCAGTAAAATTAAAGCCAGGGATGGATGGCCCAAAAGTAAAACAATGGCCATTGACAGAAGAAAAAATAAAAGCATTAGTAGAAATTTGTACAGAAATGGAAAAGGAAGGGAAAATTTCAAAAATTGGGCCTGAAAATCCATACAATACTCCAGTATTTGCCATAAAGAAAAAAGACAGTACTAAATGGAGAAAATTGGTAGATTTCAGAGAACTTAATAAGAGAACTCAAGATTTCTGGGAAGTTCAATTAGGAATACCACATCCCGCAGGGTTAAAAAAGAAAAAATCAGTAACAGTACTAGATGTAGGTGATGCATATTTTTCAGT-TCCCTTACATGAAGACTTCAGGAAGTACACTGCATTT--ACCATACCTAGTACAAACAATGAGACACCAGGGATTAGATATCAGTATAATGTACTTCCACAGGGATGGAAAGGATCACCAGCAATATTCCAAAGTAGCATGACAAAGATCTTAGAACCTTTTAGAAAACAAAATCCAGAAATAGTTATCTATCAATACATGGATGATTTGTATGTAGGATCAGACTTAGAGATAGGACAGCACAGAACAAAAATAGAAGAACTGAGACAACATCTGTTGAAGTGGGGATTTACCACACCAGACAAAAAGCACCAGAAAGAACCTCCATTCCTCTGGATGGGGTATGAACTCCATCCTGACAAATGGACAGTACAGCCTATAGAGCTGCCAGAAAAAGACAGCTGGACTGTCAATGACATACAGAAGTTAGTGGGAAAACTGAATTGGGCAAGTCAGATTTATGCAGGAATTAAAGTAAAGCAATTATGTAAACTCCTTCGAGGAGCCAAAGCACTAAC
>B_Romania_2012_PWID_KX159048
CCTCAGATCACTCTTTGGCAACGACCCCTCGTCACAGTAAAGATAGGGGGACAAATAAAAGAAGCTCTATTAGATACAGGAGCAGATGATACAGTATTAGAAGACATGGAGTTGCCAGGAAGATGGAAGCCAAAAATGATAGGGGGAATTGGAGGTTTTATCAAAGTAAAACAGTATGATCAGGTACCCATAGAAATCTGTGGACACAAAGCTATAGGTACAGTATTAGTAGGACCTACACCTGTCAACATAATTGGAAGAAATCTATTGACTCAGCTTGGTTGCACTTTAAATTTTCCCATTAGTCCTATTGAAACTGTACCAGTAAAATTAAAGCCAGGAATGGATGGCCCAAAAGTTAAACAATGGCCATTGACAGAAGAAAAAATAAAAGCATTAGTAGAAATATGTACAGAAATGGAAAAGGAAGGGAAAATTTCAAAAATTGGGCCTGAAAATCCATACAATACTCCAGTATTTGCCATAAAGAAAAAAGACAGTACTAAATGGAGAAAATTAGTAGATTTCAGAGAACTTAATAAGAGAACTCAAGACTTCTGGGAAGTTCAACTAGGAATACCACATCCCGCAGGGTTAAAAAAGAAGAAATCAGTAACAGTACTGGACGTGGGTGATGCATATTTTTCAGT-TCCCTTAGATAAAGACTTCAGGAAATATACTGCATTC--ACTATACCTAGTATAAACAATGAGACACCAGGGAYTAGATATCAGTACAATGTGCTTCCGCAGGGATGGAAAGGATCACCAGCAATATTCCAAAGTAGCATGACAAAAATCTTAGAGCCTTTTAGAAAACAAAATCCAGATATAGTTATCTATCAATACATGGATGATTTGTATGTAGGATCTGACTTAGAAATAGGACAACATAGAACAAAAATAGAGGAACTGAGACAACATCTATTGAAGTGGGGGTTCACCACACCAGACAAAAAGCATCAGAAAGAACCTCCATTTCTTTGGATGGGTTATGAACTCCATCCTGATAAATGGACAGTACAGCCTATAGTGCTGCCAGAAAAAGACAGCTGGACTGTYAATGACATACAAAAGTTAGTGGGAAAATTGAATTGGGCCAGTCAGATTTATCCAGGGATTAAGGTAAGGCAGTTATGTAAACTTCTTAGGGGAACCAAAGCACTAAC
>B_Romania_2013_KP231374
CCTCAGATCACTCTTTGGCAACGACCCCTCGTCACAGTAAARATAGGGGGGCAAATAAAAGAAGCTCTATTAGATACAGGAGCAGATGATACAGTATTAGAAGACATGGAGTTGCCAGGAAGATGGAAGCCAAAAATGATAGGGGGAATTGGAGGTTTTATYAAAGTAAAAMAGTATGATCAGRTACCCATAGAAATCTGTGGACAYAAAGCTATAGGTACAGTATTAGTAGGACCTACACCTGTCAAYATAATTGGAAGAAATCTATTGACTCAGCTTGGTTGCACTTTAAATTTTCCCATTAGTCCTATTGAAACTGTACCAGTAAAATTAAAGCCAGGAATGGATGGCCCAAAAGTTAAACAATGGCCATTGACAGAAGAAAAAATAAAAGCATTAGTAGAAATWTGTACAGAAATGGAAAAGGAAGGGAAAATTTCAAAAATTGGGCCTGAAAATCCATACAATACTCCAGTATTTGCCATAAAGAAAAAAGACAGTACTAAATGGAGAAAATTAGTAGATTTCAGAGAACTTAATAAGAGRACTCAAGACTTCTGGGAAGTTCAACTAGGAATACCACATCCCGCAGGGTTAAAAAAGAAGAAATCAGTAACAGTACTGGATGTGGGTGATGCATATTTTTCAGT-TCCCTTAGATAAAGACTTCAGGAAATATACTGCATTC--ACTATACCTAGTATAAACAATGAGACACCAGGGATTAGATATCAGTACAATGTGCTTCCGCAGGGATGGAAAGGATCACCAGCGATATTCCAAAGTAGCATGACAAAAATCTTAGAGCCTTTTAGAAAACAAAATCCAGATATAGTTATCTATCAATACATGGATGATTTGTATGTAGGATCTGACTTAGARATAGGGCAACATAGAACAAAAATAGAGGAACTRAGACAACATCTATTGAAGTGGGGGTTCACCACACCAGACAAAAAGCATCAGAAAGAACCTCCATTYCTTTGGATGGGTTATGAACTCCATCCTGATAAATGGACAGTACAGCCTATAGTGCTGCCAGAAAAAGACAGCTGGACTGTTAATGACATACAAAAGTTAGTGGGAAAATTGAATTGGGCCAGTCAGATTTATCCAGGGATTAAAGTAAGGCAGTTATGTAAACTTCTTAGGGGAACCAAGGCACTAAC
>B_Romania_2013_KX159008
CCTCAGATCACTCTTTGGCAACGACCCCTCGTCACAGTAAAGATAGGGGGGCAAATAAAAGAAGCTCTATTAGATACAGGAGCAGATGATACAGTATTAGAAGACATGGAGTTGCCAGGAAGATGGAAGCCAAAAATGATAGGGGGAATTGGAGGTTTTATCAAAGTAAAACAGTATGATCAGATACCCCTAGAAATCTGTGGACATAAAGCTATAGGTACAGTATTAGTAGGACCTACACCTGTCAACATAATTGGAAGAAATCTATTGACTCAGCTTGGTTGYACTTTAAATTTTCCCATTAGTCCTATTGAAACTGTACCAGTAAAATTAAAGCCAGGAATGGATGGCCCAAAAGTTAAACAATGGCCATTGACAGAAGAAAAAATAAAAGCATTAGTAGAAATTTGTACAGAAATGGAAAAGGAAGGGAAAATTTCAAAAATTGGGCCTGAAAATCCATACAATACTCCAGTATTTGCCATAAAGAAAAAAGACAGTACTAAATGGAGAAAATTAGTAGATTTCAGAGAACTTAATAAGAGAACTCAAGACTTCTGGGAAGTTCAACTAGGAATACCACATCCCGCAGGGTTAAAAAAGAAGAAATCAGTAACAGTACTGGATGTGGGTGATGCATATTTTTCAGT-TCCCTTAGATAAAGACTTCAGGAAATATACTGCATTC--ACTATACCTAGTATAAACAATGAGACACCAGGGATTAGATATCAGTACAATGTGCTTCCGCAGGGATGGAAAGGATCACCAGCGATATTCCAAAGTAGCATGACAAAAATCTTAGAGCCTTTTAGAAAACAAAATCCAGATATAGTTATCTATCAATACATGGATGATTTGTATGTAGGATCTGACTTAGAAATAGGGCAACATAGAACAAAAATAGAGGAACTAAGACAACATCTATTGAAGTGGGGGTTCACCACACCAGACAAAAAGCATCAGAAAGAACCTCCATTCCTTTGGATGGGKTATGAACTCCATCCTGATAAATGGACAGTRCAGCCTATASTGCTGCCAGAMAAAGACAGCTGGACTGTTAATGACATACAAAAGTTAGTGGGAAAATTGAATTGGGCCAGTCARATTTATCCAGGGATTAAGGTAAGGCARTTATGTAAACTTCTTAGGGGARCYAAAGCACTAAC
>B_Romania_2013_PWID_KX159008
CCTCAGATCACTCTTTGGCAACGACCCCTCGTCACAGTAAAGATAGGGGGGCAAATAAAAGAAGCTCTATTAGATACAGGAGCAGATGATACAGTATTAGAAGACATGGAGTTGCCAGGAAGATGGAAGCCAAAAATGATAGGGGGAATTGGAGGTTTTATCAAAGTAAAACAGTATGATCAGATACCCCTAGAAATCTGTGGACATAAAGCTATAGGTACAGTATTAGTAGGACCTACACCTGTCAACATAATTGGAAGAAATCTATTGACTCAGCTTGGTTGYACTTTAAATTTTCCCATTAGTCCTATTGAAACTGTACCAGTAAAATTAAAGCCAGGAATGGATGGCCCAAAAGTTAAACAATGGCCATTGACAGAAGAAAAAATAAAAGCATTAGTAGAAATTTGTACAGAAATGGAAAAGGAAGGGAAAATTTCAAAAATTGGGCCTGAAAATCCATACAATACTCCAGTATTTGCCATAAAGAAAAAAGACAGTACTAAATGGAGAAAATTAGTAGATTTCAGAGAACTTAATAAGAGAACTCAAGACTTCTGGGAAGTTCAACTAGGAATACCACATCCCGCAGGGTTAAAAAAGAAGAAATCAGTAACAGTACTGGATGTGGGTGATGCATATTTTTCAGT-TCCCTTAGATAAAGACTTCAGGAAATATACTGCATTC--ACTATACCTAGTATAAACAATGAGACACCAGGGATTAGATATCAGTACAATGTGCTTCCGCAGGGATGGAAAGGATCACCAGCGATATTCCAAAGTAGCATGACAAAAATCTTAGAGCCTTTTAGAAAACAAAATCCAGATATAGTTATCTATCAATACATGGATGATTTGTATGTAGGATCTGACTTAGAAATAGGGCAACATAGAACAAAAATAGAGGAACTAAGACAACATCTATTGAAGTGGGGGTTCACCACACCAGACAAAAAGCATCAGAAAGAACCTCCATTCCTTTGGATGGGKTATGAACTCCATCCTGATAAATGGACAGTRCAGCCTATASTGCTGCCAGAMAAAGACAGCTGGACTGTTAATGACATACAAAAGTTAGTGGGAAAATTGAATTGGGCCAGTCARATTTATCCAGGGATTAAGGTAAGGCARTTATGTAAACTTCTTAGGGGARCYAAAGCACTAAC
>B_Romania_2014_KX159042
CCTCAAATCACTCTTTGGCAACGACCCATCGTCACAGTAAAGATAGGTGGGCAACTAAAGGAGGCTCTATTAGATACAGGAGCAGATGATACAGTATTAGAAGAAATGAGTTTGCCAGGAAAATGGAAACCAAAAATGATAGGGGGAATTGGRGGCTTTATTAAAGTAAGACAGTATGATCAGATAACTGTAGAAATCTGTGGACATAAAGCTATAGGTACAGTATTAGTAGGACCTACACCTGTCAACATAATTGGAAGAAATCTGTTGACTCAGATTGGTTGCACTTTAAATTTTCCCATTAGTCCTATTGAAACTGTACCAGTAAAATTAAAGCCAGGAATGGATGGCCCAAAAGTTAAACAATGGCCATTGACAGAAGAAAAAATAAAAGCATTAACAGAGATTTGTACAGATATGGAAAAGGAAGGAAAAATTTCAAAAATTGGGCCTGAAAATCCATACAATACTCCARTATTTGCCATAAAGAAAAAAGACAGTACTAAATGGAGAAAATTAGTAGATTTCAGGGAGCTTAATAAAAGAACTCAAGACTTCTGGGAAGTTCAATTAGGAATACCACATCCCGCAGGGTTGAAAAAGAAAAAATCAGTAACAGTTCTGGATGTGGGTGATGCCTATTTTTCAGT-TCCCTTAGATAAAGACTTCAGGAAGTATACTGCATTT--ACCATACCCAGTATAAACAATGAGACACCAGGAATTAGATATCAGTACAATGTGCTTCCACAGGGATGGAAAGGATCACCAGCGATATTCCAAAGTAGCATGACAAAAATCCTAGAGCCTTTTAGAAAACAAAATCCAGACATAGTTATCTATCAATACATGGATGATTTGTATGTAGGATCTGACTTAGAAATAGGGCAGCATAGAACAAAAATAGAGGAACTAAGACAACATTTGTTGAAGTGGGGATTTACCACACCAGACAAGAAACATCAGAAAGAACCTCCATTCCTTTGGATGGGTTATGAACTCCATCCTGATAAATGGACAGTACAGCCTATAGTRCTGCCAGAAAAAGACAGCTGGACTGTCAATGACATACAGAAGTTAGTGGGAAAATTAAATTGGGCAAGTCAGATTTATGCAGGGATTAAAGTAAGGCAATTATGTAAACTCMTCAGGGGAACCAAATCACTAAC
>B_Romania_2014_KX159048
CCTCAGATCACTCTTTGGCAACGACCCCTCGTCACAGTAAAGATAGGGGGACAAATAAAAGAAGCTCTATTAGATACAGGAGCAGATGATACAGTATTAGAAGACATGGAGTTGCCAGGAAGATGGAAGCCAAAAATGATAGGGGGAATTGGAGGTTTTATCAAAGTAAAACAGTATGATCAGGTACCCATAGAAATCTGTGGACACAAAGCTATAGGTACAGTATTAGTAGGACCTACACCTGTCAACATAATTGGAAGAAATCTATTGACTCAGCTTGGTTGCACTTTAAATTTTCCCATTAGTCCTATTGAAACTGTACCAGTAAAATTAAAGCCAGGAATGGATGGCCCAAAAGTTAAACAATGGCCATTGACAGAAGAAAAAATAAAAGCATTAGTAGAAATATGTACAGAAATGGAAAAGGAAGGGAAAATTTCAAAAATTGGGCCTGAAAATCCATACAATACTCCAGTATTTGCCATAAAGAAAAAAGACAGTACTAAATGGAGAAAATTAGTAGATTTCAGAGAACTTAATAAGAGAACTCAAGACTTCTGGGAAGTTCAACTAGGAATACCACATCCCGCAGGGTTAAAAAAGAAGAAATCAGTAACAGTACTGGACGTGGGTGATGCATATTTTTCAGT-TCCCTTAGATAAAGACTTCAGGAAATATACTGCATTC--ACTATACCTAGTATAAACAATGAGACACCAGGGAYTAGATATCAGTACAATGTGCTTCCGCAGGGATGGAAAGGATCACCAGCAATATTCCAAAGTAGCATGACAAAAATCTTAGAGCCTTTTAGAAAACAAAATCCAGATATAGTTATCTATCAATACATGGATGATTTGTATGTAGGATCTGACTTAGAAATAGGACAACATAGAACAAAAATAGAGGAACTGAGACAACATCTATTGAAGTGGGGGTTCACCACACCAGACAAAAAGCATCAGAAAGAACCTCCATTTCTTTGGATGGGTTATGAACTCCATCCTGATAAATGGACAGTACAGCCTATAGTGCTGCCAGAAAAAGACAGCTGGACTGTYAATGACATACAAAAGTTAGTGGGAAAATTGAATTGGGCCAGTCAGATTTATCCAGGGATTAAGGTAAGGCAGTTATGTAAACTTCTTAGGGGAACCAAAGCACTAAC
>B_Romania_2014_PWID_KX159042
CCTCAAATCACTCTTTGGCAACGACCCATCGTCACAGTAAAGATAGGTGGGCAACTAAAGGAGGCTCTATTAGATACAGGAGCAGATGATACAGTATTAGAAGAAATGAGTTTGCCAGGAAAATGGAAACCAAAAATGATAGGGGGAATTGGRGGCTTTATTAAAGTAAGACAGTATGATCAGATAACTGTAGAAATCTGTGGACATAAAGCTATAGGTACAGTATTAGTAGGACCTACACCTGTCAACATAATTGGAAGAAATCTGTTGACTCAGATTGGTTGCACTTTAAATTTTCCCATTAGTCCTATTGAAACTGTACCAGTAAAATTAAAGCCAGGAATGGATGGCCCAAAAGTTAAACAATGGCCATTGACAGAAGAAAAAATAAAAGCATTAACAGAGATTTGTACAGATATGGAAAAGGAAGGAAAAATTTCAAAAATTGGGCCTGAAAATCCATACAATACTCCARTATTTGCCATAAAGAAAAAAGACAGTACTAAATGGAGAAAATTAGTAGATTTCAGGGAGCTTAATAAAAGAACTCAAGACTTCTGGGAAGTTCAATTAGGAATACCACATCCCGCAGGGTTGAAAAAGAAAAAATCAGTAACAGTTCTGGATGTGGGTGATGCCTATTTTTCAGT-TCCCTTAGATAAAGACTTCAGGAAGTATACTGCATTT--ACCATACCCAGTATAAACAATGAGACACCAGGAATTAGATATCAGTACAATGTGCTTCCACAGGGATGGAAAGGATCACCAGCGATATTCCAAAGTAGCATGACAAAAATCCTAGAGCCTTTTAGAAAACAAAATCCAGACATAGTTATCTATCAATACATGGATGATTTGTATGTAGGATCTGACTTAGAAATAGGGCAGCATAGAACAAAAATAGAGGAACTAAGACAACATTTGTTGAAGTGGGGATTTACCACACCAGACAAGAAACATCAGAAAGAACCTCCATTCCTTTGGATGGGTTATGAACTCCATCCTGATAAATGGACAGTACAGCCTATAGTRCTGCCAGAAAAAGACAGCTGGACTGTCAATGACATACAGAAGTTAGTGGGAAAATTAAATTGGGCAAGTCAGATTTATGCAGGGATTAAAGTAAGGCAATTATGTAAACTCMTCAGGGGAACCAAATCACTAAC
>B_Romania_2016_PWID_OM857444
CCTCAGATCACTCTTTGGCAACGACCCCTTGTCACAATAARGRTAGGGGGGMAAWTAAAGGAAGCTCTATTAGATACAGGAGCAGATGATACAGTATTAGAAGATATAGATTTGCCAGGAAGATGGAAACCAAAAATGATAGGGGGAATTGGAGGYTTTATCAAAGTAAGACAATATGATCAGATARCCATAGAAATTTGTGGCCATAAAGYTATAGGTACAGTATTAGTAGGACCTACMCCTGTCAACATAATTGGAAGAAATCTGTTGACTCAGCTTGGTTGCACTTTAAATTTTCCCATTAGTCCTATTGARACTGTACCAGTAAAATTAAAGCCAGGAATGGATGGCCCAAAAGTTAAACAATGGCCATTGACAGAAGAAAAAATAAAAGCATTAGTAGAAATTTGTACAGAAATGGAAAAGGAAGGAAAAATYTCAAAAATTGGGCCTGAAAATCCATACAATACTCCAATATTTGCCATAAAGAAAAAGGATAGYACTAAATGGAGAAARTTAGTAGATTTCAGAGAACTTAATAAGAAAACTCAAGAYTTCTGGGAAGTTCAATTRGGAATACCACATCCCGCAGGGTTAAAAAAGAAAAAATCAGTAACAGTATTGGATGTGGGTGATGCATATTTTTCAGT-TCCCTTAGATRAARACTTCAGGAAGTATACTGCATTT--ACCATACCTAGTATAAACAACGAGACACCAGGGACKAGATATCAATACAATGTGCTTCCACAGGGATGGAAAGGATCACCAGCAATATTCCAAAGTAGTATGACAAAAATCTTAGAGCCTTTCAGAAAACAAAATCCAGAGCTAGTTATCTATCAATACATGGATGATTTRTATGTAGGATCTGACTTAGAAATAGGACAACATAGAACAAAAATAGAGGAGCTGAGACAACATCTGTTGGGGTGGGGRTTTACCACACCAGACAAAAAGCATCAAAARGAACCTCCATTCCTTTGGATGGGKTATGAACTCCATCCTGATAAATGGACRGTACAGCCTATACAGCTGCCAGAGAAAGAAAGCTGGACTGTCAATGACATACAGAAGYTAGTAGGAAAATTAAATTGGGCMAGTCAGATTTATCCAGGGATTAAAGTAAGACAGTTATGTAAACTCCTTAGGGGGGCCAAAGCACTAAC
>B_Senegal_2001_AY165267
CCTCAAATCACTCTTTGGCAACGACCCCTAGTCATAGTAAAGATAGGGGGGCAACTAAAGGAAGCTCTATTAGATACAGGAGCAGATGATACAGTATTAGAAGAAATGAATTTACCAGGGAAATGGAAACCAAAAATGATAGGGGGAATTGGAGGTTTTATTAAAGTAAGACAGTATGATCAGGTACCCATAGAAATCTGTGGACATAAAGCGATAGGTACAGTATTAGTAGGACCTACACCTGTCAACATAATTGGAAGAAATCTGTTGACTCAGCTCGGTTGCACCTTAAATTTTCCCATTAGTCCTATTGAAACTGTACCAGTAAAATTAAAGCCAGGAATGGATGGCCCAAAAGTTAAACAATGGCCATTGACAGAAGAAAAAATAAAAGCATTAGTAGAAATTTGTACAGAAATGGAAAAAGAAGGGAAAATTTCAAAAATTGGGCCTGAAAACCCATACAATACTCCAGTATTTGCCATAAAGAAAAAAGATAGTACTAAATGGAGAAAATTAGTAGATTTCAGAGAACTTAATAAGAGAACTCAAGATTTCTGGGAAGTTCAATTAGGCATACCACATCCCGCAGGGTTAAAAAAGAAAAAATCAGTAACAGTACTGGATGTGGGTGATGCATATTTTTCAGT-CCCTTTGGATAAAGAGTTCAGGAAGTATACTGCGTTT--ACCATACCTAGTACAAATAATGAGACACCAGGAATTAGATATCAGTACAATGTGCTTCCACAGGGATGGAAAGGATCACCAGCAATATTCCAAGCTAGTATGACAAAAATCTTAGAGCCTTTTAGAAAACAAAACCCAGAAATAGTTATCTATCAATACATGGATGATTTGTATGTAGGATCTGACTTAGAAATAGGGAAGCATAGAATAAAAATAGAGGAACTGAGACAACATCTGTTGAGGTGGGGACTCACCACACCAGACAAAAAACATCAGAAAGAACCCCCATTCCTTTGGATGGGTTATGAACTCCATCCTGACAAATGGACAGTACAGCCTATAGTGCTACCAGAAAAAGACAGCTGGACTGTCAATGACATACAAAAGTTAGTGGGAAAATTGAATTGGGCAAGTCAGATTTACCCAGGAATTAAGATAAGGCACTTATGCAAACTCCTTAGGGGAACCAAAGCACTAAC
>B_Slovenia_2003_AJ971143
CCTCAGATCACTCTTTGGCAACGACCCCTCGTCACAATAAAGATAGGGGGGCAGCTAAAGGAAGCTCTATTAGATACAGGAGCAGATGATACAGTATTAGAAGAAATGAATTTGCCAGGAARATGGAAACCAAAAATGATAGGGGGAATTGGAGGTTTTATCAAAGTAAGACAGTATGATCAGATACTCATAGAAATTTGCGGGCATAAAGCTATAGGTACAGTGTTAGTAGGACCTACCCCTGTCAATATAATTGGAAGAAATCTACTGACTCAGATTGGTTGCACTTTAAATTTTCCCATTAGTCCTATTGAAACTGTACCAGTAAAACTAAAGCCAGGAATGGATGGCCCAAAAGTTAAACAGTGGCCATTGACAGARGAAAAAATAAAAGCATTAGTAGAAATTTGTACAGAAATGGAAAAGGAAGGAAAAATTTCAAAAATTGGGCCTGAAAATCCCTACAATACTCCAGTGTTTGCCATAAAGAAAAAAGAYAGTACTAAATGGAGAAAGTTAGTAGATTTTAGAGAACTTAATAAGAGAACTCAAGACTTCTGGGAAGTGCAATTAGGAATACCACATCCMGCMGGATTAAAAAAGAAAAAATCAGTAACAGTACTGGATGTGGGTGATGCATATTTTTCAGT-TCCTTTAGATAAAGACTTCAGAAAGTATACTGCATTT--ACCATACCTAGTATAAACAATGAGACACCAGGGATTAGGTATCAGTATAATGTGCTTCCACAGGGATGGAAAGGATCACCAGCAATATTCCAAAGTAGCATGACAAAAATCTTAGAACCTTTTAGAAAACAAAATCCAGACRTRGWTATCTATCAATACATGGATGATTTGTATGTAGGATCTGACTTAGAGATAGGACAGCATAGAAYAAAAATAGAGGAACTGAGACAACATCTGTTGAGGTGGGGATTTACCACACCAGAYAAAAAACATCARAARGAACCTCCATTCCTTTGGATGGGTTATGAACTCCATCCTGATAAATGGACAGTACAGCCCATARAGCTGCCAGAAAAAGACAGCTGGACTGTCAATGACATACAGAAGTTAGTGGGAAAATTGAATTGGGCAAGTCAGATATATGCAGGAATTAARGTAAGGCARTTATGTAAACTCCTYAGGGGAACCAAATCACTAAC
>B_Slovenia_2003_AJ971144
CCTCAGATCACTCTTTGGCAACGACCCCTCGTCACAATAAAGATAGGGGGGCAGCTAAAGGAAGCTCTATTAGATACAGGAGCAGATGATACAGTATTAGAAGAAATGAATTTGCCAGGAAGATGGAAACCAAAAATGATAGGGGGAATTGGAGGTTTTATCAAAGTAAGACAGTATGATCAGATACTCATAGAAATTTGCGGGCATAAAGCTATAGGTACAGTGTTAGTAGGACCTACCCCTGTCAATATAATTGGAAGAAATCTACTGACTCAGATTGGTTGCACTTTAAATTTTCCCATTAGTCCTATTGAAACTGTACCAGTAAAACTAAAGCCAGGAATGGATGGCCCAAAAGTTAAACAGTGGCCATTGACAGAAGAAAAAATAAAAGCATTAGTAGAAATTTGTACAGAAATGGAAAAGGAAGGAAAAATTTCAAAAATTGGGCCTGAAAATCCCTACAATACTCCAGTGTTTGCCATAAAGAAAAAAGACAGTACTAAATGGAGAAAGTTAGTAGATTTTAGAGAACTTAATAAGAGAACTCAAGACTTCTGGGAAGTGCAATTAGGAATACCACATCCCGCAGGATTAAAAAAGAAAAAATCAGTAACAGTACTGGATGTGGGTGATGCATATTTTTCAGT-TCCTTTAGATAAAGACTTCAGAAAGTATACTGCATTT--ACCATACCTAGTATAAACAATGAGACACCAGGGATTAGGTATCAGTATAATGTGCTTCCACAGGGATGGAAAGGATCACCAGCAATATTCCAAAGTAGCATGACAAAAATCTTAGAACCTTTTAGAAAACAAAATCCAGACATAGATATCTATCAATACATGGATGATTTGTATGTAGGATCTGACTTAGAGATAGGACAGCATAGAATAAAAATAGAGGAACTGAGACAACATCTGTTGAGGTGGGGATTTACCACACCAGACAAAAAACATCAGAAGGAACCTCCATTCCTTTGGATGGGTTATGAACTCCATCCTGATAAATGGACAGTACAGCCCATAGAGCTGCCAGAAAAAGACAGCTGGACTGTCAATGACATACAGAAGTTAGTGGGAAAATTGAATTGGGCAAGTCAGATATATGCAGGAATTAAAGTAAGACAATTATGTAAACTCCTCAGGGGAACCAAATCACTAAC
>B_Slovenia_2005_GQ399210
CCTCAGATCACTCTTTGGCAACGACCCCTCGTCACAATAAAGATAGGGGGGCAGCTAAAGGAAGCTCTATTAGATACAGGAGCAGATGATACAGTATTAGAAGAAATGAATTTGCCAGGAAAATGGAAACCAAAAATGATAGGGGGAATTGGAGGTTTTATCAAAGTAAGACAGTATGATCAGATACTCATAGAAATTTGCGGGCATAAAGCTATAGGTACAGTGTTAGTAGGACCTACCCCTGTCAATATAATTGGAAGAAATCTACTGACTCAGATTGGTTGCACTTTAAATTTTCCCATTAGTCCTATTGAAACTGTACCAGTAAAACTAAAGCCAGGAATGGATGGCCCAAAAGTTAAACAGTGGCCATTGACAGAAGAAAAAATAAAAGCATTAGTAGAAATTTGTACAGAAATGGAAAAGGAAGGAAAAATTTCAAAAATTGGGCCTGAAAATCCCTACAATACTCCAGTGTTTGCCATAAAGAAAAAAGACAGTACTAAATGGAGAAAGTTAGTAGATTTTAGAGAACTTAATAAGAGAACTCAAGACTTCTGGGAAGTGCAATTAGGAATACCACATCCCGCAGGATTAAAAAAGAAAAAATCAGTAACAGTACTGGATGTGGGTGATGCATATTTTTCAGT-TCCTTTAGATAAAGAATTCAGAAAGTATACTGCATTT--ACCATACCTAGTATAAACAATGAGACACCAGGGATTAGGTATCAGTATAATGTGCTCCCACAGGGATGGAAAGGATCGCCAGCAATATTCCAAAGTAGCATGACAAAAATCTTAGAACCTTTTAGAAAACAAAATCCAGACATAGATATCTATCAATACATGGATGATTTGTATGTAGGATCTGACTTAGAGATAGGACAGCATAGAATAAAAATAGAGGAACTGAGACAACATCTGTTGAGGTGGGGATTTACCACACCAGACAAAAAACATCAGAAGGAACCTCCATTCCTTTGGATGGGTTATGAACTCCATCCTGATAAATGGACAGTACAGCCCATAGAGCTGCCAGAAAAAGACAGCTGGACTGTCAATGACATACAGAAGTTAGTGGGAAAATTGAATTGGGCAAGTCAGATATATGCAGGAATTAAAGTAAGACAATTATGTAAACTCCTCAGGGGAACCAAATCACTAAC
>B_Slovenia_2005_GQ399574
CCTCAGATCACTCTTTGGCAACGACCCATCGTCACAATAAAGATAGGGGGACAGCTAAAGGAAGCTCTATTAGATACAGGAGCAGATGATACAGTATTAGAAGAAATGAATTTGCCAGGAAGATGGAAACCAAAAATGATAGGGGGAATTGGAGGTTTTATCAAAGTAAGACAGTATGATCAGATACTCATAGAAATTTGCGGGCATAAAGCTATAGGTACAGTGTTAATAGGACCTACCCCTGTCAATATAATTGGAAGAAATCTACTGACTCAGATTGGTTGCACTTTAAATCTTCCCATTAGTCCTATTGAAACTGTACCAGTAAAACTAAAGCCAGGAATGGATGGCCCAAGAGTTAAACAGTGGCCATTGACAGAAGAAAAAATAAAAGCATTAGTAGAAATTTGTACAGAAATGGAAAAGGAAGGAAAAATTTCAAAAATTGGGCCTGAAAATCCCTACAATACTCCAGTGTTTGCCATAAAGAAAAAAGACAGTACTAAATGGAGAAAGTTAGTAGATTTTAGAGAACTTAATAAGAGAACTCAAGACTTCTGGGAAGTGCAATTAGGAATACCACATCCCGCAGGATTAAAAAAGAAAAAATCAGTAACAGTACTGGATGTGGGTGATGCATATTTTTCAGT-TCCTTTAGATAAAGACTTCAGAAAGTATACTGCATTT--ACCATACCTAGTATAAACAATGAGACACCAGGGATTAGGTATCAGTATAATGTGCTTCCACAGGGATGGAAAGGATCACCAGCAATATTCCAAAGTAGCATGACAAAAATCTTAGAACCTTTTAGAAAACAAAATCCAGACATAGATATCTATCAATACATGGATGATTTGTATGTAGGATCTGACTTAGAGATAGGACAGCATAGAATAAAAATAGAGGAACTGAGACAACATCTGTTGAGGTGGGGATTTACCACACCAGACAAAAAACATCAGAAGGAACCTCCATTCCTTTGGATGGGTTATGAACTCCATCCTGATAAATGGACAGTACAGCCCATAGAGCTGCCAGAAAAAGACAGCTGGACTGTCAATGACATACAGAAGTTAGTGGGAAAATTGAATTGGGCAAGTCAGATATATGCAGGAATTAAAGTAAGACAATTATGTAAACTCCTCAGGGGAACCAAATCACTAAC
>B_Slovenia_2005_GQ399721
CCTCAAATCACTCTTTGGCAACGACCCCTCGTCACAATAAAGATAGGGGGGCAGCTAAAGGAAGCTCTATTAGATACAGGAGCAGATGATACAGTATTAGAAGAAATGAATTTACCAGGAAAATGGAAACCAAAAATGATAGGGGGAATTGGAGGYTTTATCAAAGTAAGACAGTATGATCAGATACTCATAGAAATTTGTGGGCATAAAGCTATAGGTACAGTGTTAGTAGGACCTACCCCTGTCAATATAATTGGAAGAAATCTACTGACCCAGCTTGGGTGCACTTTAAATTTTCCTATTAGTCCTATTGAAACTGTACCAGTAAAACTAAAGCCAGGAATGGATGGCCCAAAGGTTAAACAGTGGCCATTGACAGAGGAAAAAATAAAAGCATTAATAGAAATTTGTACAGAAATGGAAAAGGAAGGGAAAATTTCAAAAATTGGGCCTGAAAATCCATATAATACTCCAGTGTTTGCTATAAAGAAAAAGGACAGTACTAAATGGAGAAAATTAGTAGATTTTAGAGAACTTAATAAGAGAACTCAAGACTTCTGGGAAGTGCAATTAGGAATACCACAYCCCGCAGGATTAAAAAAGAAAAAATCAGTAACAGTACTGGATGTGGGTGATGCGTATTTTTCAGT-TCCTTTAGATAAAGACTTCAGAAAGTATACTGCATTT--ACCATACCTAGTACAAACAATGAGACACCAGGGATTAGGTATCAGTATAATGTGCTTCCACAGGGATGGAAAGGATCACCAGCAATATTCCAAAGTAGCATGACAAAAATCTTAGAACCTTTTAGAAAACAAAATCCAGAAATAGTTATTTATCAATACATGGATGATTTGTATGTAGGATCTGACTTAGAGATAGGGCAGCATAGAATAAAAATAGAGGAACTAAGACAACATCTGTTGAGGTGGGGATTTACCACACCAGACAAAAAACATCAGAAAGAACCTCCATTCCTTTGGATGGGTTATGAACTCCATCCTGATAAATGGACAGTACAGCCCATAAAGCTGCCAGAAAARGACAGCTGGACTGTCAATGACATACAGAAGTTAGTGGGAAAATTGAATTGGGCAAGTCAGATATATGCAGGAATTAARGTAAGGCAATTATGTAAACTTCTTAGGGGAACCAAAGCACTAAC
>B_Slovenia_2005_GQ400442
CCTCAAATCACTCTTTGGCAACGACCCCTCGTCACAATAAAGATAGGGGGGCAGCTAAAGGAAGCTCTATTAGATACAGGAGCAGATGATACAGTATTAGAAGAAATGAATTTACCAGGAAAATGGAAACCAAAAATGATAGGGGGAATTGGAGGTTTTATCAAAGTAAGACAGTATGATCAGATACTCATAGAAATTTGTGGGCATAAAGCTATAGGTACAGTGTTAGTAGGACCTACCCCTGTCAATATAATTGGAAGAAATCTACTGACCCAGCTTGGGTGCACTTTAAATTTTCCTATTAGTCCTATTGAAACTGTACCAGTAAAACTAAAGCCAGGAATGGATGGCCCAAAGGTTAAACAGTGGCCATTGACAGAGGAAAAAATAAAAGCATTAATAGAAATTTGTACAGAAATGGAAAAGGAAGGGAAAATTTCAAAAATTGGGCCTGAAAATCCATATAATACTCCAGTGTTTGCTATAAAGAAAAAGGACAGTACTAAATGGAGAAAATTAGTAGATTTTAGAGAACTTAATAAGAGAACTCAAGACTTCTGGGAAGTGCAATTAGGAATACCACATCCCGCAGGATTAAAAAAGAAAAAATCAGTAACAGTACTGGATGTGGGTGATGCGTATTTTTCAGT-TCCTTTAGATAAAGACTTCAGAAAGTATACTGCATTT--ACCATACCTAGTACAAACAATGAGACACCAGGGATTAGGTATCAGTATAATGTGCTTCCACAGGGATGGAAAGGATCACCAGCAATATTCCAAAGTAGCATGACAAAAATCTTAGAACCTTTTAGAAAACAAAATCCAGAAATAGTTATTTATCAATACATGGATGATTTGTATGTAGGATCTGACTTAGAGATAGGGCAGCATAGAATAAAAATAGAGGAACTAAGACAACATCTGTTGAGGTGGGGATTTACCACACCAGATAAGAAACATCAGAAAGAACCTCCATTCCTTTGGATGGGTTATGAACTCCATCCTGATAAATGGACAGTACAGCCCATAAAGCTGCCAGAAAAAGACAGCTGGACTGTCAATGACATACAGAAGTTAGTGGGAAAATTGAATTGGGCAAGTCAGATATATGCAGGAATTAAGGTAAGGCAATTATGTAAACTTCTTAGGGGAACCAAAGCACTAAC
>B_SouthAfrica_1985_MH234643
CCTCAGATCACTCTTTGGCAACGACCCATCGTCACAATAAAGATAGGGGGGCAACTAAAGGAAGCTCTATTAGATACAGGAGCAGATGATACAGTATTAGAAGAAATGAATTTGCCAGGAAGATGGAAACCAAAAATGATAGGGGGAATTGGAGGTTTTATCAAAGTAAGACAGTATGATCAGATACTCATAGAAATCTGTGGACATAAAGCTATAGGTACAGTATTAGTAGGACCTACACCTGTCAACATAATTGGAAGAAATCTGTTGACTCAGCTTGGTTGCACCTTAAATTTTCCCATTAGTCCTATTGAAACTGTACCAGTAAAATTAAAGCCAGGAATGGATGGCCCAAAAGTTAAACAATGGCCATTAACAGAAGAAAAAATAAAAGCATTAGTAGAAATTTGTACAGAGATGGAAAAGGAAGGGAAAATTTCAAAAATTGGGCCTGAAAATCCATACAATACTCCAGTATTTGCCATAAAGAAAAAAGACAGTACTAAATGGAGAAAATTAGTAGATTTCAGAGAACTTAATAAGAGAACTCAAGACTTCTGGGAAGTTCAATTAGGGATACCACATCCCGCAGGGTTAAAAAAGAAAAAATCAGTAACAGTACTGGATGTGGGTGATGCATATTTTTCAGT-TCCCTTAGATAAAGACTTCAGGAAGTATACTGCATTT--ACCATACCTAGTATAAACAATGAGACACCAGGGATTAGATATCAGTACAATGTGCTTCCACAGGGATGGAAAGGATCACCAGCAATATTCCAAAGTAGCATGACAAAAATCTTAGAGCCTTTTAGAAAACAAAATCCAGACATAGTCATCTATCAATACATGGATGATTTGTATGTAGGATCTGACTTAGAGATAGGGCAGCATAGAACAAAAATAGAGGAACTGAGACAACATCTGTTGARGTGGGGATTTACCACACCAGACAAAAAACATCAGAAAGAACCTCCATTCCTTTGGATGGGTTATGAACTCCATCCTGATAAATGGACAGTACAGCCTATAGTGCTGCCAGAAAAAGACAGCTGGACTGTCAATGACATACAGAAGTTAGTGGGAAAATTGAATTGGGCAAGTCAGATTTACCCAGGGATTAAAGTAAGGCAATTATGTAAACTCCTTAGGGGAACCAAAGCACTAAC
>B_Spain_1989_AF256204
CCTCAAATCACTCTTTGGCAACGACCCCTTGTCACAATAAAGATAGGGGGGCAACTAAAGGAAGCTCTATTAGATACAGGAGCAGATGATACAGTATTAGAAGAAATAAATTTGCCAGGAAGATGGAAACCAAAAATGATAGGGGGAATTGGAGGTTTTATCAAAGTAAGACAGTATGATCAAATACTCGTAGAAATCTGTGGACATAAAGCTATAGGTACAGTATTAGTAGGACCTACACCTGTCAACATAATTGGAAGAAATCTGTTGACTCAGATTGGTTGCACTTTAAATTTTCCCATTAGTCCTATTGAAACTGTACCAGTAAAATTAAAGCCAGGAATGGATGGCCCAAAAGTTAAACAATGGCCATTGACAGAAGAAAAAATAAAAGCATTAGTAGAAATCTGTACAGAAATGGAAAAGGAAGGGAAAATTTCAAAAATTGGGCCTGAAAATCCATATAATACTCCAGTATTTGCCATAAAGAAAAAAGACAGTACTAAATGGAGAAAATTAGTAGATTTCAGAGAACTTAATAAGAAAACTCAAGACTTCTGGGAAGTTCAATTAGGAATACCACATCCCGCAGGGTTAAAAAAGAAAAAATCAGTAACAGTACTGGATGTGGGTGATGCATATTTTTCAGT-TCCCTTAGATAAAGAATTCAGGAAGTACACTGCATTT--ACCATACCTAGTATAAACAATGAGACACCAGGGATTAGATATCAGTACAATGTGCTTCCACAGGGATGGAAAGGATCACCAGCAATATTCCAAAGCAGCATGACAAAAATCTTAGAGCCTTTTAGAAAACAAAATCCAGACATAGTTATCTATCAATACATGGATGATTTGTATGTAGGATCTGACTTAGAAATAGGGCAGCATAGAACAAAAATAGAGGAACTGAGACAACATCTGTTGAAGTGGGGATTTACCACACCAGACAAAAAACATCAGAAAGAACCTCCATTCCTTTGGATGGGTTATGAACTCCATCCTGATAAATGGACAGTACAGCCTATAGTGCTGCCAGAAAAGGACAGCTGGACTGTCAATGACATACAGAAGTTAGTGGGAAAATTGAATTGGGCAAGTCAGATTTACCCAGGGATTAAAGTAAAGCAATTATGTAGACTCCTTAGGGGAACCAAGGCACTAAC
>B_Spain_1989_AJ006287
CCTCAAATCACTCTTTGGCAACGACCCCTTGTCACAATAAAGATAGGGGGGCAACTAAAGGAAGCTCTATTAGATACAGGAGCAGATGATACAGTATTAGAAGAAATAAATTTGCCAGGAAGATGGAAACCAAAAATGATAGGGGGAATTGGAGGTTTTATCAAAGTAAGACAGTATGATCAAATACTCGTAGAAATCTGTGGACATAAAGCTATAGGTACAGTATTAGTAGGACCTACACCTGTCAACATAATTGGAAGAAATCTGTTGACTCAGATTGGTTGCACTTTAAATTTTCCCATTAGTCCTATTGAAACTGTACCAGTAAAATTAAAGCCAGGAATGGATGGCCCAAAAGTTAAACAATGGCCATTGACAGAAGAAAAAATAAAAGCATTAGTAGAAATCTGTACAGAAATGGAAAAGGAAGGAAAAATTTCAAAAATCGGGCCTGAAAATCCATATAATACTCCAGTATTTGCCATAAAGAAAAAAGACAGTACTAAATGGAGAAAATTAGTAGATTTCAGAGAACTTAATAAGAAAACTCAAGACTTCTGGGAAGTTCAATTAGGAATACCACATCCCGCAGGGTTAAAAAAGAAAAAATCAGTAACAGTACTGGATGTGGGTGATGCATATTTTTCAGT-TCCCTTAGATAAAGAATTCAGGAAGTACACTGCATTT--ACCATACCTAGTATAAACAATGAGACACCAGGGATTAGATATCAGTACAATGTGCTTCCACAGGGATGGAAAGGATCACCAGCAATATTCCAAAGCAGCATGACAAAAATCTTAGAGCCTTTTAGAAAACAAAATCCAGACATAGTTATCTATCAATACATGGACGATTTGTATGTAGGATCTGACTTAGAAATAGGGCAGCATAGAACAAAAATAGAGGAACTGAGACAACATCTGTTGAAGTGGGGATTTACCACACCAGACAAAAAACATCAGAAAGAACCTCCATTCCTTTGGATGGGTTATGAACTCCATCCTGATAAATGGACAGTACAGCCTATAGTGCTGCCAGAAAAGGACAGCTGGACTGTCAATGACATACAGAAGTTAGTGGGAAAATTGAATTGGGCAAGTCAGATTTACCCAGGGATTAAAGTAAAGCAATTATGTAGACTCCTTAGGGGAACCAAGGCACTAAC
>B_Spain_1989_DQ854714
CCTCAAATCACTCTTTGGCAACGACCCCTTGTCACAATAAAGATAGGGGGGCAACTAAAGGAAGCTCTATTAGATACAGGAGCAGATGATACAGTATTAGAAGAAATAAATTTGCCAGGAAGATGGAAACCAAAAATGATAGGGGGAATTGGAGGTTTTATCAAAGTAAGACAGTATGATCAAATACTCGTAGAAATCTGTGGACATAAAGCTATAGGTACAGTATTAGTAGGACCTACACCTGTCAACATAATTGGAAGAAATCTGTTGACTCAGATTGGTTGCACTTTAAATTTTCCCATTAGTCCTATTGAAACTGTACCAGTAAAATTAAAGCCAGGAATGGATGGCCCAAAAGTTAAACAATGGCCATTGACAGAAGAAAAAATAAAAGCATTAGTAGAAATCTGTACAGAAATGGAAAAGGAAGGGAAAATTTCAAAAATTGGGCCTGAAAATCCATATAATACTCCAGTGTTTGCCATAAAGAAAAAAGACAGTACTAAATGGAGAAAATTAGTAGATTTCAGAGAACTTAATAAGAAAACTCAAGACTTCTGGGAAGTTCAATTAGGAATACCACATCCCGCAGGGTTAAAAAAGAAAAAATCAGTAACAGTACTGGATGTGGGTGATGCATATTTTTCAGT-TCCCTTAGATAAAGAATTCAGGAAGTACACTGCATTT--ACCATACCTAGTATAAACAATGAGACACCAGGGATTAGATATCAGTACAATGTGCTTCCACAGGGATGGAAAGGATCACCAGCAATATTCCAAAGCAGCATGACAAAAATCTTAGAGCCTTTTAGAGAACAAAATCCAGACATAGTTATCTATCAATACATGGATGATTTGTATGTAGGATCTGACTTAGAAATAGGGCAGCATAGAACAAAAATAGAGGAACTGAGACAACATCTGTTGAAGTGGGGATTTACCACACCAGACAAAAAACATCAGAAAGAACCTCCATTCCTTTGGATGGGTTATGAACTCCATCCTGATAAATGGACAGTACAGCCTATAGTGCTGCCAGAAAAGGACAGCTGGACTGTCAATGACATACAGAAGTTAGTGGGAAAATTGAATTGGGCAAGTCAGATTTACCCAGGGATTAAAGTAAAGCAATTATGTAGACTCCTTAGGGGAACCAAAGCACTAAC
>B_Spain_1989_DQ854716
CCTCAAATCACTCTTTGGCAACGACCCCTTGTCACAATAAAGATAGGGGGGCAACTAAAGGAAGCTCTATTAGATACAGGAGCAGATGATACAGTATTAGAAGAAATAAATTTGCCAGGAAGATGGAAACCAAAAATGATAGGGGGAATTGGAGGTTTTATCAAAGTAAGACAGTATGATCAAATACTCGTAGAAATCTGTGGACATAAAGCTATAGGTACAGTATTAGTAGGACCTACACCTGTCAACATAATTGGAAGAAATCTGTTGACTCAGATTGGTTGCACTTTAAATTTTCCCATTAGTCCTATTGAAACTGTACCAGTAAAATTAAAGCCAGGAATGGATGGCCCAAAAGTTAAACAATGGCCATTGACAGAAGAAAAAATAAAAGCATTAGTAGAAATCTGTGCAGAAATGGAAAAGGAAGGGAAAATTTCAAAAATTGGGCCTGAAAATCCATATAATACTCCAGTGTTTGCCATAAAGAAAAAAGACAGTACTAAATGGAGAAAATTAGTAGATTTCAGAGAACTTAATAAGAAAACTCAAGACTTCTGGGAAGTTCAATTAGGAATACCACATCCCGCAGGGTTAAAAAAGAAAAAATCAGTAACAGTACTGGATGTGGGTGATGCATATTTTTCAGT-TCCCTTAGATAAAGAATTCAGGAAGTACACTGCATTT--ACCATACCTAGTATAAACAATGAGACACCAGGGATTAGATATCAGTACAATGTGCTTCCACAGGGATGGAAAGGATCACCAGCAATATTCCAAAGCAGCATGACAAAAATCTTAGAGCCTTTTAGAAAACAAAATCCAGACATAGTTATCTATCAATACATGGATGATTTGTATGTAGGATCTGACTTAGAAATAGGGCAGCATAGAACAAAAATAGAGGAACTGAGACAACTTCTGTTGAAGTGGGGATTTACCACCCCAGACAAAAAACATCAGAAAGAACCTCCATTTCTTTGGATGGGTTATGAACTCCATCCTGATAAATGGACAGTACAGCCTATAGTGCTGCCAGAAAAGGACAGCTGGACTGTCAATGACATACAGAAGTTAGTGGGAAAATTGAATTGGGCAAGTCAGATTTACCCAGGGATTAAAGTAAAGCAATTATGTAGACTCCTTAGGGGAACCAAGGCACTAAC
>B_Spain_1989_HM469974
CCTCAAATCACTCTTTGGCAACGACCCCTTGTCACAATAAAGATAGGGGGGCAACTAAAGGAAGCTCTATTAGATACAGGAGCAGATGATACAGTATTAGAAGAAATAAATTTGCCAGGAAGATGGAAACCAAAAATGATAGGGGGAATTGGAGGTTTTATCAAAGTAAGACAGTATGATCAAATACTCGTAGAAATCTGTGGACATAAAGCTATAGGTACAGTATTAGTAGGACCTACACCTGTCAACATAATTGGAAGAAATCTGTTGACTCAGATTGGTTGCACTTTAAATTTTCCCATTAGTCCTATTGAAACTGTACCAGTAAAATTAAAGCCAGGAATGGATGGCCCAAAAGTTAAACAATGGCCATTGACAGAAGAAAAAATAAAAGCATTAGTAGAAATCTGTACAGAAATGGAAAAGGAAGGGAAAATTTCAAAAATTGGGCCTGAAAATCCATATAATACTCCAGTATTTGCCATAAAGAAAAAAGACAGTACTAAATGGAGAAAATTAGTAGATTTCAGAGAACTTAATAAGAAAACTCAAGACTTCTGGGAAGTTCAATTAGGAATACCACATCCCGCAGGGKTAAAAAAGAAAAAATCAGTAACAGTACTGGATGTGGGTGATGCATATTTTTCAGT-TCCCTTAGATAAAGAATTCAGGAAGTACACTGCATTT--ACCATACCTAGTATAAACAATGAGACACCAGGGATTAGATATCAGTACAATGTGCTTCCACAGGGATGGAAAGGATCACCAGCAATATTCCAAAGCAGCATGACAAAAATCTTGGAGCCTTTTAGAAAACAAAATCCAGACATAGTTATCTATCAATACATGGATGATTTGTATGTAGGATCTGACTTAGAAATAGGGCAGCATAGAACAAAAATAGAGGAACTGAGACAACATCTGTTGAAGTGGGGATTTACCACACCAGACAAAAAACATCAGAAAGAACCTCCATTCCTTTGGATGGGTTATGAACTCCATCCTGATAAATGGACAGTACAGCCTATAGTGCTGCCAGAAAAGGACAGCTGGACTGTCAATGACATACAGAAGTTAGTGGGAAAATTGAATTGGGCAAGTCAGATTTACCCAGGGATTAAAGTAAAGCAATTATGTAGACTCCTTAGGGGAACCAAGGCACTAAC
>B_Spain_2003_KC340238
CCTCAAATCACTCTTTGGCAACGACCCCTTGTCACAATAAAGATAGGGGGACAACTAAAGGAAGCTCTATTAGATACAGGAGCAGATGATACAGTATTAGAAGATATGGAGTTGCCAGGAAGATGGAAACCAAAAATGATAGGGGGAATTGGAGGTTTTATCAAAGTAAGACAGTATGATCAGATACTCATAGAAATCTGTGGGCATAAAGCTATAGGTACAGTATTARTAGGACCTACACCTGTCAACATAATTGGAAGAAATCTGTTGACTCAGCTTGGGTGCACTTTAAATTTTCCCATTAGTCCTATTGAAACTGTACCAGTAAAATTAAAGCCAGGAATGGATGGCCCAAAAGTTAAACAATGGCCATTGACAGAAGAAAAAATAAAAGCATTAGTAGAAATTTGTACAGAAATGGAAAAGGAAGGAAAAATTTCAAAAATTGGGCCTGAAAATCCATATAATACTCCAATATTTGCCATAAAGAAAAAAGACAGTACTAAGTGGAGAAAGTTAGTAGATTTCAGAGAACTTAATAARAGAACTCAAGACTTCTGGGAAGTTCAATTAGGAATACCACATCCCGCAGGGTTAAAAAAGAAAAAGTCAGTAACAGTACTGGATGTGGGTGATGCATATTTTTCAGT-TCCCTTAGATGAGGGATTCAGAAAGTATACTGCATTT--ACCATACCTAGTAYAAACAATGAGACACCAGGAGTTAGATATCAGTACAATGTGCTTCCACAGGGATGGAAAGGATCACCAGCAATATTCCAAAGTAGCATGATAAAAATCTTGGAGCCTTTTAGAAAACAAAATCCAGACATAGTTATCTATCAATACATGGATGATTTGTATGTAGGATCTGATTTAGAAATAGGGCAGCATAGAGCAAAAATAGAGGAACTAAGAAAACATCTGTTGAGGTGGGGATTTACCACACCAGACAAAAAACATCAGAAAGAACCTCCATTCCTTTGGATGGGTTATGAACTCCATCCTGATAAATGGACAGTACAGCCTATCGTGCTGCCAGAAAAAGACAGCTGGACTGTCAATGACATACAAAAGTTAGTGGGAAAATTGAATTGGGCAAGTCAGATTTACCCAGGGATTAAAGTAAAGCAATTATGTAGACTCCTTAGGGGAGCCAAAGCACTAAC
>B_Spain_2004_FJ481725
CCTCAGATCACTCTTTGGCAACGACCCCTCGTCACAATAAAGGTAGGGGGACAACTAAAGGAAGCTCTATTAGATACAGGAGCAGATGACACAGTATTAGAAGAAATGGATTTGCCAGGAAGATGGAAACCAAAAATGATAGGGGGAATTGGAGGTTTTATCAAAGTAAGACAGTATGATCAGATATCCATAGAAATCTGTGGACATAAAGCTATAGGTACAGTATTAGTAGGACCTACACCAGTCAACATAATTGGCAGAAATCTGTTGACTCAGCTTGGTTGCACTTTAAATTTTCCCATTAGTCCTATTGAAACTGTACCAGTAAAATTAAAGCCAGGAATGGATGGCCCAAAAGTTAAACAATGGCCATTGACAGAAGAAAAAATAAAAGCATTAACAGAAATTTGTACAGAAATGGAAAAGGAAGGGAAAATTTCAAAAATTGGGCCTGAAAATCCATACAATACTCCAGTATTTGCCATAAAGAAAAAAGACAGTACTAAATGGAGAAAATTAGTAGATTTCAGAGAACTTAATAAGAAAACTCAAGACTTCTGGGAAGTTCAATTAGGAATACCACATCCCGCAGGGCTAAAAAAGAAAAAATCAGTAACAGTGCTGGATGTGGGTGATGCATATTTTTCAGT-TCCCTTAGATAAAGAATTCAGGAAGTACACTGCATTT--ACCATACCTAGTATAAACAATGAGACACCAGGGATTAGGTATCAGTACAATGTGCTTCCACAAGGATGGAAAGGATCACCAGCAATATTTCAAAGTAGCATGACAAAAATCTTAGAGCCTTTTAGAAAACAAAATCCAGACCTAGTTATCTATCAATAYATGGATGATTTGTATGTAGGGTCTGACTTAGAAATAGGACAGCATAGAACAAAAATAGAGGAACTGAGACAACATCTGTTGAGGTGGGGGTTTACCACACCAGATAAAAAACATCAGAAAGAACCTCCATTCCTTTGGATGGGTTATGAACTCCATCCTGATAAATGGACAGTACAGCCTATAGTGCTGCCAGAAAAGGACAGCTGGACTGTCAATGACATACAGAAGTTAGTGGGAAAATTAAATTGGGCAAGTCAGATTTACCCAGGGATTAAAGTAAGGCAATTATGTAAACTCCTTAGGGGAACCAAAGCATTAAC
>B_Spain_2004_FJ481747
CCTCAAATCACTCTTTGGCAACGACCCCTCGTCACAATAAAGATAGGGGGGCAACTAAAAGAAGCTCTATTAGATACAGGAGCAGATGATACAGTAGTAGAAGAAATGAGTTTGCCAGGAAAATGGAAACCAAAAATGATAGGGGGAATTGGAGGTTTTATCAAAGTAAGACAGTATGATCAAATACTTGTAGAAATTTGTGGACATAAAGCTATAGGTACAGTATTAGTAGGACCTACGCCTGTCAACATAATTGGAAGAAATCTGTTGACTCAGATTGGTTGCACTTTAAATTTTCCCATYAGTCCTATTGAAACTGTACCAGTAAAATTAAAACCAGGAATGGATGGCCCAAAAGTTAAACAATGGCCATTAACAGAAGAAAAAATAAAAGCATTAGTAGARATTTGTACAGAAATGGAAAAGGAAGGGAAAATTTCAAAAATTGGGCCTGAAAATCCATACAATACTCCAGTATTTGCCATAAAGAAAAAGGATGGTACTAAATGGAGAAAATTAGTAGACTTCAGAGAACTTAATAAGAGAACTCAAGACTTCTGGGAAATTCAGTTAGGAATACCACATCCTGCAGGGTTAAAAAAGAAAAAATCAGTAACAGTTCTGGATGTGGGTGATGCATATTTTTCAGT-TCCCTTAGATRAAGATTTCAGAAAGTATACTGCATTT--ACCATACCTAGTATAAACAATGAGACACCAGGRATTAGATATCAGTACAATGTGCTTCCACAGGGATGGAAAGGATCACCAGCAATATTCCAAGCTAGCATGACAAAAATCTTAGAGCCTTTTAGGAAACAAAATCCAGACATAGTTATCTATCAATACATGGATGACTTGTATGTAGGATCTGACTTAGAAATAGGGCAGCATAGAGCAAAAATAGAGGAACTGAGACAACATCTGTTGAAGTGGGGGTTTACCACACCAGACAAAAAACATCAGAAAGAACCYCCATTTCTTTGGATGGGTTATGAACTCCATCCTGATAAATGGACAGTACAGCCTATARAGCTGCCAGAAAAAGACAGCTGGACTGTCAATGACATACAGAAGTTAGTGGGAAAATTAAATTGGGCAAGTCARATTTATGCAGGGATTAAAGTRAGGCAATTATGTAARCTCCTTAGGGGAACCAAAGCAYTAAC
>B_Spain_2004_MF404050
CCTCAAATCACTCTTTGGCAACGACCCCTAGTCACAATAAAAGTAGGGGGCCAGCTAAAGGAAGCTCTATTAGATACAGGAGCAGATGATACAGTATTAGAAGACATGAATTTGCAAGGAAGATGGAAACCAAAAATGATAGGGGGAATTGGAGGTTTTATCAAAGTAAGACAGTATGATCAGATACCCATAGAAATCTGTGGACATAAAGCTATAGGTACAGTATTAGTAGGACCTACACCTGTCAACATAATTGGAAGAAATCTGTTGACTCAGATTGGTTGCACTTTAAATTTTCCCATTAGTCCTATTGAAACTGTACCAGTAAAATTAAAGCCAGGAATGGATGGCCCAAAAGTTAAACAATGGCCATTGACAGAAGAGAAAATAAAAGCATTAGTAGAAATTTGTACAGAAATGGAAAAGGAAGGGAAGATTTCAAAAATTGGGCCTGAAAATCCATATAATACTCCAGTATTTGCCATAAAGAAAAAAGACAGTACTAAATGGAGAAAATTAGTAGATTTCAGAGAACTGAATAAGAGAACTCAAGATTTCTGGGAAGTTCAATTAGGAATACCACATCCTGCAGGGTTAAAAAAGAAAAAATCAGTAACAGTACTGGATGTGGGTGATGCATATTTTTCAGT-TCCCTTAGATAAAGACTTCAGGAAGTATACTGCATTT--ACCATACCTAGTATAAACAATGAGACACCAGGGATTAGATATCAGTACAATGTGCTTCCACAGGGATGGAAAGGATCACCAGCAATATTCCAAAGTAGCATGACAAAAATCTTAGAACCTTTTAGAAAACAAAATCCAGACATAGTTATCTATCAATACATGGATGATTTGTATGTAGGATCTGACTTAGAAATAGGACAGCATAGAAAAAAGATAGAGGAACTAAGACAACATCTGTTGAAGTGGGGATTTACCACACCAGACAAAAAACATCAGAAAGAACCTCCATTCCTTTGGATGGGTTATGAACTCCATCCTGATAAATGGACAGTACAGCCTATAGTGCTGCCAGAAAAAGACAGCTGGACTGTCAATGACATACAGAAGTTAGTGGGAAAATTGAATTGGGCAAGTCAGATTTATCCAGGAATTAAAGTAAGGCAGTTATGTAAACTCCTTAGGGGAACCAAAGCACTAAC
>B_Spain_2006_JX271305
CCTCAAATCACTCTTTGGCAACGACCCCTTGTCACAATAAAGATAGGGGGACAACTAAAGGAAGCTCTATTAGATACAGGAGCAGATGATACAGTATTAGAAGATATGGAGTTGCCAGGAAGATGGAAACCAAAAATGATAGGGGGAATTGGAGGTTTTATCAAAGTAAGACAGTATGATCAGATACTCATAGAAATCTGTGGGCATAAAGCTATAGGTACAGTATTAGTAGGACCTACACCTGTCAACATAATTGGAAGAAATCTGTTGACTCAGCTTGGGTGCACTTTAAATTTTCCCATTAGTCCTATTGAAACTGTACCAGTAAAATTAAAGCCAGGAATGGATGGCCCAAAAGTTAAACAATGGCCATTGACAGAAGAAAAAATAAAAGCATTAGTAGAAATTTGTACAGAAATGGAAAAGGAAGGAAAAATTTCAAAAATTGGGCCTGAAAATCCATATAATACTCCAATATTTGCCATAAAGAAAAAAGACAGTACTAAGTGGAGAAAGTTAGTAGATTTCAGAGAACTTAATAAAAGAACTCAAGACTTCTGGGAAGTTCAATTAGGAATACCACATCCCGCAGGGTTAAAAAGGAAAAAGTCAGTAACAGTACTGGATGTGGGTGATGCATATTTTTCAGT-CCCCTTAGATGAGGGATTCAGAAAGTATACTGCATTT--ACCATACCTAGTATAAACAATGAGACACCAGGAGTTAGATATCAGTACAATGTGCTTCCACAGGGATGGAAAGGATCACCAGCAATATTCCAAAGTAGCATGATAAAAATCTTGGAGCCTTTTAGAAAACAAAATCCAGACATRGTTATCTATCAATACATGGATGATTTGTATGTAGGATCTGATTTAGAAATAGGGCAGCATAGAGCAAAAATAGAGGAACTGAGAMAWCATCTGTTGARGTGGGGATTTACCACACCAGACAAAAAACATCAGAAAGAACCTCCATTCCTTTGGATGGGTTATGAACTCCATCCTGATAAATGGACAGTACAGCCTATCGTGCTGCCAGAAAAAGACAGCTGGACTGTCAATGACATACAGAAGTTAGTGGGAAAATTGAATTGGGCAAGTCAGATTTACCCAGGGATTAAAGTAAAGCAATTATGTAGACTCCTTAGGGGAGCCAAAGCACTAAC
>B_Spain_2006_JX271425
CCTCAAATCACTCTTTGGCAACGACCCCTTGTCACAATAAAAATAGGGGGGCAATTAAAGGAAGCTCTGTTAGATACAGGAGCAGATGATACAGTATTAGAAGACATAAATTTACCAGGAAAATGGAAGCCAAAAATGATAGGGGGAATTGGAGGTTTTATCAAAGTAAGACAGTATGATCAAGTACCCATAGAAATTTGTGGGCATAAAGCTATAGGTACAGTATTAGTAGGACCCACACCTGTCAACATAATTGGAAGAAATCTGTTGACTCAGMTTGGTTGCACTTTAAATTTTCCCATTAGTCCTATTGATACTGTACCAGTAAAGTTAAAGCCAGGAATGGATGGCCCAAAAGTTAAACAATGGCCATTGACAGAAGAAAAAATAAAAGCATTAGTAGAAATTTGTACAGAAATGGAAAAGGAAGGRAAAATYTCAAAAATTGGGCCKGAAAATCCATACAATACTCCAATATTTGCCATAAAGAAAAAAGACRGTACTAAATGGAGAAAATTAGTAGATTTCAGAGAACTTAACAAGAGAACTCAAGACTTCTGGGAAGTTCAATTAGGRATACCACAYCCGGCAGGGTTAAAAAAGAAAAAATCAGTAACAGTGCTGGATGTGGGTGATGCATATTTTTCAGT-TCCCTTAGATAAAGAATTCAGGAAGTACACTGCATTT--ACCATACCTAGTACAAATAATGAGACACCAGGGATAAGATATCAGTACAATGTGCTTCCACAGGGATGGAAAGGATCACCAGCAATATTCCAAAGTAGCATGATAAAAATCTTAGAGCCTTTTAGAAAGCAAAATCCAGACATAGTTATCTATCAATACATGGATGATTTGTATGTAGGATCTGACTTAGAAATAGGACAGCATAGAATAAAAATAGAGGAACTGAGACAACATTTGTTGAAGTGGGGATTTACCACACCAGACAAGAAACATCAGAAAGAACCTCCATTCCTTTGGATGGGTTATGAACTCCATCCTGATAAATGGACAGTACAGCCTATACAATTGCCAGAGAAAGACAGCTGGACTGTCAATGACATACAGAAGTTAGTGGGAAAATTRAATTGGGCAAGTCAGATTTATGCAGGAATTAAAGTAAAGCAATTATGTAAACTCCTTAGGGGAGCCAAAGCGCTAAC
>B_Spain_2007_JX271303
CCTCAAATCACTCTTTGGCAACGACCCCTTGTCACAATAAAAATAGGGGGGCAATTAAAGGAAGCTCTGTTAGATACAGGAGCAGATGATACAGTATTAGAAGACATAAATTTACCAGGAAAATGGAAGCCAAAAATGATAGGGGGAATTGGAGGTTTTATCAAAGTAAGACAGTATGATCAAGTACCCATAGAAATTTGTGGGCATAAAGCTATAGGTACAGTATTAGTAGGACCCACACCTGTCAACATAATTGGAAGAAATCTGTTGACTCAGATTGGTTGCACTTTAAATTTTCCCATTAGTCCTATTGATACTGTACCAGTAAAGTTAAAGCCAGGAATGGATGGCCCAAGAGTTAAACAATGGCCATTGACAGAAGAAAAAATAAAAGCATTAGTAGAAATTTGTACAGAAATGGAAAAGGAAGGGAAAATTTCAAAAATTGGGCCTGAAAATCCATACAATACTCCAATATTTGCTATAAGGAAAAAAGACAGTACTAAATGGAGAAAATTAGTAGATTTCAGAGAACTAAATAAGAGAACTCAAGACTTCTGGGAAGTTCAATTAGGAATACCACATCCGGCAGGGTTAAAAAAGAAAAAATCAGTAACAGTGCTGGATGTGGGTGATGCATATTTTTCAGT-TCCCTTAGATAAAGAATTCAGGAAGTACACTGCATTT--ACCATACCTAGTAGAAATAATGAGACACCAGGGATAAGATATCAGTACAATGTGCTTCCACAGGGATGGAAAGGATCACCAGCAATATTCCAAAGTAGCATGACAAAAATCTTAGAGCCTTTTAGAAAGCAAAATCCAGACATAGTTATCTATCAATACATGGATGATTTGTATGTAGGATCTGACTTAGAAATAGGACAGCATAGAACAAAAATAGAGGAATTGAGACAACATTTGTTGAAGTGGGGATTTACCACACCAGATAAGAAACATCAGAAAGAACCGCCATTCCTTTGGATGGGTTATGAACTCCATCCTGATAAATGGACAGTACAGCCTATAGAATTGCCAGAGAAAGACAGCTGGACTGTCAATGACATACAGAAGTTAGTGGGAAAATTGAATTGGGCAAGTCAGATTTATGCAGGAATTAAAGTAAGGCAATTATGTAAACTCCTTAGGGGAGCCAAAGCGCTAAC
>B_Spain_2008_MF404814
CCTCAGATCACTCTTTGGCAACGACCCCTCGTCACAATAAAGATAGGGGGGCAACAAAAGGAAGCTCTATTAGATACAGGAGCAGATGATACAGTATTAGAAGAAATGAGTTTGCCAGGGAGATGGAAACCAAAAATGATAGGGGGAATTGGAGGTTTTATCAAAGTAAGACAGTATGATCAGATACTTATAGAAATCTGCGGATATAAAGCTATAGGTACAGTATTAGTAGGACCTACACCTGTCAACATAATTGGAAGAAATCTGTTGACTCAGATTGGCTGCACTTTAAACTTTCCCATTAGTCCTATTGAAACTGTACCAGTAAAATTAAAGCCAGGAATGGATGGCCCAAAAGTTAAACAGTGGCCATTGACAGAAGAAAAAATAAAAGCATTAGTAGAAATTTGTACAGAAATGGAAAAGGAAGGAAAAATTTCAAGAATAGGGCCTGAAAATCCATATAATACTCCAGTATTTGCCATAAAGAAAAAGGACAGTACTAAATGGAGAAAATTAGTAGATTTCAGAGAACTTAATAAGAGAACTCAAGACTTCTGGGAGGTTCAATTAGGAATACCTCATCCCGCAGGGTTAAAGAAGAAAAAATCAGTAACAGTACTGGATGTGGGTGATGCCTATTTCTCAGT-TCCCTTAGATAAAAACTTCAGAAAGTACACTGCTTTT--ACTATACCCAGTAAAAATAATGAGACACCAGGGATTAGATATCAGTACAATGTGCTCCCACAGGGATGGAAAGGATCACCAGCAATATTCCAAAGCAGCATGACAAAAATCTTAGATCCTTTTAGAAAACAAAATCCAGACATAGTTATCTATCAATACATGGATGATTTGTATGTAGGATCTGACTTAGAAATAGGGCAGCATAGAGCAAAAATAGAGGAGCTAAGGCAACATTTGTTGAAGTGGGGATTTACCACACCAGACAAAAAGCACCAGAAAGAACCTCCATTCCTTTGGATGGGTTATGAACTTCATCCTGATAAATGGACAGTACAGCCTATAGTGCTGCCAGAAAAAGACAGCTGGACTGTCAATGATATACAGAAGTTAGTGGGAAAACTGAATTGGGCAAGTCAGATTTATGCAGGAATTAAAGTAAAGCAATTATGTAAGCTCCTTAGGGGAGCCAAAGCATTAAC
>B_Spain_2010_KC340857
CCTCAAATCACTCTTTGGCAACGACCCCTTGTCACAATAAAGATAGGGGGACAACTAAAGGAAGCTCTATTAGATACAGGAGCAGATGATACAGTATTAGAAGAAATGGAGTTGCCAGGAAGGTGGAAACCAAAAATGATAGGGGGAATTGGAGGTTTTATCAAAGTAAGACAGTATGATCAGATACTCATAGAAATTTGTGGACATAAAACTATAGGTACAGTATTAATAGGACCTACACCTGTCAACATAATTGGAAGAAATCTGTTGACTCAGCTTGGGTGCACTTTAAATTTTCCCATTAGTCCTATTGAAACTGTACCAGTAAAATTAAAGCCAGGAATGGATGGCCCAAAAGTTAAACAATGGCCATTGACAGAAGAAAAAATAAAAGCATTAGTAGAAATTTGTACAGAAATGGAAAAGGAAGGAAAAATTTCAAAAATTGGGCCTGAAAATCCATATAATACTCCAATATTTGCCATAAAGAAAAAGGACAGTACTAAGTGGAGGAAGTTAGTAGATTTCAGAGAACTTAATAAAAGAACTCAAGACTTCTGGGAAGTTCAATTAGGAATACCACATCCTGCAGGGTTAAAAAAGAAAAAGTCAGTAACAGTACTGGATGTGGGTGATGCATATTTTTCAGT-CCCCTTAGATRAGGAATTCAGAAAGTATACTGCATTT--ACCATACCTAGTATAAACAATGAGACACCAGGAGTTAGATATCAGTACAATGTGCTTCCACAAGGATGGAAAGGATCACCAGCAATATTCCAAAGTAGCATGATAAAAATCTTGGAGCCTTTTAGAAAACAAAATCCAGACATAGTTATCTATCAGTACATGGATGATTTGTATGTAGGATCTGATTTAGAAATAGGACAGCATAGAGCAAAAATAGAGGAACTGAGAGAACATCTGTTGAGGTGGGGATTTACCACGCCAGACAAAAAACATCAGAAAGAACCTCCATTCCTTTGGATGGGTTATGAACTCCATCCTGATAAATGGACAGTACAGCCTATCGAGCTGCCAGAAAAAGACAGCTGGACTGTCAATGACATACAGAAGTTAGTGGGAAAATTGAATTGGGCAAGTCAGATTTACCCAGGGATCAAARTAARGCAATTATGTAGACTCCTCAGGGGAGCCAAAGCACTAAC
>B_Spain_2010_KC340860
CCTCAAATCACTCTTTGGCAACGACCCCTTGTCACAATAAAGATAGGGGGACAACTAAAGGAAGCTCTATTAGATACAGGAGCAGATGATACAGTATTAGAAGATATGGAGTTGCCAGGAAGGTGGAAACCAAAAATGATAGGGGGAATTGGAGGTTTTATCAAAGTAAGACAGTATGATCAGATACTCATAGAAATTTGTGGGCATAAAGCTATAGGTACAGTATTAGTAGGACCTACACCTGTCAACATAATTGGAAGAAATCTGTTGACTCAGCTTGGGTGCACTTTAAATTTTCCCATTAGTCCTATTGAAACTGTACCAGTAAAATTAAAGCCAGGAATGGATGGCCCAAAAGTTAAACAATGGCCATTGACAGAAGAAAAAATAAAAGCATTAGTAGAAATTTGTACAGAAATGGAAAAGGAAGGAAAAATTTCAAAAATTGGGCCTGAAAATCCATATAATACTCCAATATTTGCCATAAAGAAAAAGGACAGTACTAAGTGGAGAAAGTTAGTAGATTTCAGAGAACTTAATAAGAGAACTCAAGACTTCTGGGAAGTTCAATTAGGAATACCACATCCTGCAGGGTTAAAAARGAAAAAGTCAGTAACAGTACTGGATGTGGGTGATGCATATTTTTCAGT-CCCCTTAGATGAGGGRTTCAGAMAGTATACTGCATTT--ACCATACCTAGTATAAACAATGAGACACCAGGAGTTAGATATCAGTACAATGTGCTTCCACAAGGATGGAAAGGATCACCAGCAATATTCCAAAGTAGCATGATAAAAATCTTGGAGCCTTTTAGAAAACAAAATCCAGACATAGTTATCTATCAGTACATGGATGATTTGTATGTAGGATCTGATTTAGAAATAGGGCAGCATAGAGCAAAAATAGAGGAACTGAGAGAACATCTGTTGAGGTGGGGATTTACCACGCCAGACAAAAAACATCAGAAAGAACCTCCATTCCTTTGGATGGGTTATGAACTCCATCCTGATAAATGGACAGTACAGCCTATCGTGCTGCCAGAAAAAGACAGCTGGACTGTCAATGACATACAGAAGTTAGTGGGAAAATTGAATTGGGCAAGTCAGATTTACCCAGGGATCAAAGTAAAGCAATTATGTAGACTCCTCAGGGGAGCCAAAGCACTAAC
>B_Spain_2010_KC340877
CCTCAAATCACTCTTTGGCAACGACCCCTTGTCACAATAAAGATAGGGGGACAACTAAAGGAAGCTCTATTAGATACAGGAGCAGATGATACAGTATTAGAAGADATGGAGTTGCCAGGAAGRTGGAAACCAAAAATGATAGGGGGAATTGGAGGTTTTATCAAAGTAAGACAGTATGATCAGATACYCATAGAAATCTGTGGGCATAAAGCTATAGGTACAGTATTAGTAGGACCTACACCTGTCAACATAATTGGAAGAAATCTGTTGACTCAGCTTGGRTGCACTTTAAATTTTCCCATTAGTCCTATTGAAACTGTACCAGTAAAATTAAAGCCAGGAATGGATGGCCCAAAAGTTAAACAATGGCCATTGACAGAAGAAAAAATAAAAGCATTAGTAGAAATTTGTACAGAAATGGAAAAGGAAGGAAAAATTTCAAAAATTGGGCCTGAAAATCCATATAATACTCCAATATTTGCCATAAAGAAAAARGACAGTACTAAGTGGAGAAAGTTAGTAGATTTCAGAGAACTTAATAAAAGAACTCAAGACTTCTGGGAAGTTCAATTAGGAATACCACATCCYGCAGGGTTAAAAAAGAAAAAGTCAGTAACAGTACTGGATGTGGGTGATGCATATTTTTCAGT-YCCCTTAGATGAGGGATTCAGAAAGTAYACTGCATTT--ACCATACCTAGTATAAACAATGAGACACCAGGAGTTAGATATCAGTACAATGTGCTTCCACAGGGATGGAAAGGATCACCAGCAATATTCCAAAGTAGCATGATAAAAATCTTGGAGCCTTTTAGAAAACAAAATCCAGACATAGTTATCTATCARTACATGGATGATTTGTATGTAGGRTCTGATTTAGAAATAGGGCAGCATAGAGCAAAAATAGAGGAACTGAGAGAACATCTGTTGAGGTGGGGATTTACCACGCCAGACAAAAAACATCAGAAAGAACCTCCATTCCTTTGGATGGGTTATGAACTCCATCCTGATAAATGGACAGTACAGCCTATCGTGCTGCCAGAAAAAGACAGCTGGACWGTCAATGACATACAGAAGTTAGTGGGAAAATTGAATTGGGCAAGTCAGATTTACCCAGGRATTAAAGTAAAGCAATTATGTAGACTCCTTAGGGGAGCCAAAGCACTAAC
>B_Spain_2010_KC340885
CCTCAGATCACTCTTTGGCAACGACCCCTCGTCACAGTAAAGATAGGGGGGCAAATAAAAGAAGCTCTATTAGATACAGGAGCAGATGATACAGTATTAGAAGACATGGAGTTGCCAGGAAGATGGAAGCCAAAAATGATAGGGGGAATTGGAGGTTTTATCAAAGTAAAACAGTATGATCAGATACCCATAGAAATCTGTGGACACAAAGCTATAGGTACAGTATTAGTAGGACCTACACCTGTCAACATAATTGGAAGAAATCTATTGACTCAGCTTGGTTGCACTTTAAATTTTCCCATTAGTCCTATTGAAACTGTACCAGTAAAATTAAAGCCAGGAATGGATGGCCCAAAAGTTAAACAATGGCCATTGACAGAAGAAAAAATAAAAGCATTAGTAGAAATTTGTACAGAAATGGAAAAGGAAGGGAAAATTTCAAAAATTGGGCCTGAAAATCCATACAATACTCCAGTATTTGCCATAAAGAAAAAAGACAGTACTAAATGGAGAAAATTAGTAGATTTCAGAGAACTTAATAAGAGAACTCAAGACTTCTGGGAAGTTCAACTAGGAATACCACATCCCGCAGGGTTAAAAAAGAAGAAATCAGTAACAGTACTGGATGTGGGTGATGCATATTTTTCAGT-TCCCTTAGATAAAGACTTCAGGAAATATACTGCATTC--ACCATACCTAGTATAAACAATGAGACACCAGGGATTAGATATCAGTACAATGTGCTTCCGCAGGGATGGAAAGGATCACCAGCGATATTCCAAAGTAGCATGACAAAAATCTTAGAGCCTTTTAGAAAACAAAATCCAGATATAGTTATCTATCAATAYATGGATGATTTGTATGTAGGATCTGACTTAGAAATAGGGCAACATAGAACAAAAATAGAGGAACTGAGACAACATCTATTGMAGTGGGGGYTCACCACACCAGACAAAAAGCATCAGAAAGAACCTCCATTCCTTTGGATGGGTTATGAACTCCATCCTGATAAATGGACAGTACAGCCTATAGTGCTGCCAGAAAAAGACAGCTGGACTGTTAATGACATACAAAAGTTAGTGGGAAAATTGAATTGGGCCAGTCAGATTTATCCAGGGATTAAGGTAAGGCAGTTATGTAAACTTCTTAGGGGAACCAAAGCACTAAC
>B_Spain_2010_MF404910
CCTCAAATCACTCTTTGGCAACGACCCCTTGTCACAATAAAGATAGGGGGACAACTAAAGGAAGCTCTATTAGATACAGGAGCAGATGATACAGTATTAGAAGATATGGAGTTGCCAGGAAGGTGGAAACCAAAAATGATAGGGGGAATTGGAGGTTTTATCAAAGTAAGACAGTATGATCAGATACCCATAGAAATTTGTGGGCATAAAGCTATAGGTACAGTATTAGTAGGACCTACACCTGTCAACATAATTGGAAGAAATCTGTTGACTCAGCTTGGGTGCACTTTAAATTTTCCCATTAGTCCTATTGAAACTGTACCAGTAAAATTAAAGCCAGGAATGGATGGCCCAAAAGTTAAACAATGGCCATTGACAGAAGAAAAAATAAAAGCATTAGTAGAAATTTGTACAGAAATGGAAAAGGAAGGAAAAATTTCAAAAATTGGGCCTGAAAATCCATATAATACTCCAATATTTGCCATAAAGAAAAAGGACAGTACTAAGTGGAGAAAGTTAGTAGATTTCAGAGAACTTAATAAAAGAACTCAAGACTTCTGGGAAGTTCAATTAGGAATACCACATCCTGCAGGGTTAAAAAAGAAAAAGTCAGTAACAGTACTGGATGTGGGTGATGCATATTTTTCAGT-CCCCTTAGATGAGGAATTCAGAAAGTATACTGCATTT--ACCATACCTAGTATAAACAATGAGACACCAGGAGTTAGATATCAGTACAATGTGCTTCCACAGGGATGGAAAGGATCACCAGCAATATTCCAAAGTAGCATGATAAAAATCTTGGAGCCTTTTAGAAAACAAAATCCAGACATAGTTATCTATCAGTACATGGATGATTTGTATGTAGGATCTGATTTAGAAATAGGGCAGCATAGGGCAAAAATAGAGGAACTGAGAGAACATCTGTTGAGGTGGGGATTTACCACGCCAGACAAAAAACATCAAAAAGAACCTCCATTCCTTTGGATGGGTTATGAACTCCATCCTGATAAATGGACAGTACAGCCTATCGAGCTGCCAGAAAAAGACAGCTGGACTGTCAATGACATACAGAAGTTAGTGGGAAAATTGAATTGGGCAAGTCAGATTTACCCAGGGATCAAAGTAAAGCAATTATGTAGACTCCTCAGGGGAGCCAAAGCACTAAC
>B_Spain_2013_MF403438
CCTCAAATCACTCTTTGGCAACGACCCCTTGTCACAATAAAGATAGGGGAACAACTAAAGGAAGCTCTATTAGATACAGGAGCAGATGATACGGTATTAGAAGATATGGAGTTGCCAGGAAGGTGGAAACCAAAAATGATAGGGGGAATTGGAGGTTTTATCAAAGTAAGACAGTATGATCAGATACCCATAGAAATTTGTGGGCATAAAGCTATAGGTACAGTATTAGTAGGACCTACACCTGTCAACATAATTGGAAGAAATCTGTTGACTCAGCTTGGGTGCACTTTAAATTTTCCCATTAGTCCTATTGAAACTGTACCAGTAAAATTAAAGCCAGGAATGGATGGCCCAAAAGTTAAACAATGGCCATTGACAGAAGAAAAAATAAAAGCATTAGTAGAAATTTGTACAGAAATGGAAAAGGAAGGAAAAATTTCAAAAATTGGGCCTGAAAATCCATATAATACTCCAATATTTGCCATAAAGAAAAAGGACAGTACTAAGTGGAGAAAGTTAGTAGATTTCAGAGAACTTAATAAGAGAACTCAAGACTTCTGGGAAGTTCAATTAGGAATACCACATCCTGCAGGGTTAAAAAAGAAAAAGTCAGTAACAGTACTGGATGTGGGTGATGCATATTTTTCAGT-CCCCTTAGATAAGGAATTCAGAAAGTATACTGCATTT--ACCATACCTAGTGTAAACAATGAGACACCAGGAGTTAGATATCAGTACAATGTGCTTCCACAGGGATGGAAAGGATCACCAGCAATATTCCAAAGTAGCATGATAAAAATCTTGGAGCCTTTTAGAAAACAAAATCCAGACATAGTTATCTATCAGTACATGGATGATTTATATGTAGGATCTGATTTAGAAATAGGACAACATAGAGCAAAAATAGAGGAACTGAGAGAACATCTGTTGAGGTGGGGATTTACCACGCCAGACAAAAAACATCAAAAAGAACCTCCATTCCTCTGGATGGGTTATGAACTCCATCCTGATAAATGGACAGTACAGCCTATCGAGCTGCCAGAAAAAGACAGCTGGACTGTCAATGACATACAGAAGTTAGTGGGAAAATTGAATTGGGCAAGTCAGATTTACCCAGGGATCAAAGTAAAGCAATTATGTAGACTCCTCAGGGGAGCCAAAGCACTAAC
>B_Spain_2013_MF403729
CCTCAAATCACTCTTTGGCAACGACCCCTTGTCACAATAAAGATAGGGGGACAACTAAAGGAAGCTCTATTAGATACAGGAGCAGATGATACAGTATTAGAAGATATGGAGTTGCCAGGAAGRTGGAAACCAAAAATGATAGGGGGAATTGGAGGTTTTATCAAAGTAAGACAGTATGATCAGATACCCATAGAAATTTGTGGGCATAAAGCTATAGGTACAGTATTAGTAGGACCTACACCTGTCAACATAATTGGAAGAAATCTGTTGACTCAGCTTGGGTGCACTTTAAATTTTCCCATTAGTCCTATTGAAACTGTACCAGTAAAATTAAAGCCAGGAATGGATGGCCCAAAAGTTAAACAATGGCCATTGACAGAAGAAAAAATAAAAGCATTAGTAGAAATTTGTACAGAAATGGAAAAGGAAGGAAARATTTCAAAAATTGGGCCTGAAAATCCATATAATACTCCAATATTTGCCATAAAGAAAAAGGACAGTACTAAGTGGAGAAAGTTAGTAGATTTCAGAGAACTTAATAAGAGAACTCAAGATTTCTGGGAAGTTCAATTAGGAATACCACATCCTGCAGGGTTAAAAAAGAAAAAGTCAGTAACAGTACTGGATGTGGGTGATGCATATTTTTCAGT-CCCCTTAGATGAGGAATTCAGAAAGTATACTGCATTT--ACCATACCTAGTATAAACAATGAGACACCAGGAGTTAGATATCAGTACAATGTGCTTCCACAAGGATGGAAAGGATCACCAGCAATATTCCAAAGTAGCATGACAAAAATCTTGGAGCCTTTTAGAAAACAAAATCCAGACATAGTTATCTATCAGTACATGGATGATTTGTATGTAGGATCTGATTTAGAAATAGGGCAGCATAGAGCAAAAATAGAGGAACTGAGAGAACATCTGTTGAGGTGGGGATTTACCACGCCAGACAAAAAACATCAGAAAGAACCTCCATTCCTCTGGATGGGTTATGAACTCCATCCTGATAAATGGACAGTACAGCCTATCAAGCTGCCAGAAAAAGACAGCTGGACTGTCAATGACATACAGAAGTTAGTGGGAAAATTGAATTGGGCAAGTCAGATTTACCCAGGGATCAAAGTAAAGCAATTATGTAGACTCCTCAGGGGAGCCAAAGCACTAAC
>B_Spain_2013_MF404222
CCTCAAATCACTCTTTGGCAACGACCCCTTGTCACAATAAAGATAGGGGGACAACTAAAGGAAGCTCTATTAGATACAGGAGCAGATGATACAGTATTAGAAGATATGGAGTTGCCAGGAAGGTGGAAACCAAAAATGATAGGGGGAATTGGAGGTTTTATCAAAGTAAGACAGTATGATCAGRTACTCATAGAAATTTGTGGGCATAAAACTATAGGTACAGTATTAGTAGGACCTACACCTGTCAACATAATTGGAAGAAATCTGTTGACTCAGCTTGGGTGCACTTTAAATTTTCCCATTAGTCCTATTGAAACTGTACCAGTAAAATTAAAGCCAGGAATGGATGGCCCAAAAGTTAAACAATGGCCATTGACAGAAGAAAAAATAAAAGCATTAGTAGAAATTTGTACAGAAATGGAAAAGGAAGGAAAAATTTCAAAAATTGGGCCTGAAAATCCATATAATACTCCAATATTTGCCATAAAGAAAAAGGACAGTACTAAGTGGAGAAAATTAGTAGATTTCAGAGAACTTAATAAGAGAACTCAAGACTTCTGGGAAGTTCAATTAGGAATACCACATCCTGCAGGGTTAAAAAAGAAAAAGTCAGTAACAGTACTGGATGTGGGTGATGCATATTTTTCAGT-CCCCTTAGATAAGGAATTCAGAAAGTATACTGCATTT--ACCATACCCAGTATAAACAATGAGACACCAGGAGTCAGATATCAGTACAATGTGCTTCCACAAGGATGGAAAGGATCACCAGCAATATTCCAAAGTAGCATGATAAAAATCTTGGAGCCTTTTAGAAAACAAAATCCAGACATAGTCATCTATCAGTACATGGATGATTTGTATGTAGGATCTGATTTAGAAATAGGGCAGCATAGAACAAAAATAGAGGAACTGAGAGAACATCTGTTGARGTGGGGATTTACCACGCCAGACAAAAAACATCAGAAAGAACCTCCATTCCTTTGGATGGGTTATGAACTCCATCCTGATAAATGGACAGTACAGCCTATCAAGCTGCCAGAAAAAGACAGCTGGACTGTCAATGACATACAGAAGTTAGTGGGAAAATTGAATTGGGCAAGTCAGATTTACCCAGGGATCAAAGTAAAGCAATTATGTAGACTCCTCAGGGGAGCCAAAGCACTAAC
>B_Spain_2013_MF404694
CCTCAAATCACTCTTTGGCAACGACCCCTTGTCACAATAAAGATAGGGGGACAACTAAAGGAAGCTCTATTAGATACAGGAGCAGATGATACAGTATTAGAAGAAATGGAGTTGCCAGGAAGGTGGAAACCAAAAATGATAGGGGGAATTGGAGGTTTTATCAAAGTAAGACAGTATGATCAGATACTCATAGAAATTTGTGGGCATAAAACTATAGGTACAGTATTAATAGGACCTACGCCTGTCAACATAATTGGAAGAAATCTGTTGACTCAGCTTGGGTGCACTTTAAATTTTCCCATTAGTCCTATTGAAACTGTACCAGTAAAATTAAAGCCAGGAATGGATGGCCCAAAAGTTAAACAATGGCCATTGACAGAAGAAAAAATAAAAGCATTAGTAGAAATTTGTACAGAAATGGAAAAGGAAGGAAAAATTTCAAAAATTGGGCCTGAAAATCCATATAATACTCCAATATTTGCCATAAAGAAAAAGGACAGTACTAAGTGGAGAAAGTTAGTAGATTTCAGAGAACTTAATAAAAGAACTCAAGACTTCTGGGAAGTTCAATTAGGAATACCACATCCTGCAGGGTTAAAAAAGAAAAAGTCAGTAACAGTACTGGATGTGGGTGATGCATATTTTTCAGT-CCCCTTAGATGAGGAATTCAGAAAGTATACTGCATTT--ACCATACCTAGTATAAACAATGAGACACCAGGAGTTAGATATCAGTACAATGTGCTTCCACAAGGATGGAAAGGATCGCCAGCGATATTCCAAAGTAGCATGATAAAAATCTTAGAGCCTTTTAGAAAACAGAATCCAGACATAGTTATCTATCAGTACATGGATGATTTGTATGTAGGATCTGATTTAGAAATAGGGCAGCATAGAGCAAAGATAGAGGAACTGAGAGAACATCTGTTGAGATGGGGATTTACCACGCCAGACAAAAAACATCAGAAAGAACCTCCATTCCTTTGGATGGGTTATGAACTCCATCCTGATAAATGGACAGTACAGCCTATCGAGCTGCCAGAAAAAGACAGCTGGACTGTTAATGACATACAGAAGTTAGTGGGAAAATTGAATTGGGCAAGTCAGATTTACCCAGGGATCAAAGTAAAGCAATTATGTAGACTCCTCAGGGGAGCCAAAGCACTAAC
>B_UK_1983_D10112
CCTCAGATCACTCTTTGGCAACGACCCCTCGTCACAATAAAGATAGGGGGGCAACTAAAGGAAGCTCTATTAGATACAGGAGCAGATGATACAGTATTAGAAGAAATGAATTTGCCAGGAAGATGGAAACCAAAAATGATAGGGGGAATTGGAGGTTTTATCAAAGTAAGACAGTATGATCAGATACCCATAGAAATCTGTGGACATAAAGCTATAGGTACAGTATTAGTAGGACCTACACCTGTCAACATAATTGGAAGAAATCTGTTGACTCAGATTGGCTGTACTTTAAATTTTCCTATTAGTCCTATTGAAACTGTACCAGTGAAATTAAAGCCAGGAATGGATGGCCCAAAAGTTAAACAATGGCCATTGACAGAAGAAAAAATAAAAGCATTAGTAGAAATTTGTACAGAAATGGAAAAGGAAGGAAAAATTTCAAAAATTGGGCCTGAAAATCCATACAATACTCCAGTATTTGCCATAAAGAAAAAAGACAGTACTAAATGGAGAAAATTAGTAGATTTCAGAGAACTTAATAAGAGAACTCAAGACTTCTGGGAAGTTCAATTAGGAATACCACATCCTGCAGGGTTAAAAAAGAAAAAATCAGTAACAGTACTGGATGTGGGTGATGCATATTTTTCAGT-TCCCTTAGATAAAGACTTCAGGAAGTATACTGCATTT--ACCATACCTAGTACAAACAATGAGACACCAGGGATTAGATATCAGTACAATGTGCTTCCACAGGGATGGAAAGGATCACCAGCAATATTCCAAAGTAGCATGACAAAAATCTTAGAGCCTTTTAGAAAACAAAATCCAGACATAGTTATCTATCAATACATGGATGATTTGTATGTAGGATCTGACTTAGAAATAGGGCAGCATAGAACAAAAATAGAGGAACTGAGACAACATCTGTTGAGGTGGGGACTTACCACACCAGACAAAAAACATCAGAAAGAACCTCCATTCCTTTGGATGGGTTATGAACTCCATCCTGATAAATGGACAGTACAACCTATAATGCTGCCAGAAAAGGACAGCTGGACTGTCAATGACATACAGAAGTTAGTGGGAAAATTGAATTGGGCAAGTCAGATCTATGCAGGGATTAAAGTAAAGCAATTATGTAAACTCCTTAGGGGAACCAAAGCACTAAC
>B_UK_2005_JN101041
CCTCAAATCACTCTTTGGCAACGACCCCTAGTCACAATAAGGATAGGGGGGCAACTAAAGGAAGCTCTATTAGATACAGGAGCAGATGATACAGTGTTAGAAGAAATGAATTTGCCAGGAAGATGGAAACCAAAAATGATAGGGGGAATTGGAGGTTTTATCAAAGTAAGACAGTATGATCAGATACCCATAGAAATCTGTGGGCATAAAGCTATAGGTACAGTATTAGTAGGACCTACACCTGTCAACATAATTGGAAGAAATCTGTTGACTCAGATTGGTTGCACTTTAAATTTCCCCATTAGTCCTATTGAAACTGTACCAGTAAAATTAAAGCCAGGAATGGATGGTCCAAGAGTTAAACAATGGCCATTGACAGAGGAGAAAATAAAAGCATTAATAGAAATTTGTACAGAAATGGAAAAGGAAGGGAAAATTTCAAAAATTGGGCCTGAAAATCCATACAATACTCCAGTATTTGCCATAAAGAAAAAAGATAGTACTAAATGGAGAAAATTAGTAGATTTCAGAGAACTTAATAAGAAAACTCAAGACTTCTGGGAAGTCCAATTAGGAATACCACATCCCGCAGGGTTAAAAAAGAAAAAATCAGTAACAGTATTAGATGTGGGTGATGCATATTTTTCAGT-TCCCTTAGATAAGGACTTCAGGAAGTATACTGCATTC--ACCATACCTAGTACAAACAATGAGACACCAGGGATTAGATATCAGTACAATGTACTTCCACAAGGATGGAAAGGATCACCAGCAATATTCCAATGTAGCATGACAAAAATTTTGGAGCCTTTTAGAAAACAAAATCCAGATATAGTTATCTATCAATACATGGATGATTTGTATATAGGATCTGACTTAGAAATAGGGCAACATAGAACAAAAATAGAGGAACTGAGACAACATCTGTTGAGGTGGGGATTTACCACACCAGACAAAAAACATCAGAAAGAACCTCCATTCCTTTGGATGGGTTATGAACTCCATCCTGATAAGTGGACAGTACAGCCTATAGTGCTGCCAGAAAAAGACAGCTGGACTGTCAATGACATACAGAAGTTAGTGGGAAAATTAAATTGGGCAAGTCAGATTTACGCAGGGATTAAAGTAAAGCAATTATGTAAACTCCTTAGGGGAGCCAAAGCACTAAC
>B_UK_2015_MT570457
CCTCAGATCACTCTTTGGCAGCGACCCCTCGTCACAGTAAAGGTAGGGGGGCAAGTAAAGGAAGCTCTATTAGATACAGGAGCAGATGATACGGTATTAGAAGAAATGAATTTGTCAGGAAGATGGAAACCAAAAATGATAGGGGGAATTGGAGGTTTTATCAAAGTAAAACAATATGATCAGATACCCATAGAGATCTGTGGACATAAAGCTATAGGTACAATATTAGTAGGACCTACACCTGTCAACATAATTGGAAGAAATCTGTTGACTCAGATTGGCTGCACTTTAAATTTTCCCATTAGTCCTATTGAAACTGTACCAGTAAAATTAAAGCCAGGAATGGATGGCCCAAAAGTTAAACAATGGCCATTGACAGAGGAAAAAATAAAAGCATTAGTAGAAATTTGCACAGAAATGGAAAAGGAAGGAAAAATTTCAAAAATTGGGCCTGAAAATCCATACAATACTCCAGTATTTGCTATAAAGAAAAAAGACAGTACTAAATGGAGAAAATTAGTAGATTTCAGAGAACTTAATAAAAGAACTCAAGACTTCTGGGAAGTCCAATTAGGGATACCACATCCCGCAGGATTAAAAAAGAAAAAATCAGTAACAGTACTGGATGTGGGTGATGCATATTTTTCAGT-TCCCTTAGATGAAAACTTTAGAAAGTATACTGCATTT--ACTATACCTAGTATAAATAATGAAATACCAGGGGTTAGGTATCAGTATAATGTGTTGCCACAGGGATGGAAAGGATCACCAGCAATATTTCAAAGTAGCATGACAAAAATCTTGGAGCCTTTTAGAAAACAAAATCCAGACATAGTTATCTATCAATACATGGATGATTTGTATGTAGGATCTGACTTAGAAATAGGGCAACATAGAACAAAAGTAGAAGAGCTGAGACAACATTTGTTGAGTTGGGGATTTACTACCCCAGACAAAAAACATCAGAAAGAACCTCCGTTCCTTTGGATGGGTTATGAGCTCCATCCTGATAAATGGACAGTACAGCCTATAAAGCTGCCGGAAAAAGACAGCTGGACTGTCAATGACATACAGAAATTAGTGGGAAAATTAAATTGGGCAAGTCAGATTTATCCAGGGATTAAAGTAAGGCAATTATGTAAGCTCCTTAGGGGAGCCAAAGCATTAAC
>B_USA_1978_KJ704794
CCTCAGATCACTCTTTGGCAACGACCCCTCGTCACAATAAAGATAGGGGGGCAACTAAAGGAAGCTCTATTAGATACAGGAGCAGATGATACAGTATTAGAAGAAATGAATTTGCCAGGAARATGGAAACCAARAATGATAGGGGGAATTGGAGGTTTTATCAAAGTAMGACAGTATGATCAGATACTCATAGAAATCTGTGGACATAAAGCTATAGGTACAGTATTAGTAGGACCTACACCTGTCAACATAATTGGAAGAAATCTGTTGACTCAGCTTGGTTGCACTTTAAATTTTCCCATTAGTCCTATTGAAACTGTACCAGTAAAATTAAAGCCAGGAATGGATGGCCCAAAAGTTAAACAATGGCCATTGACAGAAGAAAAAATAAAAGCATTAGTAGAAATTTGTACAGAAATGGAAAAGGAAGGAAAAATTTCAAAAATTGGGCCTGAAAATCCATACAATACTCCAGTATTTGCCATAAAGAAAAAAGACAGTACTAAATGGAGAAAATTAGTAGATTTCAGAGAACTTAATAAGAAAACTCAAGACTTCTGGGAAGTTCAATTAGGAATACCACATCCCGCAGGGTTAAAAAAGAAAAAATCAGTAACAGTACTGGATGTGGGTGATGCATATTTTTCAGT-TCCCTTAGATAAAGACTTCAGGAAGTATACTGCATTT--ACCATACCTAGTATAAACAATGAGACACCAGGGATTAGATATCAGTACAATGTGCTTCCACAGGGATGGAAAGGATCACCAGCAATATTCCAAAGTAGCATGACAAAAATCTTAGAGCCTTTTAGAAAACAAAATCCAGACATAGTTATCTATCAATACATGGATGATTTGTATGTAGGATCTGACTTAGAAATAGGGCAGCATAGAACAAAAATAGAGGAACTGAGACAACATCTGTTGAGGTGGGGATTTACCACACCAGACAAAAAACATCAGAAAGAACCTCCATTCCTTTGGATGGGTTATGAACTCCATCCTGATAAATGGACAGTACAGCCTATAGTGCTGCCAGAAAAAGACAGCTGGACTGTCAATGACATACAGAAGTTAGTGGGAAAATTAAATTGGGCAAGTCAGATTTACGCAGGGATTAAAGTAAAGCAATTATGTAAACTCCTTAGGGGAACCAAAGCACTAAC
>B_USA_1978_KJ704795
CCTCAGATCACTCTTTGGCAACGACCCCTCGTCACAATAAAGATAGGGGGGCAACTAAAGGAAGCTCTATTAGATACAGGAGCAGATGATACAGTAYTAGAAGAAATGAATTTGCCAGGAAGATGGAAACCAAAAATGATAGGGGGAATTGGAGGTTTTATCAAAGTAAGACAGTATGATCAGATACTCATAGAAATCTGTGGACATAAAGCTATAGGTACAGTATTAGTAGGACCTACACCTGTCAACATAATTGGAAGAAATCTGTTGACTCAGCTTGGTTGCACTTTAAATTTTCCCATTAGTCCTATTGAAACTGTACCAGTAAAATTAAAGCCAGGAATGGATGGCCCAAAAGTTAAACAATGGCCATTGACAGAAGAAAAAATAAAAGCATTAGTAGAAATTTGTACAGAAATGGAAAAGGAAGGGAAAATTTCAAAAATTGGGCCTGAAAATCCATACAATACTCCAGTATTTGCCATAAAGAAAAAAGACAGTACTAAATGGAGAAAATTAGTAGATTTCAGAGAACTTAATAAGAAAACTCAAGACTTCTGGGAAGTTCAATTAGGAATACCACATCCCGCAGGGTTAAAAAAGAAAAAATCAGTAACAGTACTGGATGTGGGTGATGCATATTTTTCAGT-TCCCTTAGATAAAGACTTCAGGAAGTATACTGCATTT--ACCATACCTAGTATAAACAATGAGACACCAGGGATTAGATATCAGTACAATGTGCTTCCACAGGGATGGAAAGGATCACCAGCAATATTCCAAAGTAGCATGACAAAAATCTTAGAGCCTTTTAGAAAACAAAATCCAGACATAGTTATCTATCAATACATGGATGATTTGTATGTAGGATCTGACTTAGAAACAGGGCAGCATAGAACAAAAATAGAGGAACTGAGACAACATCTGTTGAGGTGGGGATTTACCACACCAGACAAAAAACATCAGAAAGAACCTCCATTCCTTTGGATGGGTTATGAACTCCATCCTGATAAATGGACAGTACAGCCTATAGTGCTGCCAGAAAAAGACAGCTGGACTGTCAATGACATACAGAAGTTAGTGGGAAAATTGAATTGGGCAAGTCAGATTTACGCAGGGATTAAAGTAAAGCAATTATGTAAACTCCTTAGGGGAACCAAAGCACTAAC
>B_USA_1979_KJ704792
CCTCAGATCACTCTTTGGCAACGACCCATCGTCACAATAAAGATAGGGGGGCAACTAAAGGAAGCTCTATTAGATACAGGAGCAGATGATACAGTATTAGAAGAARTGAATTTACCAGGAAGATGGAAACCAAAAATGATAGGGGGAATTGGAGGTTTTATCAAAGTAAGACAGTATGATCAGATACTCATAGAAATCTGCGGACATAAAGCTATAGGTACAGTATTAGTAGGACCTACACCTGTCAACATAATTGGAAGAAATCTGTTAACTCAGCTTGGTTGCACTTTAAATTTTCCCATTAGTCCTATTGAAACTGTACCAGTAAAATTAAAGCCAGGAATGGATGGCCCAAAAGTTAAACAATGGCCATTGACAGAAGAAAAAATAAAAGCATTAGTAGAAATTTGTACAGAAATGGAAAAGGAAGGGAAAATTTCAAAAATTGGGCCTGAAAATCCATACAATACTCCAGTATTTGCCATAAAGAAAAAAGACAGTACTAAATGGAGAAAATTAGTAGATTTCAGAGAACTTAATAAGAGAACTCAAGACTTCTGGGAAGTTCAATTAGGAATACCACATCCCGCAGGGTTAAAAAAGAAAAAATCAGTAACAGTACTGGATGTGGGTGATGCATATTTTTCAGT-TCCCTTAGATAAAGACTTCAGAAAGTATACTGCATTT--ACCATACCTAGTATAAACAATGAGACACCAGGGATTAGATATCAGTACAATGTGCTTCCACAGGGATGGAAAGGATCACCAGCAATATTCCAAAGTAGCATGACAAAAATCTTAGAGCCTTTTAGAAAACAAAATCCAGACATAGTTATCTATCAATACATGGATGATTTGTATGTAGGATCTGACTTAGAAATAGGGCAGCATAGAACAAAAATAGAGGAACTGAGACAACATCTGTTGAGGTGGGGATTTACCACACCAGACAAAAAACATCAGAAAGAACCTCCATTCCTTTGGATGGGTTATGAACTCCATCCTGATAAATGGACAGTACAGCCYATAGTGCTGCCAGAAAAAGACAGCTGGACTGTCAATGACATACAGAAGTTAGTGGGAAAATTGAATTGGGCAAGTCAGATTTATGCAGGGATTAAAGTAAGGCAACTATGTAAACTTCTTAGGGGAACCAAAGCACTAAC
>B_USA_1979_KJ704793
CCTCAGATCACTCTTTGGCAACGACCCCTCGTCACAATAAAGATAGGGGGGCAACTAAAGGAAGCTCTATTAGACACAGGAGCAGATGATACAGTATTAGAAGAAATGAGTTTGCCAGGAAGATGGAAACCAAAAATGATAGGGGGAATTGGAGGTTTTATCAAAGTAAGACAGTATGATCAGATACTCATAGAAATCTGCGGACATAGAGCTATAGGTACAGTATTAGTAGGACCTACACCTGTCAACATAATTGGAAGAAATCTGTTGACTCAGATTGGCTGCACTTTAAATTTTCCCATTAGTCCTATTGAAACTGTACCAGTAAAATTAAAGCCAGGAATGGATGGCCCAAAAGTTAAACAATGGCCATTGACAGAAGAAAAAATAAAAGCATTAGTAGAAATTTGTACAGAAATGGAAAAGGAAGGAAAAATTTCAAAAATTGGGCCTGAAAATCCATACAATACTCCAGTATTTGCCATAAAGAAAAAAGACAGTACTAAATGGAGAAAATTAGTAGATTTCAGAGAACTTAATAAGAGAACTCAAGACTTCTGGGAAGTTCAATTAGGAATACCACATCCTGCAGGGTTAAAAAAGAAAAAATCAGTAACAGTACTGGATGTGGGTGATGCATATTTTTCAGT-TCCCTTAGATAGAGACTTCAGGAAGTATACTGCATTT--ACCATACCTAGTATAAACAATGAGACACCAGGGATTAGATATCAGTACAATGTGCTTCCACAGGGATGGAAAGGATCACCAGCAATATTCCAAAGTAGCATGACAAAAATCTTAGAGCCTTTTAGAAAACAAAATCCAGACATAGTTATCTATCAATACATGGATGATTTGTATGTAGGATCTGACTTAGAAATAGGGCAGCATAGAACAAAAATAGAGGAACTGAGACAACATCTGTTGAGGTGGGGATTTACCACACCAGACAAAAAACATCAGAAAGAACCTCCATTCCTTTGGATGGGTTATGAACTCCATCCTGATAAATGGACAGTACAGCCTATAATGCTGCCAGAAAAAGACAGCTGGACTGTCAATGACATACAGAAGTTAGTGGGAAAATTGAATTGGGCAAGTCAGATTTATGCAGGGATTAAAGTAAGGCAATTATGTAAACTCCTTAGGGGAACCAAAGCACTAAC
>B_USA_1980_KT168096
CCTCAGATCACTCTTTGGCAACGACCCCTCGTCACAATAAAGATAGGGGGGCAACTAAAGGAAGCTCTATTAGATACAGGAGCAGATGATACAGTATTAGAAGAAATGAATTTGCCAGGAAGATGGAAACCAAAAATGATAGGGGGAATTGGAGGCTTTATCAAAGTAAGACAGTATGATCAGATACTCATAGAAATCTGTGGACATAAAGCTATAGGTACAGTATTAGTAGGACCTACACCTGTCAACATAATTGGAAGAAATCTGTTGACTCAGATTGGTTGCACTTTAAATTTTCCCATTAGTCCTATTGAAACTGTACCAGTAAAATTAAAGCCAGGAATGGATGGCCCAAAAGTTAAACAATGGCCATTGACAGAAGAAAAAATAAAAGCATTAGTAGAAATTTGTACAGAAATGGAAAAGGAAGGGAAAATTTCAAAAATTGGGCCTGAAAATCCATACAATACTCCAGTATTTGCCATAAAGAAAAAAGACAGTACTAAATGGAGAAAATTAGTAGATTTCAGAGAACTTAATAAGAAAACTCAAGACTTCTGGGAAGTTCAATTAGGAATACCACATCCCGCAGGGTTAAAAAAGAAAAAATCAGTAACAGTACTGGATGTGGGTGATGCATATTTTTCAGT-TCCCTTAGATAAAAACTTCAGGAAGTATACTGCATTT--ACCATACCTAGTATAAACAATGAGACACCAGGGATTAGATATCAGTACAATGTGCTTCCACAGGGATGGAAAGGATCACCAGCAATATTCCAAAGTAGCATGACAAAAATCTTAGAGCCTTTTAGAAAACAAAATCCAGACATAGTTATCTATCAATACATGGATGATTTGTATGTAGGATCTGACTTAGAAATAGGGCAGCACAGAACAAAAATAGAAGAACTGAGACAACATCTGTTGAGGTGGGGATTTACCACACCAGACAAAAAACACCAGAAGGAACCTCCATTCCTTTGGATGGGTTATGAACTCCATCCTGATAAATGGACAGTACAGCCTATAGTGCTGCCAGAAAAAGACAGCTGGACTGTCAATGACATACAGAAGTTAGTGGGAAAATTGAATTGGGCAAGTCAGATTTACGCAGGGATTAAAGTAAGGCAATTATGTAAACTCCTTAGGGGAACCAAAGCACTAAC
>B_USA_1980_KT168100
CCTCAGATCACTCTTTGGCAACGACCCCTCGTCACAATAAGGATAGGGGGGCAACTAAAGGAAGCTCTATTAGATACAGGAGCAGATGATACAGTATTAGAAGAAATGAATTTGCCAGGAARATGGAAACCAAAAATGATAGGGGGAATTGGAGGTTTTATCAAAGTAAGACAGTATGATCAGATACTCATAGAAATCTGTGGACATAAAGCTATAGGTACAGTATTAGTAGGACCTACACCTGTCAACATAATTGGAAGAAATCTGTTGACTCAGCTTGGTTGCACTTTAAATTTTCCCATTAGTCCTATTGAAACTGTACCAGTAAAATTAAAGCCAGGAATGGATGGCCCAAAAGTTAAACAATGGCCATTGACAGAAGAAAAAATAAAAGCATTAGTAGAAATTTGTACAGAAATGGAAAAGGAAGGGAAAATTTCAAAAATTGGGCCTGAAAATCCATACAATACTCCAGTATTTGCCATAAAGAAAAAAGACAGTACTAAATGGAGAAAATTAGTAGATTTCAGAGAACTTAATAAGAGAACTCAAGACTTCTGGGAAGTTCAATTAGGAATACCACATCCCGCAGGGTTAAAAAAGAAAAAATCAGTAACAGTACTGGATGTGGGTGATGCATATTTTTCAGT-TCCYTTAGATAAAGACTTCAGAAAGTATACTGCATTT--ACCATACCTAGTACAAACAATGAGACACCAGGGACTAGATATCAGTACAATGTGCTTCCACAGGGATGGAAAGGATCACCAGCAATATTCCAAAGTAGCATGACAAAAATCTTAGRGCCTTTTAGAAAACAAAATCCAGACATAGTTATCTATCAATACATGGATGATTTGTATGTAGGATCTGACTTAGAAATAGGGCAGCATAGAACAAAAATAGAGGAACTGAGGCAACATCTGTTGAGGTGGGGATTTACCACACCAGACAAAAAACATCAGAAAGAACCTCCATTCCTTTGGATGGGTTATGAACTCCATCCTGATAAATGGACAGTACAGCCTATAGTGCTGCCAGAAAAAGACAGCTGGACTGTCAATGACATACAGAAGTTAGTGGGAAAGTTGAATTGGGCAAGTCAGATTTATGCAGGGATYAAAGTAAGGSAATTATGTAAACTCCTTAGGGGAACCAAAGCACTAAC
>B_USA_1980_KT168101
CCTCAGATCACTCTTTGGCAACGACCCCTCGTCACAATAAAGATAGGGGGGCARCTAAAGGAAGCTCTATTAGATACAGGAGCAGATGATACAGTATTAGAAGAAATGAATTTGCCAGGAAGATGGAAACCAAAAATGATAGGGGGAATTGGAGGTTTTATCAAAGTAAGACAGTATGATCAGATACTCATAGAAATCTGTGGACATAAAGCTATAGGTACAGTATTAGTAGGACCTACACCTGTCAACATAATTGGAAGAAATCTGTTGACTCAGATTGGTTGCACTTTAAATTTTCCCATTAGTCCTATTGAAACTGTACCAGTAAAATTAAAGCCAGGAATGGATGGCCCAAAAGTTAAACAATGGCCATTGACAGAAGAAAAAATAAAAGCATTAGTAGAGATTTGTACAGAAATGGAAAAGGAAGGGAAAATTTCAAAAATTGGGCCTGAAAATCCATACAATACTCCAGTATTTGCCATAAAGAAAAAAGACAGTACTAAATGGAGAAAATTAGTAGATTTCAGAGAACTTAATAAGAAAACTCAAGACTTCTGGGAAGTTCAATTAGGAATACCACATCCCGCAGGGTTAAAAAAGAAAAAATCAGTAACAGTACTGGATGTGGGTGATGCATATTTTTCAGT-TCCCTTAGATAAAGACTTCAGGAAGTATACTGCATTT--ACCATACCTAGTATAAACAATGAGACACCAGGGATTAGATATCAGTACAATGTGCTTCCACAAGGATGGAAAGGATCACCAGCAATATTCCAAAGTAGCATGACAAAAATCTTAGAGCCTTTTAGAAAACAAAATCCAGACATAGTTATCTATCAATACATGGATGATTTGTATGTAGGATCTGACTTAGAAATAGGGCAGCATAGAACAAAAATAGAGGAACTGAGACAACATCTGTTGAGGTGGGGATTTACCACACCAGACAAAAAACATCAGAAAGAACCTCCATTCCTTTGGATGGGTTATGAACTCCATCCTGATAAATGGACAGTACAGCCTATAGTGCTGCCAGAAAAAGACAGCTGGACTGTCAATGACATACAGAAGTTAGTGGGAAAATTGAATTGGGCAAGTCAGATTTACGCAGGGATTAAAGTAAAGCAATTATGTAAACTCCTTAGGGGAACCAAAGCACTAAC
>B_USA_1980_KT168105
CCTCAGATCACTCTTTGGCAACGACCCCTCGTCACAATAAAGATAGGGGGGCAACTAAAAGAAGCTCTATTAGATACAGGAGCAGATGATACAGTATTAGAAGAAATGAATTTGCCAGGAAGATGGAAACCAAAAATGATAGGGGGAATTGGAGGTTTTATCAAAGTAAGACAGTATGATCAGATACTCATAGAAATCTGTGGACATAAAGCTATAGGTACAGTATTAGTAGGACCTACACCTGTCAACATAATTGGAAGAAATCTGTTGACTCAGATTGGTTGCACTTTAAATTTTCCCATTAGTCCTATTGAAACTGTACCAGTAAAATTGAAGCCAGGAATGGATGGCCCAAAAGTTAAACAATGGCCATTGACAGAAGAAAAAATAAAAGCATTAGTAGAAATTTGTACAGAAATGGAAAAGGAAGGGAAAATTTCAAAAATTGGGCCTGAAAATCCATACAATACTCCAGTATTTGCCATAAAGAAAAAAGACAGTACTAAATGGAGAAAATTAGTAGATTTCAGAGAACTTAATAAGAAAACTCAAGACTTCTGGGAAGTTCAATTAGGAATACCACATCCCGCAGGGTTAAAAAAGAAAAAATCAGTAACAGTACTGGATGTGGGTGATGCATATTTTTCAGT-TCCCTTAGATAAAGACTTCAGGAAGTATACTGCATTT--ACCATACCTAGTATAAACAATGAGACACCAGGGATTAGATATCAGTACAATGTGCTTCCACAGGGATGGAAAGGATCACCAGCAATATTCCAAAGTAGCATGACAAAAATCTTAGAGCCTTTTAGAAAACAAAATCCAGACATAGTTATCTATCAATACATGGATGATTTGTATGTAGGATCTGACTTAGAAATAGGGCAGCATAGAACAAAAATAGAGGAACTGAGACAACATCTGTTGAGGTGGGGATTTACCACACCAGACAAAAAACATCAGAAAGAACCTCCATTCCTTTGGATGGGTTATGAACTCCATCCTGATAAATGGACAGTACAACCTATAGTGCTGCCAGAAAAAGACAGCTGGACTGTCAATGACATACAGAAGTTAGTGGGAAAATTGAATTGGGCAAGTCAGATTTACGCAGGGATTAAAGTAAAGCAATTATGTAAACTCCTTAGGGGAACCAAAGCACTAAC
>B_USA_1980_KT168107
CCTCAGATCACTCTTTGGCAACGACCCCTCGTCACAATAAAGATAGGAGGGCAACTAAAGGAAGCTCTATTAGATACAGGAGCAGATGATACAGTATTAGAAGAAATGACTTTGCCAGGAAGATGGAAACCAAAAATGATAGGGGGAATTGGAGGTTTTATCAAAGTAAGACAGTATGATCAGATACTCATAGAAATCTGTGGACATAAAGCTATAGGTACAGTATTAGTAGGACCTACACCTGTCAACATAATTGGAAGAAATCTGTTGACTCAGATTGGTTGCACTTTAAATTTACCCATTAGTCCTATTGAAACTGTACCAGTAAAATTAAAGCCAGGAATGGATGGCCCAAAAGTTAAACAATGGCCATTGACAGAAGAAAAAATAAAAGCATTAGTAGAAATTTGTACAGAAATGGAAAAGGAAGGGAAAATTTCAAAAATTGGGCCTGAAAATCCATACAATACTCCAGTATTTGCCATAAAGAAAAAAGACAGTACTAAATGGAGAAAATTAGTAGATTTCAGAGAACTTAATAAGAAAACTCAAGACTTCTGGGAAGTTCAATTAGGAATACCACATCCCGCAGGGTTAAAAAAGAAAAAATCAGTAACAGTACTGGATGTGGGTGATGCATATTTTTCAGT-TCCCTTAGATAAAGACTTCAGGAAGTATACTGCATTT--ACCATACCTAGTATAAACAATGAGACACCAGGGATTAGATATCAGTACAATGTGCTTCCACAGGGATGGAAAGGATCACCAGCAATATTCCAAAGTAGCATGACAAAAATCTTAGAGCCTTTTAGAAAACAAAATCCAGACATAGTTATCTATCAATACATGGATGATTTGTATGTAGGATCTGACTTAGAAATAGGGCAGCATAGAACAAAAATAGAGGAACTGAGACAACATCTGTTGAGGTGGGGATTTACCACACCAGACAAAAAACATCAGAAAGAACCTCCATTCCTTTGGATGGGTTATGAACTCCATCCTGATAAATGGACAGTACAGCCTATAGTGCTGCCAGAAAAAGACAGCTGGACTGTCAATGACATACAGAAGTTAGTGGGAAAATTGAATTGGGCAAGTCAGATTTACCCAGGGATTAAAGTAAGGCAATTATGTAAACTCCTTAGGGGAACCAAAGCACTAAC
>B_USA_1980_KT168108
CCTCAGATCACTCTTTGGCAACGACCCCTCGTCACAATAAAGATAGGGGGGCAACTAAAGGAAGCTCTATTAGATACAGGAGCAGATGATACAGTACTAGAAGAAATGAATTTGCCAGGAAGATGGAAACCAAAAATGATAGGGGGAATTGGAGGTTTTATCAAAGTAAGACAGTATGATCAGATACTCATAGAAATCTGTGGACATAAAGCTATAGGTACAGTATTAGTAGGACCTACACCTGTCAACATAATTGGAAGAAATCTGTTGACTCAGATTGGTTGCACTTTAAATTTTCCCATTAGTCCTATTGAAACTGTACCAGTAAAATTAAAGCCAGGAATGGATGGCCCAAAAGTTAAACAATGGCCATTGACAGAAGAAAAAATAAAAGCATTAGTAGAAATTTGTACAGAAATGGAAAAGGAAGGAAAAATTTCAAAAATTGGGCCTGAAAATCCATACAATACTCCAGTATTTGCCATAAAGAAAAAAGACAGTACTAAATGGAGAAAATTAGTAGATTTCAGAGAACTTAATAAGAAAACTCAAGACTTCTGGGAAGTTCAATTAGGAATACCACATCCCGCAGGTTTAAAAAAGAAAAAATCAGTAACAGTACTGGATGTGGGTGATGCATATTTTTCAGT-TCCCCTAGATAAAGACTTCAGGAAGTATACTGCATTT--ACCATACCTAGTATAAACAATGAGACACCAGGGATTAGATATCAGTACAATGTGCTTCCACAGGGATGGAAAGGATCACCAGCAATATTCCAAAGTAGCATGACAAAAATCTTAGAGCCTTTTAGAAAACAAAATCCAGACATAGTTATCTATCAATACATGGATGATTTGTATGTAGGATCTGACTTAGAAATAGGGCAGCATAGAACAAAAATAGAGGAACTGAGACAACATCTGTTGAGGTGGGGATTTACCACACCAGACAAAAAACATCAGAAAGAACCTCCATTCCTTTGGATGGGTTATGAACTCCATCCTGATAAATGGACAGTACAGCCTATAGTGCTGCCAGAAAAAGACAGCTGGACTGTCAATGACATACAGAAGTTAGTGGGAAAATTAAATTGGGCAAGTCAGATTTACGCAGGGATTAAAGTAAAGCAATTATGTAAACTTCTTAGGGGAACCAAAGCACTAAC
>B_USA_1980_KT168110
CCTCAGATCACTCTTTGGCAACGACCCCTCGTCACAATAAAGATAGGGGGGCAGCTAAAGGAAGCTCTATTAGATACAGGAGCAGATGATACAGTATTAGAAGAAATGAATTTGCCAGGAAGATGGAAACCAAAAATGATAGGGGGAATTGGAGGTTTTATCAAAGTAAGACAGTATGATCAGATACTCATAGAAATCTGTGGACATAAAGCTATAGGTACAGTATTAGTAGGACCTACACCTGTCAACATAATTGGAAGAAATCTGTTGACTCAGCTTGGTTGCACTTTAAATTTTCCCATTAGTCCTATTGAAACTGTACCAGTAAAATTAAAGCCAGGAATGGATGGCCCAAAAGTTAAACAATGGCCATTGACAGAAGAAAAAATAAAAGCATTAGTAGAAATTTGTACAGAACTGGAAAAGGAAGGGAAAATTTCAAAAATTGGGCCTGAAAATCCATACAATACTCCAGTATTTGCCATAAAGAAAAAAGACAGTACTAAATGGAGAAAATTAGTAGATTTCAGAGAACTTAATAAGAGAACTCAAGACTTCTGGGAAGTTCAATTAGGAATACCACATCCCGCAGGGTTAAAAAAGAAAAAATCAGTAACAGTACTGGATGTGGGTGATGCATATTTTTCAGT-TCCCTTAGATAAAGACTTCAGAAAGTATACTGCATTT--ACCATACCTAGTATAAACAATGAGACACCAGGGATTAGATATCAATACAATGTGCTTCCACAGGGATGGAAAGGATCACCAGCAATATTCCAAAGTAGCATGACAAAAATCTTAGAGCCTTTTAGAAAACAAAATCCAGACATAGTTATCTATCAATACATGGATGATTTGTATGTAGGATCTGACTTAGAAATAGGGCAGCATAGAACAAAAATAGAGGAACTGAGACAACATCTGTTGAGGTGGGGATTTACCACACCAGACAAAAAACATCAGAAAGAACCTCCATTCCTTTGGATGGGTTATGAACTCCATCCTGATAAATGGACAGTACAGCCTATAGTGCTGCCAGAAAAAGACAGCTGGACTGTCAATGACATACAGAAGTTAGTGGGAAAATTGAATTGGGCAAGTCAGATTTATGCAGGGATTAAAATAAAGCAATTATGTAAACTCCTTAGGGGAACCAAAGCACTAAC
>B_USA_1980_KT168111
CCTCAGATCACTCTTTGGCAACGACCCCTCGTCACAATAAAGATAGGGGGGCAACTAAAGGAAGCTCTATTAGATACAGGAGCAGATGATACAGTATTAGAAGAAATGAATTTGCCAGGAAGATGGAAACCAAAAATGATAGGGGGAATTGGAGGTTTTATCAAAGTAAGACAGTATGATCAGATACTCATAGAAATCTGTGGACATAAAGCTATAGGTACAGTATTAGTAGGACCTACACCTGTCAACATAATTGGAAGAAATCTGTTGACTCAGATTGGTTGTACTTTAAATTTTCCCATTAGTCCTATTGAAACTGTACCAGTAAAATTAAAGCCAGGAATGGATGGCCCAAAAGTTAAACAATGGCCATTGACAGAAGAAAAAATAAAAGCATTAGTAGAAATTTGTACAGAAATGGAAAAGGAAGGGAAAATTTCAAAAATTGGGCCTGAAAATCCATACAATACTCCAGTATTTGCCATAAAGAAAAAAGACAGTACTAAATGGAGAAAATTAGTAGATTTCAGAGAACTTAATAAGAAAACTCAAGACTTCTGGGAAGTTCAATTAGGAATACCACATCCCGCAGGGTTAAAAAAGAAAAAATCAGTAACAGTACTGGATGTGGGTGATGCATATTTTTCAGT-TCCCTTAGATAAAGACTTCAGGAAGTATACTGCATTT--ACCATACCTAGTATAAACAATGAGACACCAGGGATTAGATATCAGTACAATGTGCTTCCACAGGGATGGAAAGGATCACCAGCAATATTCCAAAGTAGCATGACAAAAATCTTAGAGCCTTTTAGAAAACAAAATCCAGACATAGTTATCTATCAATACATGGATGATTTGTATGTAGGATCTGACTTAGAAATAGGGCAGCATAGAACAAAAATAGAGGAACTGAGACAACATCTGTTGAGGTGGGGATTTACCACACCAGACAAAAAACATCAGAAAGAACCTCCATTCCTTTGGATGGGTTATGAACTCCATCCTGATAAATGGACAGTACAGCCTATAGTGCTGCCAGAAAAAGACAGCTGGACTGTCAATGACATACAGAAGTTAGTGGGAAAATTGAATTGGGCAAGTCAGATTTACGCAGGGATTAAAATAAAGCAATTATGTAAACTCCTTAGGGGAACCAAAGCACTAAC
>B_USA_1981_KT168102
CCTCAGATCACTCTTTGGCAACGACCCCTCGTCACAATAAAGATAGGGGGGCAACTAAAGGAAGCTCTATTAGATACAGGAGCAGATGATACAGTATTAGAAGAAATGAATTTGCCAGGAAGATGGAAACCAAAAATGATAGGGGGAATTGGAGGTTTTATCAAAGTAAGACAGTATGATCAGATACTCATAGAAATCTGCGGACATAAAGCTATAGGTACAGTATTAGTAGGACCTACACCTGTCAACATAATTGGAAGAAATCTGTTGACTCAGCTTGGTTGCACTTTAAATTTTCCCATTAGTCCTATTGAAACTGTACCAGTAAAATTAAAGCCAGGAATGGATGGCCCAAAAGTTAAACAATGGCCATTGACAGAAGAAAAAATAAAAGCATTAGTAGAAATTTGTACAGAAATGGAAAAGGAAGGGAAAATTTCAAGAATTGGGCCKGAAAATCCATACAATACTCCAGTATTTGCCATAAAGAAAAAAGACAGTACTAAATGGAGAAAATTAGTAGATTTCAGAGAACTTAATAAGAGAACTCAAGACTTCTGGGAAGTTCAATTAGGAATACCACATCCYGCAGGGTTAAAAAAGAAAAAATCAGTAACAGTACTGGATGTGGGTGATGCATATTTTTCAGT-TCCCTTAGATAAAGACTTCAGRAAGTATACTGCATTT--ACCATACCTAGTATAAACAATGAGACACCAGGGATTAGATATCAGTACAATGTGCTTCCACAGGGATGGAAAGGATCACCAGCAATATTCCAAAGTAGCATGACAAAAATCTTAGAGCCTTTTAGAAAACAAAATCCAGACATAGTTATCTATCAATACATGGATGATTTGTATGTAGGATCTGACTTAGAAATAGGGCAGCATAGAACAAAAATAGAGGAACTGAGACAACATCTGTTGAGGTGGGGATTTACCACACCAGACAAAAAACATCAGAAAGAACCTCCATTCCTTTGGATGGGTTATGAACTCCATCCTGATAAATGGACAGTACAACCTATAATGCTGCCAGAAAAAGACAGCTGGACTGTCAATGACATACAGAAGTTAGTGGGAAAATTGAATTGGGCAAGTCAGATTTATGCAGGGATTAAAGTAAGGCAATTATGTAAACTYCTTAGGGGAACCAAAGCACTAAC
>B_USA_1981_KT168106
CCTCAGATCACTCTTTGGCAACGACCCCTCGTCACAATAAAGATAGGGGGGCAACTAAAGGAAGCTCTATTAGATACAGGAGCAGATGATACAGTATTAGAAGAAATGAATTTGCCAGGAAGATGGAAACCAAAAATGATAGGGGGAATTGGAGGTTTTATCAAAGTAAGACAGTATGATCAGGTACTCCTAGAAATCTGTGGATATAAAGCTATAGGTACAGTATTAGTAGGACCTACACCTGTCAACATAATTGGAAGAAATCTGTTGACTCAGATTGGTTGCACTTTAAATTTTCCCATTAGTCCTATTGAAACTGTACCAGTAAAATTAAAGCCAGGAATGGATGGCCCAAAAGTTAAACAATGGCCATTGACAGAAGAAAAAATAAAAGCATTAGTAGAAATTTGTACAGAAATGGAAAAGGAAGGGAAAATTTCAAAAATTGGGCCTGAAAATCCATACAATACTCCAGTATTTGCCATAAAGAAAAAAGACAGTACTAAATGGAGAAAATTAGTAGATTTCAGAGAGCTTAATAAGAAAACTCAAGACTTCTGGGAAGTTCAATTRGGAATACCACATCCCGCAGGGTTAAAAAAGAAAAAATCAGTAACAGTACTGGATGTGGGTGATGCATATTTTTCAGT-TCCCTTAGATAAAGACTTCAGGAAGTATACTGCATTT--ACCATACCTAGTGTAAACAATGAGACACCAGGGATTAGATATCAGTACAATGTGCTTCCACAGGGATGGAAAGGATCACCAGCAATATTCCAAAGTAGCATGACAAAAATCTTAGAGCCTTTTAGAAAACAAAATCCAGACATAGTTATCTATCAATACATGGATGATTTGTATGTAGGATCTGACTTAGAAATAGGGCAGCATAGAACAAAAATAGAGGAACTGAGACAACATCTGTTGAGGTGGGGATTTACCACACCAGACAAAAAACATCAGAAAGAACCTCCATTCCTTTGGATGGGTTATGAACTCCATCCTGATAAATGGACAGTACAGCCTATAGTGCTGCCAGAAAAAGACAGCTGGACTGTCAATGACATACAGAAGTTAGTAGGAAAATTGAATTGGGCAAGTCAGATTTACGCAGGGATTAAAGTAAAGCAATTATGTAAACTCCTTAGGGGAACCAAAGCACTAAC
>B_USA_1982_KT168095
CCTCAAATCACTCTTTGGCAACGACCCCTCGTCACAATAAAGATAGGGGGGCAACTAAAGGAAGCTCTATTAGATACAGGAGCAGATGATACAGTATTAGAAGAAATGAATTTGCCAGGRAGATGGAAACCAAAAATGATAGGGGGAATTGGAGGTTTTATCAAAGTAAGACAGTATGATCAGATACTCATAGAAATCTGCGGACATAAAGCTATAGGTACAGTATTAGTAGGACCTACACCTGTCAACATAATTGGAAGAAATCTGTTGACTCAGATTGGCTGCACTTTAAATTTTCCCATTAGTCCTATTGAAACTGTACCARTAAGATTAAAGCCAGGAATGGATGGCCCAAAAGTTAAACAATGGCCATTGACAGAAGAAAAAATAAAAGCATTAGTAGAAATTTGTACAGAAATGGAAAAGGAAGGAAAAATTTCAAAAATTGGGCCTGAAAATCCATACAATACTCCAGTATTTGCCATAAAGAAAAAAGACAGTACTAAATGGAGAAAATTAGTAGATTTCAGAGAACTTAATAAGAGAACTCAAGACTTCTGGGAAGTTCAATTAGGAATACCACATCCKGCAGGGTTAAAAAAGAAAAAATCAGTAACAGTACTGGATGTGGGTGATGCATATTTTTCAGT-TCCCTTAGATAAAGACTTCAGGAAGTATACTGCATTT--ACCATACCTAGTATAAACAATGAGACACCAGGGATTAGATATCAGTACAATGTGCTTCCACAGGGATGGAAAGGATCACCAGCAATATTCCAATGTAGCATGACAAAAATCTTAGAGCCTTTTAGAAAACAAAATCCAGACATAGTTATCTATCAATACATGGATGATTTGTATGTAGGATCTGACTTAGAAATAGGGCAGCATAGAATAAAAATAGAGGAACTGAGACAACATCTGTTGAGGTGGGGATTTACCACACCAGACAAAAAACATCAGAAAGAACCTCCATTCCTTTGGATGGGTTATGAACTCCATCCTGATAAATGGACAGTACAGCCTATAGTGCTGCCAGAAAAAGACAGCTGGACTGTCAATGACATACAGAAGTTAGTGGGAAAATTGAATTGGGCAAGTCAGATTTATGCAGGGATTAAAGTAAAGCAGTTATGTAAACTCCTTAGGGGAACCAAAGCATTAAC
>B_USA_1983_AY835770
CCTCAGATCACTCTTTGGCAACGACCCCTCGTCACAATAAAGATAGGGGGGCAACTAAAGGAAGCTCTATTAGATACAGGAGCAGATGATACAGTATTAGAAGAAATGAATTTACCAGGAAGATGGAAACCAAAAATGATAGGGGGAATTGGAGGCTTTATCAAAGTAAGACAGTATGATCAGATACCCATAGAAATCTGTGGACATAAAGCTATAGGTACAGTATTAGTAGGACCTACACCTGTCAACATAATTGGAAGAAATCTGTTGACTCAGCTTGGTTGCACTTTAAATTTTCCCATTAGTCCTATTGAAACTGTACCAGTAAAATTAAAGCCAGGAATGGATGGCCCAAAAGTTAAACAATGGCCATTGACAGAAGAAAAAATAAAAGCATTAGTAGAAATTTGTACAGAAATGGAAAAGGAAGGGAAAATTTCAAAAATTGGGCCTGAAAATCCATACAATACTCCAGTATTTGCCATAAAGAAAAAAGACAGTACTAAATGGAGAAAATTAGTAGATTTCAGAGAACTTAATAAGAAAACTCAAGACTTCTGGGAAGTTCAATTAGGAATACCACATCCCGCAGGGTTAAAAAAGAAAAAATCAGTAACAGTACTGGATGTGGGTGATGCATATTTTTCAGT-TCCCTTAGATAAGGACTTCAGGAAGTATACTGCATTT--ACCATACCTAGTATAAACAATGAGACACCAGGGATTAGATATCAGTACAATGTGCTTCCACAGGGATGGAAAGGATCACCAGCAATATTCCAAAGTAGCATGACAAAAATCTTAGAGCCTTTTAGAAAACAAAATCCAGACATAGTTATCTATCAATACATGGATGATTTGTATGTAGGATCTGACTTAGAAATAGGGCAGCATAGAACAAAAATAGAGGAACTGAGACAACATCTGTTGAAGTGGGGATTTACCACACCAGACAAAAAACATCAGAAAGAACCTCCATTTCTTTGGATGGGTTATGAACTCCATCCTGATAAATGGACAGTACAGCCTATAGTGCTGCCAGAAAAAGACAGCTGGACTGTCAATGACATACAGAAATTAGTGGGAAAGTTGAATTGGGCAAGTCAGATTTACCCAGGAATTAAAGTAAGGCAATTATGTAAACTCCTTAGGGGAACCAAAGCACTAAC
>B_USA_1983_AY835777
CCTCAAATCACTCTTTGGCAACGACCCCTCGTCACAATAAAGATAGGGGGACAACTAAAGGAAGCTCTATTAGATACAGGAGCAGATGATACAGTATTAGAAGACATGAATTTGCCAGGAAGATGGAAACCAAAAATGATAGGGGGAATTGGAGGTTTTATCAAAGTAAGACAATATGATCAGATATGCATAGAAATCTGCGGACATAAAGCTATAGGTACAGTATTAGTAGGACCTACACCTGTCAACATAATTGGAAGAAATCTGTTGACTCAGATTGGCTGCACTTTAAATTTTCCCATTAGTCCTATTGAAACTGTACCAGTAAAATTAAAGCCAGGAATGGATGGCCCAAAAGTTAAACAATGGCCATTGACAGAAGAAAAAATAAAAGCATTAGTAGAAATTTGTACAGAAATGGAAAAGGAAGGAAAAATTTCAAAAATTGGGCCTGAAAATCCATACAATACTCCAGTATTTGCCATAAAGAAAAAAGACAGTACTAAATGGAGAAAATTAGTAGATTTCAGAGAACTTAATAAGAGAACTCAAGACTTCTGGGAAGTTCAATTAGGAATACCACATCCTGCAGGGTTAAAAAAGAAAAAATCAGTAACAGTACTGGATGTGGGTGATGCATATTTTTCAGT-TCCCTTAGATAAAGACTTCAGGAAGTATACTGCATTT--ACCATACCTAGTATAAACAATGAGACACCAGGGATTAGATATCAGTACAATGTGCTTCCACAGGGATGGAAAGGATCACCAGCAATATTCCAAAGTAGCATGACAAAAATCTTAGAGCCTTTTAGAAAACAAAATCCAGACATAGTTATCTATCAATACATGGATGATTTGTATGTAGGATCTGACTTAGAAATAGGGCAGCATAGAACAAAAATAGAGGAACTGAGACAACATCTGTTGAAGTGGGGATTTACCACACCAGACAAAAAACATCAGAAAGAACCTCCATTCCTTTGGATGGGTTATGAACTCCATCCTGATAAATGGACAGTACAGCCTATAGTGCTGCCAGAAAAAGACAGCTGGACTGTCAATGACATACAGAAGTTAGTGGGAAAATTGAATTGGGCAAGTCAGATTTATGCAGGGATTAAAGTAAGGCAATTATGTAAACTCCTTAGGGGAACCAGAGCACTAAC
>B_USA_1984_AY352275
CCTCAAATCACTCTTTGGCAACGACCCCTCGTCTCAATAAAGATAGGGGGGCAAGTAAAGGAAGCTCTATTAGATACAGGAGCAGATGATACAGTATTAGAAGAAATGAATTTGCCAGGAAGATGGAAACCAAAAATGATAGGGGGAATTGGAGGTTTTATCAAAGTAAGACAGTATGATCAGATACCCATAGAAATCTGCGGACATAAAGCTATAGGTACAGTATTAATAGGACCTACACCTGTCAACATAATTGGAAGAAATCTGTTGACTCAGATTGGTTGCACTTTAAATTTTCCCATTAGTCCCATTGAAACTGTACCAGTAAAATTAAAGCCAGGAATGGATGGCCCAAAAGTTAAACAATGGCCATTGACAGAAGAAAAAATAAAAGCATTAGTAGAAATTTGTACAGAAATGGAAAAGGAAGGAAAAATTTCAAAAATTGGGCCTGAAAATCCATACAATACTCCAGTATTTGCCATAAAGAAAAAAGACAGTACTAAATGGAGAAAATTAGTAGATTTCAGAGAACTTAATAAGAAAACTCAAGACTTCTGGGAAGTTCAATTAGGAATACCACATCCCGCAGGGTTAAAAAAGAAAAAATCAGTAACAGTACTGGATGTGGGTGATGCATATTTTTCAGT-TCCCTTAGATAAAGACTTCAGAAAGTATACTGCATTT--ACCATACCTAGTATAAACAATGAGACACCCGGGATTAGGTATCAGTACAATGTGCTTCCACAGGGATGGAAAGGATCACCAGCAATATTCCAAAGTAGCATGACAAAAATCTTAGAGCCTTTTAGAAAACAAAATCCAGACATAGTTATCTATCAATACATGGATGATTTGTATGTAGGATCTGACTTAGAAATAGGGCAGCATAGAACAAAAATAGAGGAACTGAGACAACATCTGTTGAGGTGGGGATTTACCACACCAGACAAAAAACATCAGAAAGAACCTCCATTCCTTTGGATGGGTTATGAACTCCATCCTGATAAATGGACAGTACAGCCTATAGTACTACCAGAAAAAGACAGCTGGACTGTCAATGACATACAGAAGTTAGTGGGAAAATTAAATTGGGCAAGTCAGATTTATGCAGGGATTAAAGTAAAGCAATTATGTAAACTCCTTAGGGGAACCAAAGCACTAAC
>B_USA_1984_KT168013
CCTCAGATCACTCTTTGGCAACGACCCCTCGTCACAATAAAGRTMGGGGGGCAACTAAAGGAAGCTCTATTAGATACAGGAGCAGATGATACAGTATTAGAAGAAATGAATTTGCCAGGAAGATGGAAACCAAAAATGATAGGGGGAATTGGAGGTTTTATTAAAGTAAGACAGTATGATCAGATACYCATAGAAATMTGTGGACATAARGCTATAGGTACAGTATTAGTAGGACCTACACCTGTCAACATAATTGGAAGAAATCTGTTGACTCAGATTGGTTGYACTTTAAATTTTCCCATTAGTCCTATTGAAACTGTACCAGTAAAATTAAAGCCAGGAATGGATGGCCCAAAAGTTAAACAATGGCCATTGACAGAAGAAAAAATAAAAGCATTAGTAGARATTTGTACAGAAATGGAAAAGGAAGGGAAAATTTCAAAAATTGGGCCTGAAAATCCATACAATACTCCAGTATTTGCCATAAAGAAAAAAGACAGTACTAAATGGAGAAAATTAGTAGATTTCAGAGAACTTAATAAGAGAACTCAAGACTTCTGGGAAGTTCAATTAGGAATACCACATCCCGCAGGGTTAAAAAAGAAAAAATCAGTAACAGTACTGGATGTGGGWGATGCATAYTTTTCAGT-TCCCTTAGATRAAGACTTCAGGAAGTAYACTGCATTT--ACCATACCTAGTATAAACAATGAGACACCAGGGATTAGATATCAGTACAATGTGCTTCCACAGGGATGGAAAGGATCACCAGCAATATTYCAAAGTAGCATGACAAAAATCTTAGAGCCTTTTAGAAAACAAAATCCAGACATAGTTATCTATCAATACATGGATGATTTGTATGTAGGATCTGACTTAGAAATAGGGCAGCATAGAACAAAAATAGAGGAATTGAGACAACATCTGTTGAGGTGGGGATTTACCACACCAGACAAAAAACATCAGAAAGAACCTCCATTCCTTTGGATGGGTTATGAACTCCATCCTGATAAATGGACAGTACAGCCTATAGTGCTGCCAGAAAAAGACAGCTGGACTGTCAATGACATACAGAAGTTAGTGGGAAAATTGAATTGGGCAAGTCAGATYTACCCAGGGATTAAAGTAAAGCAATTATGTAAACTCCTTAGGGGAACCAAAGCACTAAC
>B_USA_1984_KT168016
CCTCAGATCACTCTTTGGCAACGACCCCTCGTCACAATAAAGATAGGGGGGCARCTAAAGGAAGCTCTATTAGATACAGGAGCAGATGATACAGTATTAGAAGAAATGAATTTGCCAGGAAGATGGAAACCAAAAATGATAGGGGGAATTGGAGGTTTTATCAAAGTAAGACAGTATGATCAGATAKSYATAGAAATCTGTGGACATAAAGCTATAGGTACAGTATTAGTAGGACCTACACCTGTCAACATAATTGGAAGAAATCTGTTGACTCAGATTGGTTGCACTTTAAATTTCCCYATTAGTCCTATTGAAACTGTACCAGTAAAATTAAAGCCAGGAATGGATGGCCCAAAAGTTAAACAATGGCCATTGACAGAAGAAAAAATAAAAGCATTAGTAGAAATTTGTACAGAAATGGAAAAGGAAGGAAAAATTTCAAAAATTGGGCCTGAAAATCCATAYAATACTCCAGTATTTGCCATAAAGAAAAAAGACAGTACTAAATGGAGAAAATTAGTAGATTTCAGAGAACTTAATAAGARAACTCAAGACTTCTGGGAAGTYCAATTAGGAATACCACATCCCGCAGGGTTAAAAAAGAAAAAATCAGTAACAGTACTGGATGTGGGTGATGCATATTTTTCAGT-TCCCTTAGATRAAGAYTTYAGGAARTATACTGCATTY--ACCATACCTAGTATAAACAATGAGACACCAGGGATTAGATATCAGTACAATGTGCTTCCACAGGGATGGAAAGGATCACCAGCAATATTCCAAAGTAGCATGACAAAAATCTTAGAGCCTTTTAGAAAACAAAATCCAGACATAGTTATCTATCAATACATGGATGATTTGTATGTAGGATCTGACTTAGAAATAGGGCARCATAGAACAAAAATAGAGGAACTGAGACAACATCTGTTGARGTGGGGATTYACCACACCAGACAAAAAACATCAGAAAGAACCTCCATTCCTTTGGATGGGTTATGAACTCCATCCTGATAAATGGACAGTRCAGCCTATAGTGCTGCCAGAAAAAGACAGCTGGACTGTCAATGACATACAGAAGTTAGTGGGAAAATTAAATTGGGCAAGTCAGATTTAYSCAGGGATTAAAGTAAAGCAATTATGTAGACTCCTTAGGGGAACCAAAGCACTAAC
>B_USA_1984_KT168018
CCTCAGATCACTCTTTGGCAACGACCCCTCGTCACAATAAAGATAGGGGGGCAACTAAAGGAAGCTCTATTAGATACAGGAGCAGATGATACAGTATTAGAAGAAATGAATTTGCCAGGAAGATGGAAACCAAAAATGATAGGGGGAATTGGAGGTTTTATYAAAGTAAGACAGTATGATCAGATACTCATAGAAATCTGTGGACATAAAGCTATAGGTACAGYRTTAGTAGGACCTACACCTGTCAACATAATTGGAAGAAATCTGTTGACTCAGATTGGTTGCACTTTAAATTTTCCCATTAGTCCTATTGAAACTGTACCAGTAAAATTAAAGCCAGGAATGGATGGCCCAARAGTTAAACAATGGCCATTGACAGAAGAAAAAATAAAAGCATTAGTAGAAATTTGTACAGAAATGGAAAAGGAAGGAAAAATTTCAARAATTGGGCCTGAAAATCCATACAATACTCCAGTATTTGCCATAAAGAAAAAAGACAGTACTAAATGGAGAAAATTAGTAGATTTCAGAGAACTTAATAAGARAACTCAAGACTTCTGGGARGTTCAATTAGGAATACCACATCCCGCAGGGTTRAAAAAGAAAAAATCAGTAACAGTACTGGATGTGGGTGATGCATATTTTTCAGT-TCCCTTAGATCCAGACTTCAGGAAGTATACTGCATTT--ACCATACCTAGTATAAACAATGAGACACCAGGGATTAGATATCAGTACAATGTGCTTCCACAGGGATGGAAAGGATCACCAGCAATATTCCAAAGTAGCATGACAAAAATCTTAGAGCCTTTTAGAAAACAAAATCCAGAMMTARTTATCTATCAATACATGGATGATTTGTATGTAGGATCTGACTTAGAAATAGGGCAGCATAGAACAAAAATAGAGGAACTGAGACAACATCTGTTGAGGTGGGGATTTACCACACCAGACAAAAAACATCAGAAAGAACCTCCATTCCTTTGGATGGGTTATGAACTCCATCCTGATAAATGGACAGTACAGCCTATAGTGCTGCCAGAAAAAGACAGCTGGACTGTCAATGACATACAGAAGTTAGTGGGAAAATTAAATTGGGCAAGTCAGATTTACGCAGGGATTAAAGTAAAGCAATTATGTAAACTCCTTAGGGGAGCCAAAGCACTAAC
>B_USA_1984_KT168019
CCTCAGATCACTCTTTGGCAACGACCCCTCGTYACAATAAAGATAGGGGGGCAACTAAAGGAAGCTCTATTAGATACAGGAGCAGATGATACAGTATTAGAAGAAATGAATTTGCCAGGAAGATGGAAACCAAAAATGATAGGGGGAATTGGAGGTTTTATCAAAGTAAGACAGTATGATCAGATAWYCATAGAAATCTGTGGACATAAAGCTATAGGTACAGTATTAGTAGGACCTACACCTGTCAACATAATTGGAAGAAATCTGTTGACTCAGATTGGTTGCACCTTAAATTTYCCCATTAGTCCTATTGAAACTGTACCAGTAAAATTAAAGCCAGGAATGGATGGCCCAAAAGTYAAACAATGGCCATTGACAGAAGAAAAAATAAAAGCATTAGTAGAAATTTGTACAGAAATGGARAAGGAAGGGAAAATTTCAAAAATTGGGCCTGAAAATCCATACAATACTCCAGTATTTGCCATAAAGAAAAAAGACAGTACTAAATGGAGAAAATTAGTAGATTTCAGAGAACTTAATAAGAAAACTCAAGACTTCTGGGAAGTTCAATTAGGAATACCACAYCCCGCAGGGTTAAAAAAGAAAAAATCAGTAACAGTACTGGATGTGGGTGATGCATATTTTTCAGT-TCCCTTAGATAAAGACTTCAGGAAGTATACTGCATTT--ACCATACCTAGTATAAACAATGAGACACCAGGGATYAGATATCAGTAYAATGTGCTTCCACAGGGATGGAAAGGATCACCAGCAATATTYCAAAGTAGCATGACAAAAATCTTAGAGCCTTTTAGAAAACAAMATCCAGACATAGTTATCTATCAATACATGGATGATTTGTATGTAGGATCTGACTTAGAAATAGRGCAGCATAGARCAAAAATAGAGGAACTGAGACAACATCTGTTGAGGTGGGGATTTACCACACCAGACAAAAAACATCAGAAAGAACCTCCATTCCTTTGGATGGGKTATGAACTCCATCCTGATAAATGGACAGTACAGCCTATAGTGCTGCCAGAAAAAGACAGCTGGACTGTCAATGACATACAGAAGTTAGTGGGAAAATTGAATTGGGCAAGTCAGATTTACCCAGGGATTAAAGTAAGRCAATTATGTAAACTCCTTAGGGGAACCAAAGCACTAAC
>B_USA_1984_KT168022
CCTCAGATCACTCTTTGGCAACGACCCCTCGTCACAATAAAGATAGGGGGGCAACTAAAGGAAGCTCTATTAGATACAGGAGCAGATGATACAGTATTAGAAGAAATGAATTTGCCAGGAAGATGGAAACCAAAAATGATAGGGGGAATTGGAGGTTTTATCAAAGTAAGACAGTATGATCAGATACTCATAGAAATCTGTGGACATAAAGCTATAGGTACAGTATTAGTAGGACCTACACCTGTCAACATAATTGGAAGAAATCTGTTGACTCAGATTGGTTGCACTTTAAATTTTCCCATTAGTCCTATTGAAACTGTACCAGTAAAATTAAAGCCAGGAATGGATGGCCCAARAGTTAAACAATGGCCATTGACAGAAGAAAAAATAAAAGCATTAGTAGAAATTTGTACAGAAATGGAAAAGGAAGGGAAAATTTCAAAAATTGGGCCTGAAAATCCATACAATACTCCAGTATTTGCCATAAAGAAAAAAGACAGTACTAAATGGAGAAAATTAGTAGATTTCAGAGAACTTAATAAGAAAACTCAAGACTTCTGGGAAGTTCAATTAGGAATACCACATCCCGCAGGGTTAAAAAAGAAAAAATCAGTAACAGTACTGGATGTGGGTGATGCATATTTTTCAGT-TCCCTTAGATAAAGAYTTCAGGAAGTATACTGCATTT--ACCATACCTAGTATAAACAATGCGACACCAGGGATTAGATATCAGTACAATGTGCTTCCACAGGGATGGAAAGGATCACCAGCAATATTCCAGTGTAGCATGACAAAAATCTTAGAGCCTTTTAGAAAACAAAATCCAGACATAGTTATCTATCAATACATGGATGATTTGTATGTAGGATCTGACTTAGAAATAGGGCAGCATAGAACAAAAATAGAGGAACTGAGACAACATCTGTTGARGTGGGGATTTACCACACCAGACAAAAAACATCAGAAAGAACCTCCATTCCTTTGGATGGGTTATGAACTCCATCCTGATAAATGGACAGTACAGCCTATAGTGCTGCCAGAAAAAGACAGCTGGACTGTCAATGAYATACAGAAGTTAGTGGGAAAATTGAATTGGGCAAGTCAGATTTACCCAGGGATTAAAGTAAAACAATTATGTAAACTCCTTAGGGGAACCAAAGCACTAAC
>B_USA_1984_KT168034
CCTCAGATCACTCTTTGGCAACGACCCCTCGTCACAATAAAGATAGGGGGGCAACTAAAGGAAGCTCTATTAGATACAGGAGCAGATGATACAGTATTAGAAGACATGARTTTGCCAGGAAGATGGAAACCAAAAATGATAGGGGGAATTGGAGGTTTTATCAAAGTAAGACAGTATGATCAGATACYCATAGAAATCTGTGGACATAAAGCTATAGGTACAGTATTAGTAGGACCTACACCTGTCAACATAATTGGAAGAAATCTGTTGACTCAGATTGGCTGCACTTTAAATTTTCCCATTAGTCCTATTGAAACTGTACCAGTAAAATTAAAGCCAGGAATGGATGGCCCAAAAGTTAAACAATGGCCATTGACAGAAGAAAAAATAAAAGCATTAGTAGAAATTTGTACAGAAATGGAAAAGGAAGGAAAAATTTCAAAAATTGGGCCTGAAAATCCATACAATACTCCAGTATTTGCCATAAAGAAAAAAGACAGTACTAAATGGAGAAAATTAGTAGATTTCAGAGAACTTAATAAGAGAACTCAAGACTTCTGGGAARTTCAATTAGGAATACCACATCCTGCAGGGTTRAAAAAGAAAAAATCAGTAACAGTACTGGATGTGGGTGATGCATATTTTTCAGT-TCCCTTAGATAAAGACTTCAGGAAGTATACTGCATTT--ACCATACCYAGTATAAACAATGAGACACCAGGGATTAGATATCAGTACAATGTGCTTCCACAGGGATGGAAAGGATCACCAGCAATATTCCAAAGTAGCATGACAAAAATCTTAGAGCCTTTTAGAAAACAAAATCCAGACATAGTTATCTACCAATACATGGATGATTTGTATGTAGGATCTGACTTAGAAATAGGGCAGCATAGAACAAAAATAGAGGAACTRAGACARCATCTGTTGARGTGGGGATTTACCACACCAGACAAAAAACATCAGAAAGAACCTCCATTCCTTTGGATGGGTTATGAACTCCATCCTGATAAATGGACAGTACAGCCTATAATGCTGCCAGAAAAAGACAGCTGGACTGTCAATGACATACAGAAGTTAGTGGGAAAATTRAATTGGGCAAGTCAGATTTATGCAGGGATTAAAGTAAAGCAATTATGTAAACTCCTTAGGGGAACCAAAGCACTAAC
>B_USA_1984_KT168035
CCTCARATCACTCTTTGGCAACGACCCSTCGTCACAATAARGRTAGGGGGGCAGCTAAAGGAAGCTCTATTAGATACAGGAGCAGATGATACAGTATTAGAAGAAATGAATTTGCCAGGAAGATGGAAACCAAAAATGATAGGGGGAATTGGAGGTTTTATCAAAGTAAGACAGTATGATCAGATACTCRTAGAAATCTGTGGACATAAAGCTATAGGTACAGTATTARTAGGACCTACACCTGTCAACATAATTGGRAGAAAYCTGTTGACTCAGATTGGTTGCACTTTAAATTTTCCCATTAGTCCTATTGAAACTGTACCAGTAAAATTAAAGCCAGGAATGGATGGYCCAAAAGTTAAACAATGGCCATTGACAGAAGAAAAAATAAAAGCATTAGTAGAAATTTGTACAGAAATGGAAAAGGAAGGRAAAATTTCAAAAATTGGGCCTGAAAATCCATACAATACTCCAGTATTTGCCATAAAGAAAAAAGACAGYACTAAATGGAGAAAATTAGTAGATTTCAGAGAACTYAATAAGAGAACYCAAGACTTTTGGGAAGTTCAATTAGGAATACCACATCCCGCAGGGTTRAAAAAGAAAAAATCAGTAACAGTACTGGATGTGGGTGATGCATATTTTTCAGT-TCCCTTAGATRAAGACTTCAGGAAGTATACTGCATTT--ACCATACCTAGTACAAACAATGAGACACCAGGGATTAGATATCAGTACAATGTGCTTCCACAGGGATGGAAAGGATCACCAGCAATATTCCAAWGTAGCATGACAARAATCTTAGAGCCTTTTAGAAAACAAAATCCAGACATAGTTATCTATCAATACATGGATGATTTGTATGTAGGRTCTGACTTAGAAATAGGGCAGCAYAGAACAAAAATAGAGGAACTGAGACAACATCTGTTGAGGTGGGGATTTACCACACCAGACAAAAARCATCAGAAAGAACCTCCATTCCTTTGGATGGGTTATGAACTCCATCCTGATAAATGGACAGTACAGCCTATAGTGCTGCCAGAAAAAGACAGCTGGACTGTCAATGACATACAGAAGTTAGTGGGAAAATTGAATTGGGCAAGTCAGATTTAYGCAGGGATTAAAGTAAGGCAATTATGTAAACTCCTTAGGGGAACCAAAGCACTAAC
>B_USA_1984_KT168119
CCTCAGATCACTCTTTGGCAACGACCCCTCGTCACAATAAAGATAGGGGGGCAACTAAAGGAAGCTCTATTAGATACAGGAGCCGATGATACAGTATTAGAAGAAATGAGTTTGCCAGGAAAATGGAAACCAAAAATGATAGGGGGAATTGGAGGTTTTATCAAAGTAAGACAGTATGATCAGATACTCATAGAAATCTGCGGACATAAAGCTATAGGTACAGTATTAGTAGGACCTACACCTGTCAACATAATTGGAAGAAATCTGTTGACTCAGATTGGCTGCACTTTAAATTTTCCCATTAGTCCTATTGAAACTGTACCAGTAAAATTAAAGCCAGGAATGGATGGCCCAAAAGTTAAACAATGGCCATTGACAGAAGAAAAAATAAAAGCATTAGTAGAAATTTGTACAGAAATGGAAAAGGAAGGAAAAATTTCAAAAATTGGGCCTGAAAATCCATACAATACTCCAGTATTTGCCATAAAGAAAAAAGACAGTACTAAATGGAGAAAATTAGTAGATTTTAGAGAACTTAATAAGAGAACTCAAGACTTCTGGGAAGTTCAATTAGGAATACCACATCCTGCAGGGTTAAAAAAGAAAAAATCAGTAACAGTACTGGATGTGGGTGATGCATATTTTTCAGT-TCCCTTAGATAAAGAATTCAGGAAGTATACTGCATTT--ACCATTCCTAGTATAAACAATGAGACACCAGGGATTAGATATCAGTACAATGTGCTTCCACAGGGATGGAAAGGATCACCAGCAATATTCCAAAGTAGCATGACAAAAATCTTAGAGCCTTTTAGAAAACAAAATCCAGACATAGTTATCTATCAATACATGGATGATTTGTATGTAGGATCTGACTTAGAAATAGGGCAGCATAGAATAAAAATAGAGGAACTGAGACAACATCTGTTGAAGTGGGGACTTACCACACCAGACAAAAAACATCAGAAAGAACCTCCATTCCTTTGGATGGGTTATGAACTCCATCCTGATAAATGGACAGTACAGCCTATAGTACTGCCAGAAAAAGACAGCTGGACTGTCAATGACATACAGAAGTTAGTGGGAAAATTGAATTGGGCAAGTCAGATTTATCCAGGGATTAGAGTAAAGCACTTATGTAAACTCCTCAGGGGAACCAAAGCACTAAC
>B_USA_1984_KT168124
CCTCAGATCACTCTTTGGCAACGACCCCTCGTCACAATAAAGATAGGGGGGCAAATAAAGGARGCTCTATTAGATACAGGAGCAGATGATACAGTATTAGAAGACATGAATTTGCCAGGAAGATGGAAACCAAAAATGATAGGGGGAATTGGAGGTTTTATCAAAGTAAGACAGTATGATCAGATACCCATAGAAATCTGTGGACATAAAGCTATAGGTACAGTATTAGTAGGACCTACACCTGTCAACATAATTGGAAGAAATCTGTTGACTCAGCTTGGTTGCACTTTAAATTTTCCCATTAGTCCTATTGAAACTGTACCAGTAAAATTAAAGCCAGGAATGGATGGCCCAAAAGTTAAACAATGGCCATTGACAGAAGAAAAAATAAAAGCATTAGTAGAAATTTGTACAGAAATGGAAAAGGAAGGGAAAATTTCAAAAATTGGGCCTGAAAATCCATACAATACTCCAGTATTTGCCATAAAGAAAAAAGACAGTACTAAATGGAGAAAATTAGTAGATTTCAGAGAACTTAATAAGAGAACTCAAGACTTCTGGGAAGTTCAATTAGGAATACCACATCCCGCAGGGTTAAAAAAGAAAAAATCAGTAACAGTACTGGATGTGGGTGATGCATATTTTTCAGT-TCCCTTAGATAAAGAATTCAGGAAGTATACTGCATTT--ACCATACCTAGTACAAACAATGAGACACCAGGGATTAGATATCAGTACAATGTGCTTCCACAGGGATGGAAAGGATCACCAGCAATATTCCAAAGTAGCATGACAAAAATCTTAGAGCCTTATAGAAAACAAAATCCAGACATAGTTATCTATCAATACATGGATGATTTGTATGTAGGATCTGACTTAGAAATAGGGCAGCATAGAACAAAAATAGAGGAACTGAGACAACATCTGTTGAGGTGGGGATTTACCACACCAGACAAAAAACATCAGAAAGAACCTCCATTCCTTTGGATGGGTTATGAACTCCATCCTGATAAATGGACAGTACAGCCTATAGTGCTGCCAGAAAAAGACAGCTGGACTGTCAATGACATACAGAAGTTAGTGGGAAAATTGAATTGGGCAAGTCAGATTTACGCAGGGATTAAAGTAAAGCAATTATGTAAACTCCTTAGGGGAACCAAAGCACTAAC
>B_USA_1984_MN887621
CCTCAAATCACTCTTTGGCAACGACCCATTGTCACAATAAAGATAGGGGGGCAACTAAAGGAAGCTCTATTAGATACAGGAGCAGATGATACAGTATTAGAAGAAATAAATTTGCCAGGAAGATGGAAACCAAAAATGATAGGGGGAATTGGAGGTTTTATCAAAGTAAGACAGTATGATCAGATAACCATAGAAATCTGTGGACATAAAGCTATAGGTACAGTATTAGTAGGACCTACACCTGTCAACATAATTGGAAGAAATCTGTTGACTCAGCTTGGGTGCACTTTAAATTTTCCCATTAGTCCTATTGAAACTGTACCAGTAAAATTAAAGCCAGGAATGGATGGCCCAAAAGTTAAACAATGGCCATTGACAGAAGAAAAAATAAAAGCATTAATAGAAATTTGTACAGAAATGGAAAAGGAAGGAAAAATTTCAAAAATTGGGCCTGAAAATCCATACAATACTCCAGTATTTGCCATAAAGAAAAAAGACAGTACTAAATGGAGAAAATTAGTAGATTTCAGAGAACTTAATAAGAAAACTCAAGACTTCTGGGAAGTTCAATTAGGAATACCACATCCTGCAGGGTTAAAAAAGAAAAAATCAGTAACAGTACTGGATGTGGGTGATGCATATTTTTCAGT-TCCCTTAGATAAAGACTTCAGGAAGTATACTGCATTT--ACCATACCTAGTATAAACAATGAAACACCAGGGATTAGATATCAGTACAATGTGCTTCCACAGGGATGGAAAGGATCACCAGCAATATTCCAAAGTAGCATGACAAAAATCTTAGAGCCTTTTAGAAAACAAAATCCAGACATAGTTATCTATCAATACATGGATGATTTGTATGTAGGATCTGACTTAGAAATAGGGCAGCATAGAGCAAAAATAGAGGAACTGAGACGACATCTGTTGAGGTGGGGATTTACCACACCAGACAAAAAACATCAGAAAGAACCTCCATTCCTTTGGATGGGTTATGAACTCCATCCTGATAAATGGACAGTACAGCCTATAGTGCTACCAGAAAAAGACAGCTGGACTGTCAATGACATACAGAAGTTAGTGGGAAAATTGAATTGGGCAAGTCAAATTTACGCAGGGATTAAAGTAAAGCAATTATGTAAACTCCTTAGAGGAACCAAAGCACTAAC
>B_USA_1985_AY835755
CCTCAGATCACTCTTTGGCAACGACCCCTCGTCACAATAAAGATAGGGGGACAACTAAAGGAAGCTCTATTAGATACAGGAGCAGATGATACAGTATTAGAAGAAATGAATTTGCCAGGAAGATGGAAACCAAAAATGATAGGGGGAATTGGAGGTTTTATCAAAGTAAGACAGTATGATCAGGTACCCATAGAAATCTGCGGACATAAAGCTATAGGTACAGTATTAGTAGGACCTACACCTGTCAACATAATTGGAAGAAATCTGTTGACTCAGCTTGGTTGCACTTTAAATTTTCCCATTAGTCCTATTGAAACTGTACCAGTAAAATTAAAGCCAGGAATGGATGGCCCAAAAGTTAAACAATGGCCATTGACAGAAGAAAAAATAAAAGCATTAGTAGAAATTTGTACAGAAATGGAAAAGGAAGGGAAAATCTCAAAAATTGGGCCTGAAAATCCATACAATACTCCAGTATTTGCCATAAAGAAAAAAGACAGTACTAAATGGAGAAAATTAGTAGATTTCAGAGAACTTAATAAGAGAACTCAAGACTTCTGGGAAGTTCAATTAGGAATACCACATCCCGCAGGGTTAAAAAAGAAAAAATCAGTAACAGTACTGGATGTGGGTGATGCATACTTTTCAGT-TCCTTTAGATAAAGACTTCAGAAAGTATACTGCATTT--ACCATACCTAGTATAAACAATGAGACACCAGGGATTAGATATCAGTACAATGTGCTTCCACAGGGATGGAAAGGATCACCAGCAATATTCCAAAGTAGCATGACAAAAATCTTAGAGCCTTTTAGGAAACAAAATCCAGACATAGTTATCTATCAATACATGGATGATTTGTATGTAGGATCTGACTTAGAAATAGGGCAGCATAGAACAAAAATAGAGGAACTGAGAGAACATCTGTTGAAGTGGGGATTTACCACACCAGACAAAAAACATCAGAAAGAACCTCCATTCCTTTGGATGGGTTATGAACTCCATCCTGATAAATGGACAGTACAGCCTATAGTGCTGCCAGAAAAAGACAGCTGGACTGTCAATGACATACAGAAGTTAGTGGGAAAATTGAATTGGGCAAGTCAGATTTATGCAGGGATTAAAGTAAGGCAATTATGTAAACTCCTTAGGGGGGCCAAAGCACTAAC
>B_USA_1985_KT168038
CCTCAGATCACTCTTTGGCAACGACCCCTCGTCACAATAAAGATAGGGGGGCARCTAAAGGAAGCTCTATTAGATACAGGAGCAGATGATACAGTATTAGAAGAAATGAATTTGCCAGGAAGATGGAAACCAAAAATGATAGGGGGAATTGGAGGTTTTATCAAAGTAARACAGTATGATCAGATACYCATAGAAATCTGTGGACATAAAGCTATAGGTACAGTATTAGTAGGACCTACACCTGTCAACATAATTGGAAGAAATCTGTTGACTCAGATTGGTTGCACTTTAAATTTTCCCATTAGTCCTATTGAAACTGTACCAGTAAAATTAAAGCCAGGAATGGATGGCCCAAAAGTTAAACAATGGCCATTGACAGAAGAAAAAATAAAAGCATTAGTAGAAATTTGTACAGAAATGGAAAAGGAAGGGAAAATTTCAAAAATTGGGCCTGAAAATCCATACAATACTCCAGTATTTGCCATAAAGAAAAAAGACAGTACTAAATGGAGAAAATTAGTAGATTTCAGAGAACTTAATAAGAAAACTCAAGACTTCTGGGAAGTTCAATTAGGAATACCACATCCCGCAGGGTTAAAAAAGAAAAAATCAGTAACAGTACTGGATGTGGGTGATGCATATTTTTCAGT-TCCCTTAGATAAAGACTTCAGAAAGTATACTGCATTT--ACCATACCTAGTATAAACAATGAGACACCAGGGATTAGATATCAGTACAATGTGCTTCCACAAGGATGGAAAGGATCACCAGCAATATTCCAAAGTAGCATGACAAGAATCTTAGAGCCCTTTAGAAAGCAAAATCCAGACATAGTTATCTATCAATATATGGATGATTTGTATGTAGGGTCTGACTTAGAAATAGGACAGCATAGAACAAAAATAGAGGAACTGAGACAACATCTGTTGAGGTGGGGATTTACCACACCAGACAAAAAACATCAGAAAGAACCCCCATTYCTTTGGATGGGTTATGAACTCCATCCTGATAAATGGACAGTACAACCTATAGTGCTGCCAGAAAAAGACAGCTGGACTGTCAATGATATACAAAAGTTAGTGGGAAARTTGAATTGGGCRAGTCAGATTTACSCAGGGATTAAARTAAAGCAATTATGTAAACTCCTTAGGGGAACCAAAGCACTAAC
>B_USA_1985_KT168058
CCTCAGATCACTCTTTGGCAACGACCCCTCGTCACAATAAAGATAGGGGGGCAACTAAAGGAAGCTCTATTAGATACAGGAGCAGATGATACAGTATTAGAAGAAATGARTTTGCCAGGAARATGGAAACCAAAAATGATAGGGGGAATTGGAGGTTTTATCAAAGTAAGACAGTATGATCAGATACCCATAGAAATCTGTGGACATAAAGCTATAGGTACAGTATTAGTAGGACCTACACCTGTCAACATAATTGGAAGAAATCTGTTGACTCAGCTTGGTTGCACTTTAAATTTTCCCATTAGTCCTATTGAAMCTGTACCAGTAAAATTAAAGCCAGGAATGGATGGCCCAAAAGTTAAACAATGGCCATTGACAGAAGAAAAAATAAAAGCATTAGTAGAAATTTGTACAGAAATGGAAAAGGAAGGGAAAATTTCAAAAATTGGGCCTGAAAATCCATACAATACTCCAGTATTTGCCATAAAGAAAAAAGACAGTACTAAATGGAGAAAATTAGTAGATTTCAGAGAACTTAATAAGAGAACTCAAGACTTCTGGGAAGTTCAATTAGGAATACCACATCCMGCAGGGTTAAAAAAGAAAAAATCAGTAACAGTACTGGATGTGGGTGATGCATATTTTTCAGT-TCCCTTAGATAAAGACTTCAGGAAGTATACTGCATTT--ACCATACCTAGTATAAACAATGAGACACCAGGGATTAGATATCAGTACAATGTGCTTCCACAGGGATGGAAAGGATCACCAGCAATATTCCAAAGTAGCATGACAAAAATCTTAGAGCCTTTTAGAAAACAGAATCCAGACATAGTTATCTATCAATACATGGATGATTTGTATGTAGGATCTGACTTAGAAATAGGGCAGCATAGAACAAAAATAGAGGAACTGAGAGAACATCTGTTGARGTGGGGATTTACCACACCAGACAAAAAACATCAGAARGAACCTCCATTCCTTTGGATGGGTTATGAACTCCATCCTGATAAATGGACAGTACAGCCTATAGTGCTRCCAGAAAAAGACAGCTGGACTGTCAATGACATACAGAAGTTAGTGGGAAAATTGAATTGGGCAAGTCAGATTTATGCAGGGATTAAAGTAAGGCAATTATGTAAACTCCTTAGGGGAACCAAAGCACTRAC
>B_USA_1985_KT168066
CCTCAGATCACTCTTTGGCAACGACCCCTCGTCACAATAAARATAGGGGGGCARCTAAAGGAAGCTCTATTAGATACAGGAGCAGATGATACAGTATTAGAAGAAATGAGTTTGCCAGGAAGATGGAAACCAAAAATGATAGGGGGAATTGGAGGTTTTATCAAAGTAAGACAGTATGATCAGATACTCRTAGAAATCTGCGGACATAAAGCTATAGGTACAGTATTAGTAGGACCTACACCTGTCAACATAATTGGAAGAAATCTGTTGACTCAGATTGGCTGCACTTTAAATTTTCCCATTAGTCCTATTGAAACTGTACCAGTAAAATTAAAGCCAGGAATGGATGGCCCAAAAGTTAAACAATGGCCATTGACAGAAGAAAAAATAAAAGCATTAGTAGAAATTTGTACAGAAATGGAAAAGGAAGGAAAAATTTCAARAATTGGGCCTGAAAATCCATACAATACTCCAGTATTTGCCATAAAGAAAAAAGACAGTACTAAATGGAGAAAATTAGTAGATTTCAGAGAACTTAATAAGAGAACTCAAGACTTCTGGGAAGTTCAATTAGGAATACCACATCCTGCAGGGTTAAAAAAGAAAAAATCAGTAACAGTACTGGATGTGGGTGATGCATATTTTTCAGT-TCCCTTAGATAAAGACTTCAGGAAGTATACTGCATTT--ACCATACCTAGTATAAACAATGAGACACCAGGGATTAGATATCAGTACAATGTGCTTCCACAGGGATGGAAAGGATCACCAKCAATATTCCAAAGTAGCATGACAAAAATCTTAGAKCCTTTTAGAAAACAAAATCCAGACATAGTTATCTACCAGTACATGGATGATTTGTATGTAGGATCTGACTTAGAAATAGGGCAGCATAGAACAAAAATAGAGGAACTGAGACAACATCTGTTGAGGTGGGGATTTACCACACCAGACAAAAAACATCAGAAAGAACCTCCATTCCTTTGGATGGGTTATGAACTCCATCCTGATAAATGGACAGTACAGCCTATAATGCTGCCAGAAAAAGACAGCTGGACTGTCAATGACATACAGAAGTTAGTGGGAAAATTGAATTGGGCAAGTCAGATTTATGCAGGGATTAAAGTAAGGCAWYTRTGTAAACTCCTTAGAGGAACCAAAGCACTAAC
>B_USA_1985_KT168067
CCTCARATCACTCTTTGGCAACGACCCCTTGTCACAATAAAGATAGRGGGGCAAMTAAAGGAAGCTCTATTAGATACAGGAGCAGATGATACAGTATTAGAAGAAATGAATTTGCCAGGAAGATGGAAACCAAAAATGATAGGGGGAATTGGAGGTTTTATCAAAGTAAGACAGTATGATCAGATACTCATAGAAATCTGTGGACATAAAGCTATAGGTACAGTATTAGTAGGACCTACACCTGTCAACATAATTGGAAGAAATCTGTTGACTCAGATTGGTTGTACTTTAAATTTTCCCATTAGTCCTATTGAAACTGTACCAGTAAAATTAAAGCCAGGAATGGATGGCCCAAAAGTTAAACAATGGCCATTGACAGAAGAAAAAATAAAAGCATTAATAGAAATTTGTACAGAAATGGAAAAGGAAGGAAAAATTTCAAAAATTGGGCCTGAAAATCCATACAATACTCCAGTATTTGCCATAAAGAAAAAAGAYAGTACTAAATGGAGAAAATTAGTAGATTTCAGAGAACTTAATAAGAAAACTCAAGACTTCTGGGAAGTTCAATTAGGAATACCACATCCCGCAGGGTTAAAAAAGAAAAAATCAGTAACAGTACTGGATGTGGGTGATGCATATTTTTCAGT-TCCCTTAGATAAAGACTTCAGGAAGTATACTGCATTT--ACCATACCTAGTATAAACAATGAGACACCAGGGATTAGATATCAGTACAATGTGCTTCCACAGGGATGGAAAGGATCACCAGCAATATTCCARTGTAGCATGACAAAAATCTTAGAGCCTTTTAGAAAACAAAATCCAGACATAGTTATCTATCAATACATGGATGATTTGTATGTAGGATCTGACTTAGAAATAGGGCAGCATAGAACAAAAATAGAGGAACTGAGACAACATCTGTTGAGGTGGGGATTTACCACACCAGACAAAAAACATCAGAAGGAACCTCCATTCCTTTGGATGGGTTATGAACTCCATCCTGATAAATGGACAGTACAGCCTATAGTGCTGCCAGAAAAAGAAAGCTGGACTGTCAATGACATACAGAAGTTAGTGGGAAAATTAAATTGGGCAAGTCAGATTTACGCAGGGATTAAAGTAARGCAATTATGTAAACTCCTTAGAGGAACCAAAGCACTAAC
>B_USA_1985_KT168070
CCTCAGATCACTCTTTGGCAACGACCCCTCGTCACAATAAAGATAGGGGGGCAACTAAAGGAAGCTCTATTAGATACAGGAGCAGATGATACAGTATTAGAAGAAATGAGTTTGCCAGGAAGATGGAAACCAAAAATGATAGGGGGAATTGGAGGTTTTATCAAAGTAAGACAGTATGATCAGATACTCATAGAAATCTGYGGACATAAAGCTATAGGTACAGTATTAGTAGGACCTACACCTGTCAACATAATTGGAAGAAATCTGTTGACTCAGCTTGGCTGCACTTTAAATTTTCCCATTAGTCCTATTGAAACTGTACCAGTAAAATTAAAGCCAGGAATGGATGGCCCAAAAGTTAAACARTGGCCATTGACAGAAGAAAAAATAAAAGCATTAGTAGAAATTTGTACAGAAATGGAAAAGGAAGGAAAAATTTCAAAAATTGGGCCTGAAAATCCATACAATACTCCAGTATTTGCCATAAAGAAAAAAGACAGTACTAAATGGAGAAAATTAGTAGATTTTAGAGAACTTAATAAGAGAACTCAAGATTTCTGGGAAGTTCAATTAGGAATACCACATCCYGCAGGGTTAAAAAAGAAAAAATCAGTAACAGTACTGGATGTGGGTGATGCATATTTTTCAGT-TCCCTTAGATAAAGACTTCAGGAAGTATACTGCATTT--ACCATACCTAGTATAAACAATGAGACACCAGGGATTAGATATCAGTACAATGTGCTTCCACAGGGATGGAAAGGATCACCAGCAATATTCCAAAGTAGCATGACAAAAATCTTAGAGCCTTTTAGAAAACAAAATCCAGACATAGTTATCTATCAATACATGGATGACTTGTATGTAGGATCTGACTTAGAAATAGGGCAGCATAGAACAAAAATAGAGGAACTGAGAGAACATCTGTTGAGGTGGGGATTTACCACACCAGACAAAAAACATCAGAAAGAACCTCCATTCCTTTGGATGGGTTATGAACTCCATCCTGATAAATGGACAGTACAGCCTATAAYGCTGCCAGAAAAAGACAGCTGGACTGTCAATGACATACAGAAGTTAGTGGGAAAATTGAATTGGGCAAGTCAGATTTATGCAGGGATTAAAGTAAGGCAATTATGTAAACTCCTYAGGGGAACCAAAGCAYTAAC
>B_USA_1985_KT168086
CCTCAGATCACTCTTTGGCAACGACCCMTCGTCWCAATAAAGATAGGGGGRCAACTAAAGGAAGCTCTATTAGATACAGGAGCAGATGATACAGTATTAGAAGAAATGAGTTTGCCAGGAAGATGGAAACCAAAAATGATAGGGGGAATTGGAGGTTTTATCAAAGTAAGACAGTATGATSAGGTAYCCATAGAAATYTRTGGACATAAAGCTAYAGGTACAGTATTAGTAGGACCTACACCTGTCAACATAATTGGAAGAAATCTGTTGACTCAGMTTGGTTGCACTTTAAATTTTCCYATTAGTCCTATTGARACTGTACCAGTAAAATTAAAGCCAGGAATGGATGGCCCAAAAGTTAAACAATGGCCATTGACAGAAGAAAAAATAAAAGCATTARTAGAAATWTGTACAGAAATGGAAAAGGAAGGGAAAATTTCAAAAATTGGGCCTGAAAATCCATACAATACTCCAGTRTTTGCCATAAAGAAAAAAGACAGTACTAAATGGAGAAAATTAGTAGATTTCAGAGAACTTAATAAGAAAACTCAAGACTTCTGGGAAGTTCAATTAGGAATACCACATCCCGCAGGGTTAAAAAAGAAAAAATCAGTAACAGTACTGGATGTGGGTGATGCATATTTYTCAGT-TCCCTTAGATAAAGACTTCAGGAAGTATACTGCATTT--ACCATACCTAGTATAAACAATGAGACACCAGGGATTAGATATCAGTACAATGTGCTTCCACAGGGATGGAAAGGATCACCAGCAATATTCCAAAGTAGCATGACAAAAATCTTAGAGCCTTTTAGAAAACAAAATCCAGACATAGTTATCTATCAATACATGGATGATTTGTATGTAGGATCTGACTTAGAAATAGGGCAGCATAGAACAAAAATAGAGGAACTGAGACAACATCTGTTGAGGTGGGGATTTACCACACCAGACAAAAAACATCAGAAAGAACCTCCATTCCTTTGGATGGGTTATGAACTCCATCCTGATAAATGGACAGTACAGCCTATAGTGCTGCCAGAAAAAGACAGCTGGACTGTCAATGACATACAGAAGTTAGTGGGAAAATTGAATTGGGCAAGTCAGATTTACCCAGGGATTAAAGTAAAGCAATTATGTAAACTCCTTAGGGGAACCAAAGCACTAAC
>B_USA_1985_KT168133
CCTCAGATCACTCTTTGGCAACGACCCCTCGTCACAATAAAGATAGGGGGGCAGCTAAAGGAAGCTCTATTAGATACAGGAGCAGATGATACAGTATTAGAAGAAATGAATTTGCCAGGAAGATGGAAACCAAAAATGATAGGGGGAATTGGAGGTTTTATTAAAGTAAGACAGTATGATCAGATACTCATAGAAATCTGTGGACATAAAGCTATAGGTACAGTATTAGTAGGACCTACACCTGTCAACATAATTGGAAGAAATCTGTTGACTCAGATTGGGTGCACTTTAAATTTTCCCATTAGTCCTATCGAAACTGTACCAGTAAAATTAAAGCCAGGAATGGATGGCCCAAAAGTTAAACAATGGCCATTGACAGAAGAAAAAATAAAAGCATTAGTAGAAATTTGTACAGAAATGGAAAAGGAAGGGAAAATTTCAAAAATTGGGCCTGAAAATCCATATAATACTCCAGTATTTGCCATAAAGAAAAAAGACAGTACTAAATGGAGAAAATTAGTAGATTTCAGAGAACTTAATAAGAAAACTCAAGACTTCTGGGAAGTTCAATTAGGAATACCACATCCCGCAGGGTTAAAAAAGAAAAAATCAGTAACAGTACTGGATGTGGGTGATGCATATTTTTCAGT-TCCCTTAGATAAAGACTTCAGGAAGTATACTGCATTC--ACCATACCTAGTATAAACAATGAGACACCAGGGATTAGATATCAGTACAATGTGCTCCCACAGGGATGGAAAGGATCACCAGCAATATTCCAAAGTAGCATGACAAAAATCTTAGATCCTTTTAGAAAACAAAATCCAGACATAGTTATCTATCAATACATGGATGATTTGTATGTAGGATCTGACTTAGAAATAGGGCAGCATAGAACAAAAATAGAGGAACTGAGACAACATCTGTTGAGGTGGGGATTTACCACACCAGACAAAAAACATCAGAAAGAACCTCCATTCCTTTGGATGGGTTATGAACTCCATCCTGATAAATGGACAGTACAGCCTATAGAGCTGCCAGAAAAAGACAGCTGGACTGTCAATGACATACAGAAGTTAGTGGGAAAATTGAATTGGGCGAGTCAGATTTACGCAGGGATTAAAGTAAAGCAATTATGTAAACTCCTTAGGGGAACCAAAGCACTAAC
>B_USA_1985_KT168137
CCTCAGATCACTCTTTGGCAACGGCCCCTCGTCACAATAAAGGTAGGGGGGCAACTAAAGGAAGCTCTATTAGATACAGGAGCAGATGATACAGTATTAGAAGAAATGAATTTGCCAGGAAGATGGAAACCAAAAATGATAGGGGGAATTGGAGGTTTTATCAAAGTAAGACAGTATGATCAGATACTCATAGAAATCTGYGGACATAAAGCTATAGGTACAGTATTAGTAGGACCTACACCTGTCAACATAATTGGAAGAAATCTGTTGACTCAGATTGGCTGCACTTTAAATTTKCCCATTAGTCCTATTGAAACTGTACCAGTAAAATTAAAGCCAGGAATGGATGGCCCAAAAGTTAAACAATGGCCATTGACAGARGAAAAAATAAAAGCATTAGTAGAAATTTGTACAGAAATGGAAAAGGAAGGAAAAATTTCAAAAATTGGGCCTGAAAATCCATACAATACTCCAGTATTTGCCATAAAGAAAAAAGACAGTACTAAATGGAGAAAATTAGTAGATTTCAGAGAACTTAATAAGAGAACTCAAGAMTTCTGGGAAGTTCAATTAGGAATACCACATCCTGCAGGGTTAAAAAAGAAAAAATCAGTAACAGTACTGGATGTGGGTGATGCATATTTTTCAGT-TCCCTTAGATAAAGACTTCAGGAAATATACTGCATTT--ACCATACCTAGTGTGAACAATGAGACACCAGGGATTAGATATCAGTACAATGTGCTTCCACAGGGATGGAAAGGATCACCAGCAATATTCCAAAGTAGCATGACAAAAATCTTAGAGCCTTTTAGAAAACAAAATCCAGACATAGTTATCTATCAATACATGGATGATTTGTATGTAGGATCTGACTTAGAAATAGGGCAGCATAGAACAAAAATAGAGGAACTGAGACAACATCTGTTGAGGTGGGGATTTACCACACCAGACAAAAAACATCAGAAAGAACCYCCATTCCTTTGGATGGGTTATGAACTCCACCCTGATAAATGGACAGTACAGCCTATAATGCTGCCAGAAAAAGACAGCTGGACTGTCAATGACATACAGAAGTTAGTGGGAAAATTGAATTGGGCAAGTCAGATTTATGCAGGGATTAARGTAAGGCAATTATGTAAACTYCTTAGGGGAACCAAAGCACTAAC
>B_USA_1985_KT168157
CCTCAGATCACTCTTTGGCAACGACCCCTCGTCACAATAAAGATAGGGGGGCARCTAAAGGAAGCTCTACTAGATACAGGAGCAGATGATACAGTATTAGAAGAAATGAGTTTGCCAGGAAGATGGAAACCAAAAATGATAGGGGGAATTGGAGGTTTTATCAAAGTAAGACAGTATGATCAGATACTCATAGARATCTGCGGACATAAAGCTATAGGTACAGTATTAGTAGGACCTACACCTGTCAACATAATTGGAAGAAATCTGTTGACTCAGATTGGCTGCACTTTAAATTTTCCCATTAGTCCTATTGAAACTGTACCAGTAAAATTAAAGCCAGGAATGGATGGCCCAAAAGTTAAACAATGGCCATTGACAGAAGAAAAAATAAAAGCATTAGTAGAAATTTGTACAGAAATGGAAAAGGAAGGAAAAATTTCAAAAATTGGGCCTGAAAATCCATACAATACTCCAGTATTTGCCATAAAGAAAAAAGACAGTACTAAATGGAGAAAATTAGTAGATTTTAGAGAACTTAATAAGAGAACTCAAGATTTCTGGGAAGTTCAATTAGGAATACCACATCCTGCAGGGYTAAAAAAGAAAAAATCAGTAACAGTACTGGATGTGGGTGATGCATATTTTTCAGT-TCCCTTAGATAAAGACTTCAGGAAGTATACTGCATTT--ACCATACCTAGTATAAACAATGAGACACCAGGGATTAGATATCAGTACAATGTGCTTCCACAGGGATGGAAAGGATCACCAGCAATATTCCAAAGTAGCATGACAAAAATCTTAGAGCCTTTTAGAAAACAAAATCCAGACATAGTTATCTATCAATACATGGATGATTTGTATGTAGGATCTGACTTAGAAATAGGGCAGCATAGAACAAAAATAGAGGAACTGAGACAACATCTGTTGAGGTGGGGATTTACCACACCAGACAAAAAACATCAGAAAGAACCTCCATTCCTTTGGATGGGTTATGAACTCCATCCTGATAAATGGACAGTACAGCCTATAAAGCTGCCAGAAAAAGACAGCTGGACTGTCAATGACATACAGAAGTTAGTGGGAAAATTGAATTGGGCAAGTCAGATTTATGCAGGGATTAAAGTAAAGCAATTATGTAAACTCCTTAGGGGAACCAAARCACTAAC
>B_USA_1985_U69586
CCTCAGATCACTCTTTGGCAACGACCCCTCGTCACAGTAAAGATAGGGGGGCAACTAAAGGAAGCTCTATTAGATACAGGAGCAGATGATACAGTATTAGAAGAAATGAATTTGCCAGGAAGATGGAAACCAAAAATGATAGGGGGAATTGGAGGTTTTATCAAAGTAAGACAGTATGATCAGATACTCGTAGAAATCTGTGGACATAAAGCTATAGGTACAGTATTAGTAGGACCTACACCCGTCAACATAATTGGAAGAAATCTGTTGACTCAGATTGGTTGCACTTTAAATTTTCCCATTAGTCCTATTGAAACTGTACCAGTAAAATTAAAGCCAGGAATGGATGGCCCAAAAGTTAAACAATGGCCATTGACAGAAGAAAAAATAAAAGCATTAGTAGACATTTGTACAGAAATGGAAAAGGAAGGGAAAATTTCAAAAATTGGGCCTGAAAATCCATACAATACTCCAGTATTTGCCATAAAGAAAAAAGACAGTACTAAATGGAGAAAATTAGTAGATTTCAGAGAACTTAATAAGAGAACTCAAGACTTCTGGGAAGTTCAATTAGGAATACCACATCCCGCAGGGTTAAAGAAGAAAAAATCAGTAACAGTACTGGATGTGGGTGATGCATATTTTTCAGT-TCCCTTAGATAAAGACTTCAGAAAGTATACTGCATTT--ACCATACCTAGTGTAAACAATGAGACACCAGGGATTAGATATCAGTACAATGTGCTTCCACAGGGATGGAAAGGATCACCAGCAATATTCCAAAGTAGCATGACAAAAATCTTAGAGCCTTTTAGAAAACAAAATCCAGACATAGTTATCTATCAATACATGGATGATTTGTATGTAGGATCTGACTTAGAAATAGGGCAGCATAGAACAAAAATAGAGGAACTGAGACAACATCTGTTGAGGTGGGGATTTACCACACCAGACAAAAAACATCAGAAAGAACCTCCATTCCTTTGGATGGGTTATGAACTCCATCCTGATAAATGGACAGTACAGCCTATAGTGCTGCCAGAAAAGGACAGCTGGACTGTCAATGACATACAGAAGTTAGTGGGAAAATTGAATTGGGCAAGTCAGATTTACGCAGGGATTAAAGTAAAGCAATTATGTAAACTCCTTAGGGGAGCCAAAGCACTAAC
>B_USA_1986_AY835771
CCTCAGATCACTCTTTGGCAACGACCCCTCGTCACAATAAAGATAGGGGGGCAACTAAAGGAAGCTCTATTAGATACAGGAGCAGATGATACAGTATTAGAAGAAATGAATTTACCAGGAAGATGGAAACCAAAAATGATAGGGGGAATTGGAGGTTTTATCAAAGTAAGACAGTATGATCAGATACTCATAGAAATCTGTGGACATAAAGCTATAGGTACAGTATTAGTAGGACCTACACCTGTCAACATAATTGGAAGAAATCTGTTGACTCAGCTTGGTTGCACTTTAAATTTTCCCATTAGTCCTATTGAAACTGTACCAGTAAAATTAAAGCCAGGAATGGATGGCCCAAAAGTTAAACAATGGCCATTGACAGAAGAAAAAATAAAAGCATTAGTAGAAATTTGTACAGAAATGGAAAAGGAAGGGAAAATTTCAAAAATTGGGCCTGAAAATCCATACAATACTCCAGTATTTGCCATAAAGAAAAAAGACAGTACTAAATGGAGAAAATTAGTAGATTTCAGAGAACTTAATAAGAAAACTCAAGACTTCTGGGAAGTTCAATTAGGAATACCACATCCCGCAGGGTTAAAAAAGAAAAAATCAGTAACAGTACTGGATGTGGGTGATGCATATTTTTCAGT-TCCCTTAGATAAAGACTTCAGGAAGTATACTGCATTT--ACCATACCTAGTATAAACAATGAGACACCAGGGATTAGATATCAGTACAATGTGCTTCCACAGGGATGGAAAGGATCACCAGCAATATTCCAAAGTAGCATGACAAAAATCTTAGAGCCTTTTAGAAAACAAAATCCAGACATAGTTATCTATCAATACATGGATGATTTGTATGTAGGATCTGACTTAGAAATAGGGCAGCATAGAACAAAAATAGAGGAACTGAGACAACATCTGTTGGCGTGGGGATTTACCACACCAGACAAAAAACATCAGAAAGAACCTCCATTTCTCTGGATGGGTTATGAACTCCATCCTGATAAATGGACAGTACAGCCTATAGTGCTGCCAGAAAAAGACAGCTGGACTGTCAATGACATACAGAAGTTAGTGGGAAAATTGAATTGGGCAAGTCAGATTTACCCAGGAATTAAAGTAAGGCAATTATGTAAACTCCTTAGGGGAACCAAAGCACTAAC
>B_USA_1986_AY835778
CCTCAAATCACTCTTTGGCAACGACCCCTCGTCACAATAAAGATAGGGGGACAGCTAAAGGAAGCTCTATTAGATACAGGAGCAGATGATACAGTATTAGAAGACATGAATTTGCCAGGAAGATGGAAACCAAAAATGATAGGGGGAATTGGAGGTTTTATCAAAGTAAGACAGTATGATCAGGTATGCATAGAAATCTGTGGACATAAAGCTATAGGTACAGTATTAGTAGGACCTACACCTGTCAACATAATTGGAAGAAATCTGTTGACTCAGATTGGCTGCACTTTAAATTTTCCCATTAGTCCTATTGAAACTGTACCAGTAAAATTAAAGCCAGGAATGGATGGCCCAAAAGTTAAACAATGGCCATTGACAGAAGAAAAAATAAAAGCATTAGTAGAAATTTGTACAGAAATGGAAAAGGAAGGAAAAATTTCAAAAATTGGGCCTGAAAATCCATACAATACTCCAGTATTTGCCATAAAGAAAAAAGACAGTACTAAATGGAGAAAATTAGTAGATTTCAGAGAACTTAATAAGAGAACTCAAGATTTCTGGGAAGTTCAATTAGGAATACCACATCCTGCAGGGTTAAAAAAGAAAAAATCAGTAACAGTACTGGATGTGGGTGATGCATATTTTTCAGT-TCCCTTAGATAAAGAGTTCAGGAAGTATACTGCATTT--ACCATACCTAGTATAAACAATGAGACACCAGGGATTAGATATCAGTACAATGTGCTTCCACAGGGATGGAAAGGATCACCAGCAATATTCCAAAGTAGCATGACAAAAATCTTAGAGCCTTTTAGAAAACAAAATCCAGAAATAGTTATCTATCAATACATGGATGATTTGTACGTAGGATCTGACTTAGAAATAGGGCAGCATAGAACAAAAATAGAGGAACTGAGACAACATCTGTTGAAGTGGGGATTTACCACACCAGACAAAAAGCATCAGAAAGAACCTCCATTCCTTTGGATGGGTTATGAACTCCATCCTGATAAATGGACAGTACAGCCTATAGTGCTGCCAGAAAAAGACAGCTGGACTGTCAATGACATACAGAAGTTAGTGGGAAAATTGAATTGGGCAAGTCAGATTTATGCAGGGATTAAAGTAAGGCAATTATGTAAACTCCTTAGGGGAACCAAAGCACTAAC
>B_USA_1986_KT168040
CCTCAGATCACTCTTTGGCAACGACCCCTCGTCACAATAAGGATAGGGGGGCAACTAAAGGAAGCTCTATTAGATACAGGAGCAGATGATACAGTATTAGAAGAAATGAATTTGCCAGGAAGATGGAAACCAAAAATGATAGGGGGAATTGGAGGTTTTATCAAAGTAAGACAGTATGATCAGATACTCATAGAAATCTGCGGACATAAAGCTATAGGTACAGTATTAGTAGGGCCTACACCTGTCAACATAATTGGAAGAAATCTGTTGACTCAGATTGGCTGCACTTTAAATTTTCCCATTAGTCCTATTGAAACTGTACCAGTAAAATTAAAGCCAGGAATGGATGGCCCAAAAGTTAAACAATGGCCATTGACAGAAGAAAAAATAAAAGCATTAGTAGAAATTTGTACAGAAATGGAAAAGGAAGGAAAAATTTCAAAAATTGGGCCTGAAAATCCATACAATACTCCAGTATTTGCCATAAAGAAAAAAGACAGTACTAAATGGAGAAAATTAGTAGATTTCAGAGAACTTAATAAGAGAACTCAAGACTTCTGGGAAGTTCAATTAGGAATACCACATCCTGCAGGGTTAAAAAAGAAAAAATCAGTAACAGTACTGGATGTGGGTGATGCATATTTTTCAGT-TCCCTTAGATAAARACTTCAGGAAGTATACTGCATTT--ACCATACCTAGTRYMAACAATGAGACACCAGGGATTAGATATCAGTACAATGTGCTTCCACAAGGATGGAAAGGATCACCAGCAATATTCCAAAGTAGCATGACAAAAATCTTAGAGCCTTTTAGAAAACAAAATCCAGACATAGTTATCTATCAATACATGGATGATTTGTATGTAGGATCTGACTTTGAAATAGGGCAGCATAGAACAAAAATAGAGGAACTGAGACAACATCTGTTGAGGTGGGGATTTACCACACCAGATAAAAAACATCAGAAAGAACCTCCATTCCTTTGGATGGGTTATGAACTCCATCCTGATAAATGGACAGTACAGCCTATAAAGCTGCCAGAAAAAGACAGCTGGACTGTCAATGACATACAGAAGTTAGTGGGAAAATTGAATTGGGCAAGTCARATTTATGCAGGGATTAAAGTAAGGCAATTATGTAAACTCCTTAGGGGAACCAAAGCACTAAC
>B_USA_1986_KT168052
CCTCARATCACTCTTTGGCAACGACCCCTCGTCACAATAAAGATAGGGGGGCAACTAAARGAAGCTCTATTAGATACAGGAGCAGATGATACAGTATTAGAAGAAATGAATTTGCCAGGAAGATGGAAACCAAAAATGATAGGGGGAATTGGAGGTTTTATCAAAGTAAGACAGTATGATCAGATACTCATAGAAATCTGYGGACATAAAGCTATAGGTACAGTATTAGTAGGACCTACACCTGTCAACATAATTGGAAGAAATCTGTTGACTCAGATTGGYTGCACTYTAAATTTTCCCATTAGTCCTATTGAAACTGTACCAGTAAAATTAAAGCCAGGWATGGATGGCCCAAAAGTTAAACAATGGCCATTGACAGAAGARAAAATAAAAGCATTAGTAGAAATTTGTACAGAAATGGAAAAGGAAGGRAAAATTTCAAAAATTGGGCCTGAAAATCCATACAATACTCCAGTRTTTGCCATAAAGAAAAAAGACAGTACTAAATGGAGAAAATTAGTAGATTTCAGAGAACTTAATAAGAGAACTCAAGACTTYTGGGAAGTTCAATTAGGAATACCACATCCTGCAGGGTTAAAAAAGAAAAAATCAGTAACAGTACTGGATGTGGGTGATGCATATTTTTCAGT-TCCCTTAGATRAAGACTTCAGRAAGTATACTGCATTY--ACCATACCTAGTATAAACAATGAGACACCAGGGATTAGATATCAGTACAATGTGCTTCCACAGGGATGGAAAGGATCACCAGCAATATTCCAATGTAGCATGACAAAAATCTTAGATCCTTTTAGAAAACAAAATCCAGACATAGTTATCTATCAATACATGGATGATTTGTATGTAGGATCTGACYTAGAAATAGGGCAGCATAGAACAAAARTAGAGGAACTGAGACAACATCTGTTGARGTGGGGATTTACCACACCAGACAAAAAACATCAGAAAGAACCTCCATTCCTTTGGATGGGTTATGAACTCCATCCTGATAAATGGACAGTACAGCCTATAACACTGCCAGAAAAAGACAGCTGGACTGTCAATGACATACAGAAGTTAGTGGGAAAATTGAATTGGGCAAGTCAGATTTATCCAGGGATTAAAGTAAGGCAATTATGTAAACTCCTTAGGGGAACCAAAGCACTAAC
>B_USA_1987_KT167891
CCTCAAATCACTCTTTGGCAACGACCCCTCGTCACAATAAAGATAGGGGGGCAACTAAAGGAAGCTCTATTAGATACAGGAGCAGATGATACAGTATTAGAAGAAATGAATTTGCCAGGAAGATGGAAACCAAAAATGATAGGGGGAATTGGAGGTTTTATCAAAGTAAGACAGTATGATCAGATACCCATAGAAATCTGTGGRCATAAAGCTATRGGTACAGTATTAGTAGGACCTACACCTGTCAACATAATTGGAAGAAATCTGTTGACTCAGATTGGTTGCACTTTAAATTTTCCCATTAGTCCTATTGAAACTGTACCAGTAAAATTAAAGCCAGGAATGGATGGCCCAAAAGTTAAACAATGGCCATTGACAGAAGARAAAATAAAAGCATTAGTAGAAATYTGTACAGAAATGGAAAAGGAAGGGAAAATTTCAAAAATTGGGCCTGAAAATCCATACAATACTCCAGTATTTGCCATAAGGAAAAAAGACAGTACTAAATGGAGAAAATTAGTAGATTTCAGAGAACTTAACAAGAGAACTCAAGACTTCTGGGAAGTTCAATTAGGAATACCACATCCYKCAGGGTTAAAAAAGAAAAAATCAGTAACAGTACTGGATGTGGGTGATGCATATTTTTCAGT-TCCCTTAGATAAAGACTTCAGGAAGTATACTGCATTT--ACCATACCTAGTATAAACAATGAGACACCAGGGATTAGATATCAGTACAATGTGCTTCCACAGGGATGGAAAGGATCACCAGCAATATTCCAAAGTAGCATGACAAAAATCTTAGAGCCTTTTAGAAAACAAAATCCAGACATAGTTATCTATCAATACATGGATGATTTGTATGTAGGATCTGACTTAGAAATAGGGCAGCATAGAACAAAAATAGAGGAACTGAGACAACATCTRTTGAGGTGGGGATTTACCACACCAGACAAAAAACATCAGAAAGAACCYCCATTCCTTTGGATGGGTTATGAACTCCATCCTGATAAATGGACAGTACAGCCTATAGTGCTGCCAAATAAAGACAGCTGGACTGTCAATGACWTACAGAAGTTAGTGGGAAAATTGAATTGGGCAAGTCAGATTTACCCAGGGATTAAAGTAAAGCAATTATGTAAACTCCTTAGGGGAACCAAAGCACTAAC
>B_USA_1987_KT167894
CCTCAGATCACTCTTTGGCAACGACCCCTCGTCACAATAAAGATAGGGGGGCAACTAAAGGAAGCTCTATTAGATACAGGAGCAGATGATACAGTATTAGAAGAAATGAATTTGCCAGGAAGATGGAAACCAAAAATGATAGGGGGAATTGGAGGTTTTATCAAAGTAAGACAGTATGATCAGATACTCATAGAAATCTGCGGACATAAAGCTATAGGTACAGTATTAGTAGGACCTACACCTGTCAACATAATTGGAAGAAATCTGTTGACTCAGATTGGTTGCACTTTAAATTTTCCCATTAGTCCTATTGAAACTGTACCAGTAAAATTAAAGCCAGGAATGGATGGCCCAAAAGTTAAACAATGGCCATTGACAGAAGAAAAAATAAAAGCATTAGTAGAAATTTGTACAGAAATGGAAAAGGAAGGGAAAATTTCAAAAATTGGGCCTGAAAATCCATACAATACTCCAGTATTTGCCATAAAGAAAAAAGACAGTACTAAATGGAGAAAATTAGTAGATTTCAGAGAACTTAATAAGAGAACTCAAGACTTCTGGGAAGTTCAATTAGGAATACCACATCCCKCAGGGTTAAAAAAGAAAAAATCAGTAACAGTACTGGATGTGGGTGATGCATATTTTTCAGT-TCCCTTAGATCAAGACTTCAGGAAGTATACTGCATTT--ACCATACCTAGTATAAACAATGAGACACCAGGGATTAGATATCAGTACAATGTGCTTCCACAGGGATGGAAAGGATCACCAGCAATATTCCAAAGTAGCATGACAAAAATCTTAGAGCCTTTTAGAAAGCAAAATCCAGAAATAGTTATCTATCAATACATGGATGATTTGTATGTAGGATCTGACTTAGAAATAGGGCAGCATAGAACAAAAATAGAGGAACTGAGACAACATTTGTTGAGGTGGGGAYTTACCACACCAGACAAAAAACATCAGAAAGAACCTCCATTCCTTTGGATGGGTTATGAACTCCATCCTGATAAATGGACAGTACAGCCTATAGAGCTGCCAGAAAAAGACAGCTGGACTGTCAATGACATACAGAAGTTAGTGGGAAAATTGAATTGGGCAAGTCAGATTTATSCAGGGATTAAAGTAAGGCAATTATGTAAACTCCTTAGGGGARCCAAAGCGCTAAC
>B_USA_1987_KT167925
CCTCARATCACTCTTTGGCAACGACCCCTCGTCACAATAARGATAGRGGGGCAACTAAAGGAAGCTCTATTAGATACAGGAGCAGATGATACAGTAKTAGAAGAAATGAATTTGTCAGGAAGATGGAAACCAAAAATGATAGGGGGAATTGGAGGTTTTATCAAAGTAAGACAGTATGATCAGATACTCGTAGAAATMTGCGGACATAAAGCTATAGGTACAGTATTAGTAGGACCTACACCTGTCAACATAATTGGAAGAAATCTGTTGACTCAGATTGGCTGCACTTTAAATTTTCCCATTAGTCCTATTGAAACTGTACCAGTAAAATTRAAGCCAGGAATGGATGGCCCAAAAGTTAAACAATGGCCATTGACAGAAGAAAAAATAAAAGCATTARTAGAAATTTGTACAGAAATGGAAAAGGAAGGAAAAATTTCAAAAATTGGGCCTGAAAACCCATACAATACTCCAGTATTTGCCATAAAGAAAAAAGACAGTACTAAATGGAGAAAATTAGTAGATTTCAGAGAACTTAATAAGAGAACTCAAGACTTCTGGGAAGTTCAATTAGGAATACCACATCCTGCAGGGTTAAARAAGAAAAAATCAGTAACAGTACTGGATGTGGGTGATGCATATTTYTCAGT-TCCCTTAGATMAAGAMTTCAGGAAGTATACTGCATTT--ACCATACCTAGTGTAAATAATGAGACACCAGGGATTAGATATCAGTACAATGTGCTTCCACAGGGATGGAAAGGATCACCAGCAATATTCCAAAGTAGCATGACAAAAATCTTAGAGCCTTTTAGAAAACAAAATYCAGACATAGTTATCTACCAATACATGGATGATTTGTATGTAGGATCTGACTTAGAAATAGGGCAGCATAGAACAAAAATAGAGGAACTGAGACAACATCTGTTGAAGTGGGGATTTACCACACCAGACAAAAAACATCAGAAAGAACCTCCATTCCTTTGGATGGGTTATGAACTCCATCCTGAYAAATGGACAGTACAGCCTATAATGCTGCCAGAAAAAGACAGCTGGACTGTCAATGACATACAGAAGTTAGTGGGAAAATTGAATTGGGCAAGTCAGATTTATCCAGGRATTAAAGTAAGGCAATTRTGTAAACTCCTTAGGGGAACCAAAGCACTAAC
>B_USA_1988_KT167863
CCTCARATCACTCTTTGGCAACGACCCCTCGTCACAATAAAGATAGGGGGGCAATTAAAGGAAGCTCTATTAGATACAGGAGCAGATGATACAGTATTAGAAGAAATGAATTTGCCAGGAAGATGGAAACCAAAAATGATAGGGGGAATTGGAGGTTTTATCAAAGTAAGACAGTATGATCAGATACTCATAGAAATCTGTGGACATAAAGCTATAGGTACAGTATTAGTAGGACCTACACCTGTCAACATAATTGGAAGAAATCTGTTGACTCAGATTGGTTGCACTTTAAATTTTCCCATTAGTCCTATTGAAACTGTACCAGTAAAATTAAAGCCAGGAATGGATGGCCCAAAAGTTAAACAATGGCCATTGACAGAAGAAAAAATAAAAGCATTAGTAGAAATTTGTACAGAAATGGAAAAGGAAGGGAAAATTTCAAAAATTGGGCCTGAAAATCCATACAATACTCCAGTATTTGCCATAAAGAAAAAAGACAGTACTAAATGGAGAAAATTAGTAGATTTCAGAGAACTTAATAAGAGAACTCAAGACTTCTGGGAAGTTCAATTAGGAATACCACATCCCGCAGGGTTAAAAAAGAAAAAATCAGTAACAGTACTGGATGTGGGTGATGCATATTTTTCAGT-TCCCTTAGATAAAGAATTCAGGAAGTATACTGCATTT--ACCATACCTAGTATAAACAATGAGACACCAGGGGTTAGATATCAGTATAATGTGCTTCCACAGGGATGGAAAGGATCACCAGCAATATTCCAAAGTAGCATGACAAAAATCTTAGAGCCTTTTAGAAAACAAAATCCAGACATAGTTATCTATCAATACATGGATGATTTGTATGTAGGATCTGACTTAGAAATAGGGCAGCATAGAACAAAAATAGAGGAACTGAGACAACATCTGTTGARGTGGGGATTTACCACACCAGACAAAAAACATCAGAAAGAACCTCCATTCCTTTGGATGGGTTATGAACTCCATCCTGATAAATGGACAGTACAGCCTATASAGCTGCCAGAAAAAGACAKCTGGACTGTCAATGACATACAGAAGTTAGTGGGAAAATTGAATTGGGCAAGTCAGATTTACGCAGGGATTAAAGTAAGGCAATTATGTAAACTCCTTAGGGGARCCAAAGCACTAAC
>B_USA_1988_KT167935
CCTCAGATCACTCTTTGGCAACGACCCCTCGTCACAATAAAGATAGGGGGGCAGCTAAAGGAAGCTYTATTAGATACAGGAGCRGATGATACAGTATTAGARGAAATGARTTTGCCAGGAAGATGGAAACCAAAAATGATAGGGGGAATTGGAGGTTTTATCAAAGTAAGACAGTATGATCAGATACTCATAGAAATCTGTGGACATAAAGCTATAGGTACAGTATTAGTAGGACCTACACCTGTCAACATAATTGGAAGAAATCTGTTGACTCAGATTGGCTGCACTTTAAATTTTCCCATTAGTCCTATTGAAACTGTACCAGTAAAATTAAAGCCAGGAATGGATGGCCCAAAAGTTAAACAATGGCCATTGACAGAAGAAAAAATAAAAGCATTAGTAGAAATATGTACAGAAATGGAAAAGGAAGGRAAAATTTCAAAAATTGGGCCTGAAAATCCATACAATACTCCAGTATTTGCCATAAAGAAAAAAGACAGTACTAAATGGAGAAAATTAGTAGATTTCAGAGAACTTAATAAGAGAACYCAAGACTTYTGGGAAGTYCAATTAGGAATACCACATCCTGCAGGGTTAAAAAAGAAAAAATCAGTAACAGTACTGGATGTGGGTGATGCATATTTYTCAGT-TCCCTTAGATGAAGACTTCAGRAAGTATACTGCATTT--ACCATACCAAGTATAAACAATGAGACMCCAGGGATTAGATATCAGTACAATGTGCTTCCACAGGGATGGAAAGGATCMCCAGCAATATTCCAAAGTAGCATGACAAAAATCTTAGAGCCTTTTAGAAAACAAAATCCAGACATAGTTATCTACCAATACATGGATGATTTGTATGTAGGATCTGACTTAGAAATAGGGCAGCATAGAACAAAAATAGAGGAACTGAGACAACATCTGTTGAGGTGGGGATTTACCACACCAGACAAAAAGCATCAGAAAGAACCCCCATTCCTTTGGATGGGTTATGAACTCCATCCTGATAAATGGACAGTACAGCCTATAAAGCTGCCAGAAAAAGACAGCTGGACTGTCAATGACATACAGAAGTTAGTGGGAAAATTRAATTGGGCAAGTCAGATTTATCCAGGGATTAAAGTAAGGCAATTATGTAAACTCCTYAGGGGAACCAAAGCACTAAC
>B_USA_1989_KT167964
CCTCAGATCACTCTTTGGCAACGACCCCTYGTCACARTAARGRTAGGGGGGCAGATAAAGGAAGCTCTWTTAGATACAGGAGCAGATGATACAGTATTAGAAGAAATGAATTTGCCAGGAAGATGGAAACCAAAAATGATAGGGGGAATTGGAGGTTTTATCAAAGTAAGACAGTATGATCAGATAGCCATAGAAATCTGTGGACATAAAGCTATAGGTACAGTATTAGTAGGACCTACACCTGTCAACATAATTGGAAGAAATCTGTTGACTCAGATTGGTTGCACCTTAAATTTTCCCATTAGTCCTATTGAAACTGTACCAGTAAAATTAAARCCAGGAATGGATGGCCCAAAAGTTAAACAATGGCCATTGACAGAAGAAAAAATAAAAGCATTAGTAGAAATTTGTACAGAAATGGAAAAGGAAGGGAAAATTTCRAAAATTGGGCCTGAAAATCCATACAATACTCCAATATTTGCCATAAAGAAAAAAGACAGTACTAAATGGAGAAAATTAGTAGATTTCAGAGAACTTAATAAGAGAACTCAAGACTTCTGGGAAGTTCAATTAGGAATACCACATCCCGCAGGGTTAAAAAAGAAAAAATCAGTAACAGTACTGGATGTGGGTGATGCATATTTTTCAGT-TCCCTTAGATAAAGACTTCAGGAAGTATACTGCATTT--ACCATACCYAGTACAAACAATGAGACACCAGGGATTAGATATCAGTACAATGTGCTTCCACAGGGATGGAAAGGATCACCAGCAATATTCCAAAGTAGCATGACAAAAATCTTAGAGCCTTTTAGAAAACAAAATCCAGACATAGTTATCTATCAATACATGGATGATTTGTATGTAGGATCTGACTTAGAAATAGGGCAGCATAGAACAAAAATAGAGGAACTGAGACAACATCTGTTGAAGTGGGGATTTACCACACCAGACAAAAAACATCAGAAAGAACCTCCATTCCTTTGGATGGGTTATGAGCTCCATCCTGATAAATGGACAGTACAGCCTATAGTGCTGCCAGAAAAGGACAGCTGGACTGTCAATGACATACAGAAGTTAGTGGGAAAATTGAATTGGGCAAGTCAGATTTACSCAGGGATTAAAGTAAAGCAATTATGTAAACTCCTTAGGGGAACCAAAGCACTAAC
>B_USA_1989_KT167965
CCTCAGATCACTCTTTGGCAACGACCCSTCGTCACAATAAGGATAGGGGGGCAGCTAAAGGAAGCTCTATTAGATACAGGAGCAGATGATACAGTATTAGAAGAAATGAATTTGCCAGGAAGATGGAAACCAAAAATGATAGGGGGAATTGGAGGTTTTATCAAAGTAAGRCAGTATGATCAGATAGCCATAGAAATCTGTGGACATAAAGCTRTAGGTACAGTATTAGTAGGACCTACACCWGTCAACATAATTGGAAGAAATCTGTTGACTCAGATTGGTTGCACCTTAAATTTTCCCATTAGTCCTATTGARACTGTACCAGTAAAATTAAARCCAGGAATGGATGGCCCAAAAGTTAAACAATGGCCATTGACAGAAGAAAAAATAAAAGCATTAGTAGAAATTTGTACAGAAATGGAAAAGGAAGGRAAAATTTCRAAAATTGGGCCTGAAAATCCATACAATACTCCAATATTTGCCATAAAGAAAAAAGACAGTACTAAATGGAGAAAATTAGTAGATTTCAGAGAACTTAATAAGAGAACTCAAGACTTCTGGGAAGTTCAATTAGGAATACCACATCCCGCAGGGTTAAAAAAGAAAAAATCAGTAACAGTACTGGATGTGGGTGATGCATATTTTTCAGT-TCCCTTAGATAAAGACTTCAGGAAGTATACTGCATTT--ACCATACCTAGTACAAACAATGAGACACCAGGGATTAGATATCAGTACAATGTGCTYCCACAGGGATGGAAAGGATCACCAGCAATATTCCAAAGTAGCATGACAAAAATCTTAGAGCCTTTTAGAAAACAAAATCCAGACATAGTTATCTATCAATACATGGATGATTTGTATGTAGGATCTGACTTAGARATAGGGCAGCATAGAACAAAAATAGAGGAACTGAGACAACATCTGTTGARGTGGGGATTTACCACACCAGACAAAAAACATCAGAAAGAACCTCCATTCCTCTGGATGGGTTATGAGCTCCATCCTGATAAATGGACAGTACAGCCTATAGTGCTGCCAGAAAAGGACAGCTGGACTGTCAATGACATACAGAAGTTAGTGGGAAAATTGAATTGGGCAAGTCAGATTTACGCAGGGATTAAAGTAAAGCAATTATGTAAACTYCTCAGGGGAACCAAAGCACTAAC
>B_USA_1994_OR877693
CCTCAAATCACTCTTTGGCAACGACCCCTCGTCACAGTAAAGATAGGGGGGCAACTAAAGGAAGCTCTATTAGATACAGGAGCAGATGATACAGTATTAGAAGAAATGAATTTGCCAGGAAGATGGAAACCAAAAATGATAGGGGGAATTGGAGGTTTTATCAAAGTAAGACAGTATGATCAGATACTCATAGAAATCTGCGGACATAAAGCTATAGGTACAGTATTAGTAGGACCTACACCTGTCAACATAATTGGAAGAAATCTGTTGACTCAGATTGGTTGCACTTTAAATTTTCCCATTAGTCCTATTGAAACTGTACCAGTAAAATTAAAGCCAGGAATGGATGGCCCAAAAGTTAAACAATGGCCATTGACAGAAGAAAAAATAAAAGCATTAGTAGAAATTTGTACAGAAATGGAAAAGGAAGGGAAAATTTCAAAAATTGGGCCTGAAAATCCATACAATACTCCAGTATTTGCCATAAAGAAAAAAGACAGTACTAAATGGAGAAAATTAGTAGATTTCAGAGAACTTAATAAAAGAACTCAAGACTTCTGGGAAGTTCAATTAGGAATACCACATCCCGCAGGGTTAAAAAAGAAAAAATCAGTAACAGTTCTGGATGTGGGTGATGCATATTTTTCAGT-TCCCTTAGATAAGGACTTCAGGAAGTATACTGCATTT--ACCATACCTAGTACAAACAATGAGACACCAGGGATTAGATATCAGTACAATGTGCTTCCACAGGGATGGAAAGGATCACCAGCAATATTCCAAAGTAGCATGACAATAATCTTAGAGCCTTTTAGAAAACAAAATCCAGACATAGTTATCTATCAATACATGGATGATTTGTATGTAGGATCTGACTTAGAAATAGGGCAGCATAGAACAAAAATAGAGGAACTGAGACAACATCTGTTGAGGTGGGGATTTACCACACCAGACAAAAAACATCAGAAAGAACCTCCATTCCTTTGGATGGGTTATGAACTCCATCCTGATAAATGGACAGTACAGCCTATAATGCTGCCAGAAAAAGACAGCTGGACTGTCAATGACATACAAAAGTTAGTGGGAAAATTGAATTGGGCAAGTCAGATTTATGCAGGGATTAAAGTAAGGCAATTATGTAAACTCCTTAGGGGAACCAAAGCACTAAC
>B_USA_1996_KF729873
CCTCAGATCACTCTTTGGCAACGACCCCTCGTCACAATAAAGATAGGGGGGCAACTAAAGGAAGCTCTATTAGATACAGGAGCAGATGATACAGTATTAGAAGAAATGAATTTGCCAGGAAGATGGAAACCAAAAATGATAGGGGGAATTGGAGGTTTTATCAAAGTAAGACAGTATGATCAGATAACCTTAGAAATTTGCGGACATAAGGCTATAGGTACAGTATTAATAGGACCTACACCTGTCAACATAATTGGAAGAAATTTGTTGACTCAGATTGGTTGCACTTTAAATTTTCCCATTAGTCCTATTGAAACTGTACCAGTAAAATTAAAGCCAGGAATGGATGGACCAAAAGTTAAACAATGGCCATTGACAGAAGAAAAAATAAAAGCATTAGTAGAAATTTGTACAGAAATGGAAAAGGAAGGGAAAATTTCAAAAATTGGGCCTGAAAATCCATACAATACTCCAGTATTTGCTATAAAGAAAAAAGACAGTACTAAATGGAGGAAATTAGTAGATTTCAGAGAACTTAATAAGAGAACTCAGGACTTCTGGGAAGTTCAATTAGGAATACCACATCCTGCAGGGTTAAAAAAGAAAAAATCAGTAACAGTACTGGATGTGGGTGATGCATATTTTTCAGT-TCCCTTAGATAAAGACTTCAGGAAGTATACTGCATTT--ACCATACCTAGTATAAACAATGAGACACCAGGGATTAGGTATCAGTATAATGTGCTTCCACAGGGATGGAAAGGATCACCAGCTATATTCCAAAGTAGCATGACAAAAATCTTAGAGCCTTTTAGGAGACAAAATCCAGAAGTAGTTATCTATCAATACATGGATGATTTATATGTAGGATCTGACTTAGAAATAGGACAGCATAGAGCAAAAGTAGAGGAACTGAGACAACACCTGTTGAAGTGGGGGTTAACCACACCAGATAAAAAACATCAGAAAGAACCCCCATTCCTTTGGATGGGTTATGAGCTCCATCCTGATAAATGGACAGTACAGCCTATAGTGCTGCCAGAAAAAGACAGCTGGACTGTCAATGACATACAGAAGTTAGTGGGAAAATTGAACTGGGCAAGTCAGATTTATGCAGGGATTAAAGTAAAGCAATTATGTAAACTCCTTAGGGGAACCAAAGCACTAAC
>B_USA_1998_ON015222
CCTCAAATCACTCTTTGGCAACGACCCATCGTCGCAATAAAGATAGGGGGGCAACTAAAGGAAGCTCTATTAGATACAGGAGCAGATGATACAGTATTAGAAGAAATGAATTTGCCAGGAAGATGGAAACCAAAAATGATAGGGGGAATTGGAGGTTTTATCAAAGTAAGACAGTATGATCAGGTACCCATAGAGATCTGTGGACATAAAGCTATAGGTACAGTGTTAATAGGACCTACACCTGTCAACATAATTGGAAGAAATCTGTTAACTCAGCTTGGTTGCACTTTAAATTTTCCCATTAGTCCTATTGAAACTGTACCAGTAAAATTAAAGCCAGGAATGGATGGCCCAAAAGTTAAACAATGGCCATTGACAGAAGAAAAAATAAAAGCATTAGTAGAAATTTGTACAGAAATGGAAAAGGAAGGGAAAATTTCAAAAATTGGGCCTGAAAATCCATACAATACTCCAGTATTTGCCATAAAGAAAAAAGACAGTACTAAATGGAGAAAATTAGTAGATTTCAGAGAACTTAATAAAAGAACTCAAGACTTCTGGGAAGTTCAATTAGGAATACCACATCCCGCAGGGTTAAAAAAGAAAAAATCAGTAACAGTACTGGATGTGGGTGATGCATATTTTTCAGT-TCCCTTAGATAAAGACTTCAGGAAGTATACAGCATTT--ACCATACCTAGTATAAACAATGAGACGCCAGGGATTAGATATCAGTACAATGTGCTTCCACAGGGATGGAAAGGATCACCAGCAATATTCCAAAGTAGCATGACAAAAATCTTAGAGCCTTTTAGAAAGCAAAATCCAGACATAGTTATCTATCAATACATGGATGATTTGTATGTAGGATCTGACTTAGAAATAGGGCAGCATAGAGCAAAAATAGAGGAACTGAGGCAACATTTGTTGAGGTGGGGATTTACCACACCAGACAAAAAACATCAGAAAGAACCTCCATTCCTTTGGATGGGTTATGAACTCCATCCTGATAAATGGACAGTACAGCCTATAGTGCTGCCAGAAAAAGATAGCTGGACTGTCAATGACATACAGAAGTTAGTGGGAAAATTGAATTGGGCAAGTCAGATTTACGCAGGAATTAAAGTAAAGCAATTATGTAAACTTCTTAGGGGAGCCAAAGCACTAAC
>B_USA_2005_JN697262
CCTCAAATCACTCTTTGGCAGCGACCCCTCGTCACAATAAGGATAGRGGGGCAAMTRAAAGAAGCTYTATTAGATACAGGAGCAGATGATACAGTATTAGAAGAAATGAGCTTACCAGGAAAATGGAAACCAAAAATGATAGGGGGAATTGGAGGKTTTATCAAAGTGARACAGTATGATCAAATAGYTGTAGATATCTGTGGACATAAAGCAGTGGGTACAGTATTAATAGGACCTACACCTGTCAACATAATTGGACGAAATTTGTTGACTCAGATTGGTTGCACTTTAAATTTTCCCATTAGTCCTATTGAAACTGTACCAGTYAARTTAAAGCCAGGAATGGATGGCCCAAGAGTTAAGCAATGGCCRTTGACAGAGGAAAAAATAAAAGCATTGKTAGAAATTTGTACAGAAATGGAAAAGGAAGGAAAAATTTCAARRATTGGGCCTGACAATCCATACAATACTCCAGTATTTGCCATAAAGAAAAAGGACAGTACTAAATGGAGAAAATTAGTAGATTTCAGAGAACTGAATAAGAGAACTCAAGACTTTTGGGAAGTTCAATTAGGAATACCACATCCTGCAGGGTTAAAAAAGAAAAAGTCAGTAACAGTATTGGATGTGGGTGATGCATATTTTTCAGT-TCCCYTAGAYAAAGAATTCAGGAAGTATACTGCATTT--ACCATACCTAGTATAAACAATGAGACACCAGGGATTAGATATCAGTACAATGTACTTCCACAGGGATGGAAAGGATCACCAGCAATATTCCAAAGTAGYATGACAAAAATCTTAGAACCTTTTAGAACACAAAATCCAGAGATARTTATCTATCAATACATGGATGATTTGTATGTAGGATCTGACTTAGAAAAGGAACAGCATAGAGCAAAAATAGAGGAACTGAGRGAACATCTGTTAAAGTGGGGTTTTACCACACCAGACAAAAAACATCAGAAAGAACCCCCATTTCTTTGGATGGGTTATGAACTCCATCCTGATAAATGGACAGTACAGTCTATAGAGTTGCCAGAAAAAGACAGCTGGACTGTCAATGATATACAGAAGTTAGTAGGAAAATTRAATTGGGCAAGTCAGATTTATGCAGGAATTAAAGTAAAACAATTATGTAAACTCCTTAGAGGARCCAAGGCACTAAC
>B_USA_2007_JF689886
CCTCAAATCACTCTTTGGCAGCGACCCCTCGTCACAATAAGGATAGGGGGGCAAATGAAAGAAGCTCTATTAGATACAGGAGCAGATGATACAGTATTAGAAGAAATGAGCTTACCAGGAAAATGGAAACCAAAAATGATAGGGGGAATTGGAGGTTTTATCAAAGTAAGACAGTATGATCAAATAGTTGTAGATATCTGTGGATATAAAGCAGTGGGTACAGTATTAATAGGACCTACACCTGTCAACATAATTGGACGAAATTTGTTGACTCAGATTGGTTGCACTTTAAATTTTCCCATTAGTCCTATTGAAACTGTACCAGTCAAATTAAAGCCAGGAATGGATGGCCCAAGAGTTAAGCAATGGCCATTGACAGAGGAAAAAATAAAAGCATTGGTAGAAATTTGTACAGAAATGGAAAAGGAAGGAAAAATTTCAAAAATTGGGCCTGACAATCCATACAATACTCCAGTATTTGCCATAAAGAAAAAGGACAGTACTAAATGGAGAAAATTAGTAGATTTCAGAGAACTGAATAAGAGAACTCAAGACTTTTGGGAAGTTCAATTAGGAATACCACATCCTGCAGGGTTAAAAAAGAAAAAGTCAGTAACAGTATTGGATGTGGGTGATGCATATTTTTCAGT-TCCCTTAGATAAAGAATTCAGGAAGTATACTGCATTT--ACCATACCTAGTATAAACAATGAGACACCAGGGATTAGATATCAGTACAATGTACTTCCACAGGGATGGAAAGGATCACCAGCAATATTCCAAAGTAGCATGACAAAAATCTTAGAGCCTTTTAGAACACAAAATCCAGAGATAATTATCTATCAATACATGGATGATTTGTATGTAGGATCTGACTTAGAAAAGGAACAGCATAGAGCAAAAATAGAGGAACTGAGAGAACATCTGTTAAAGTGGGGTTTTACCACACCAGACAAAAAACATCAGAAAGAACCCCCATTTCTTTGGATGGGTTATGAACTCCATCCTGATAAATGGACAGTACAGCCTATAGAGTTGCCAGAAAAAGACAGCTGGACTGTCAATGATATACAGAAGTTAGTAGGAAAATTAAATTGGGCAAGTCAGATTTATGCAGGAATTAAAGTAAGACAATTATGTAAACTCCTTAGAGGAGCCAAGGCATTAAC
>B_USA_2008_MH353342
CCTCAAATCACTCTTTGGCAGCGACCCCTCGTCACAATAAGGATAGGGGGGCAAATAAAAGAAGCTCTATTAGATACAGGAGCAGATGATACAGTATTAGAAGAAATGARCTTACCAGGAAAATGGAAACCAAAAATGATAGGGGGAATTGGAGGTTTTATCAAAGTAAGACAGTATGATCAAATAGTTGTAGATATCTGTGGRCATAAAGCAGTGGGTACAATATTAATAGGACCTACACCTGTCAACATAATTGGACGAAATTTGTTGACTCAGATTGGTTGCACTTTAAATTTTCCCATTAGTCCTATTGAAACTGTACCAGTCAAATTAAAGCCAGGAATGGATGGCCCAAGAGTTAAGCAATGGCCATTGACAGAGGAAAAAATAAAAGCATTGGTAGAAATTTGTACAGAAATGGAAAAGGAAGGAAAAATTTCAAAAATTGGGCCTGACAATCCATACAATACTCCAGTATTTGCCATAAAGAAAAAGGACAGTACTAAATGGAGAAAATTAGTAGATTTCMGAGAACTRAAYAAGAGAACTCAAGACTTTTGGGAAGTTCAATTAGGAATACCACATCCTGCAGGGTTAAAAAAGAAAAAATCAGTAACAGTATTGGATGTGGGTGATGCATATTTTTCAGT-TCCCTTAGATAAAGAATTCAGGAAGTATACTGCATTT--ACCATACCTAGTATAAACAATGAGACACCAGGGATTAGATATCAGTACAATGTRCTTCCACAGGGATGGAAAGGATCACCAGCAATATTCCAAAGTAGCATGACAAARATCTTAGARCCTTTTAGAACACAAAATCCAGARATARTTATCTATCAATACATGGATGAYTTGTATGTAGGATCTGACTTAGAAAWRGAACAGCATAGRRCAAAAATAGAGGAACTGAGAMAACATCTGTTRARGTGGGGKTTTACCACACCAGACAAAAAACATCAGAAAGAACCCCCATTTCTTTGGATGGGTTATGAACTCCATCCTGATAAATGGACAGTACAGCCTATACAGTTGCCAGAAAAAGAYAGCTGGACTGTCAATGATATACAGAAGCTAGTAGGAAAATTAAAYTGGGCAAGYCAGATTTATGCAGGAATTAAAGTAAGACAATTATGTAAACTCCTTAGAGGAGCCAAGGCACTAAC
>B_USA_2009_KJ528640
CCTCAGATCACTCTTTGGCAACGACCCCTCGTCACAATAAAGATAGGGGGGCAACTAAAGGAAGCTCTATTAGATACAGGAGCAGATGATACAGTATTAGAAGAAATGAATTTGCCAGGAAGATGGAAACCAAAAATGATAGGGGGAATTGGAGGTTTTATCAAAGTAAGACAATATGATCAGATACCCATAGAAATCTGCGGACATAAAGCTATAGGTACAGTATTAATAGGACCTACACCTGTCAACATAATTGGAAGAAATCTGTTGACTCAGCTTGGTTGCACTTTAAATTTCCCCATTAGTCCTATTGAAACTGTACCAGTAAAATTAAAGCCAGGAATGGATGGCCCAAAAGTTAAACAATGGCCATTGACAGAAGAAAAAATAAAAGCATTAGTAGAAATTTGTACAGAAATGGAAAAGGAAGGAAAAATTTCAAAAATTGGGCCTGAAAATCCATACAATACTCCAGTATTTGCCATAAAGAAAAAGGACAGTACTAAATGGAGAAAACTAGTAGATTTCAGAGAACTTAATAAGAGAACTCAAGACTTCTGGGAAGTTCAATTAGGAATACCACATCCTGCAGGGTTAAAAAAGAAAAAATCAGTAACAGTGCTGGATGTAGGTGATGCATATTTTTCAGT-TCCCTTACATGAAGACTTCAGGAAGTATACTGCATTT--ACCATACCTAGTATAAACAATGAGACACCAGGGATTAGGTATCAGTACAATGTGCTTCCACAGGGATGGAAAGGATCACCAGCAATATTCCAAAGTAGCATGACAAAAATCTTAGAGCCTTTTAGAAAACAAAATCCAGACATGGTTATCTACCAATACATGGATGATTTGTATGTAGGATCTGACTTAGAAATAGGGCAGCATAGAGCAAAAATAGAGGAACTGAGAGAACATCTGTTGAAGTGGGGATTTACCACACCAGACAAAAAACATCAGAAAGAACCTCCATTCCTTTGGATGGGTTATGAACTCCATCCTGATAAATGGACAGTACAGCCTATAATGCTGCCAGAAAAGGACAGCTGGACTGTCAATGACATACAGAAGTTAGTGGGAAAATTGAATTGGGCAAGTCAGATTTATGCAGGGATTAAAGTAAAGCAATTATGTAAACTCCTTAGGGGAACCAAAGCACTAAC
>B_USA_2009_KJ528642
CCTCAGATCACTCTTTGGCAACGACCCCTCGTCACAATAAAGATAGGGGGGCAACTAAAGGAAGCTCTATTAGATACAGGAGCAGATGATACAGTATTAGAAGAAATGAATTTGCCAGGAAGATGGAAACCAAAAATGATAGGGGGAATTGGAGGTTTTATCAAAGTAAGACAATATGATCAGATACCCATGGAAATCTGCGGACATAAAGCTATAGGTACAGTATTAGTAGGACCTACACCTGTCAACATAATTGGAAGAAATCTGTTGACTCAGCTTGGTTGCACTTTAAATTTCCCCATTAGTCCTATTGAAACTGTACCAGTAAAATTAAAGCCAGGAATGGATGGCCCAAAAGTTAAACAATGGCCATTGACAGAAGAAAAAATAAAAGCATTAGTAGAAATTTGTACAGAAATGGAAAAGGAAGGAAAAATTTCAAAAATTGGGCCTGAAAATCCATACAATACTCCAGTATTTGCCATAAAGAAAAAGGACAGTACTAAATGGAGAAAACTAGTAGATTTCAGAGAACTTAATAAGAGAACTCAAGACTTCTGGGAAGTTCAATTAGGAATACCACATCCTGCAGGGTTAAAAAAGAAAAAATCAGTAACAGTACTGGATGTAGGTGATGCATATTTTTCAGT-TCCCTTACATAAAGACTTCAGGAAGTATACTGCATTT--ACCATACCTAGTATAAACAATGAGACACCAGGGATTAGGTATCAGTACAATGTGCTTCCACAGGGATGGAAAGGATCACCAGCAATATTCCAAAGTAGCATGACAAAAATCTTAGAGCCTTTTAGAAAACAAAATCCAGACATGGTTATCTACCAATACATGGATGATTTGTATGTAGGATCTGACTTAGAAATAGGGCAGCATAGAACAAAAATAGAGGAACTGAGACAACATCTGTTGAAGTGGGGATTTACCACACCAGACAAAAAACATCAGAAAGAACCTCCATTCCTTTGGATGGGTTATGAACTCCATCCTGATAAATGGACAGTACAGCCTATAATGCTGCCAGAAAAGGACAGCTGGACTGTCAATGACATACAGAAGTTAGTGGGAAAATTGAATTGGGCAAGTCAGATTTATGCAGGGATTAAAGTAAGGCAATTATGTAAACTCCTTAGGGGAACCAAAGCACTAAC
>B_USA_2016_MZ922624
CCTCAAATCACTCTTTGGCAACGACCCCTCGTCACAATAAAGATAGGGGGGCAACTAAAGGAAGCTCTATTAGATACAGGAGCAGATGATACAGTATTAGAAGAAATGAATTTGCCAGGAAGATGGAAACCAAAAATGATAGGGGGAATTGGAGGTTTTATCAAAGTAAGACAGTATGATCAGATACTCATAGAAATCTGTGGACATAAAGCTATAGGTACAGTATTAGTAGGACCTACACCTGTCAACATAATTGGAAGAAATCTGTTGACTCAAATTGGTTGCACTTTAAATTTCCCCATTAGTCCTATTGAAACTGTACCAGTAAAATTAAAGCCAGGAATGGATGGCCCAAAAGTTAAACAATGGCCATTGACAGAAGAAAAAATAAAAGCATTAGTAGAAATTTGCACAGAAATGGAAAAGGAAGGAAAAATTTCAAAAATTGGGCCTGAAAATCCATACAATACTCCAGTATTTGCCATAAAGAAAAAAGACAGTACTAAATGGAGAAAATTAGTAGATTTCAGAGAACTTAATAAGAAAACTCAAGACTTCTGGGAAGTTCAATTAGGAATACCACATCCCGCAGGGTTAAAAAAGAAAAAATCAGTAACAGTACTGGATGTGGGTGATGCATATTTTTCAGT-TCCCTTAGATGAAGACTTCAGGAAGTATACTGCATTT--ACCATACCTAGTATAAACAATGAGACACCAGGAATTAGATATCAGTACAATGTGCTTCCACAGGGATGGAAAGGATCACCATCAATATTCCAAAGTAGCATGACAAAAATCTTAGAGCCTTTTAGAAAACAAAATCCAGACATAGTTATCTATCAATACATGGATGATTTATATGTAGGATCTGACTTAGAAATAGAGCAGCATAGAACAAAAATAGAGGAGCTGAGACAACATCTGTTGAGGTGGGGATTTACCACACCAGACAAAAAACATCAGAAAGAACCTCCATTCCTTTGGATGGGTTATGAACTCCATCCTGATAAATGGACAGTACAGCCTATAGAGCTGCCAGAAAAAGACAGCTGGACTGTCAATGACATACAGAAGTTAGTGGGAAAATTGAATTGGGCAAGTCAGATTTACGCAGGGATTAAAGTAAAGCAATTGTGTAAACTCCTTAGGGGAACCAAAGCACTAAC
>B_Venezuela_2006_FJ659662
CCTCAGATCACTCTTTGGCAACGACCCCTCGTCACAATAAAGATAGGGGGGCAACTAAAAGAAGCTCTATTAGATACAGGAGCAGATGATACAGTATTAGAAGAAATGAATTTGNCAGGAANATGGAAACCAAAAATGATAGGGGGAATTGGAGGTTTTATCAAAGTAAGACAGTATGATCAGGTACCCATAGAAATCTGTGGACATAAAGCTATNGGTACAGTATTAATAGGACCTACACCTGTCAACATAATTGGAAGAAATCTGTTGACTCAACTTGGCTGCACTTTAAATTTTCCCATTAGTCCTATTGAAACTGTACCAGTAAAATTAAAGCCAGGAATGGATGGCCCAAAAGTTAAACAATGGCCATTGACAGAAGAAAAAATAAAAGCATTAGTAGAAATTTGTACAGAAATGGAAAAGGAAGGAAAAATTTCAAAAATTGGGCCTGACAATCCATACAATACTCCAGTATTTGCCATAAAGAAAAAAGACAGTACTAAATGGAGAAAATTAGTAGATTTCAGAGAACTTAATAAGAGAACACAAGACTTCTGGGAAGTTCAATTAGGAATCCCACATCCTGCAGGGTTAAAAAAGAAAAAATCAGTAACAGTACTGGATGTGGGTGATGCATATTTTTCAGT-TCCCTTAGATGAAGACTTCAGGAANTANACTGCATTT--ACCATACCTAGTATAAACAATGAGACACCANGGATTAGGTATCAGTATAATGTGCTTCCACANGGATGGAANGGATCACCAGCAATATTCCAAAGTAGCATGACAAAAATCTTAGAACCTTTTAGAAAGCAAAACCCAGAAATAGTGATNTATCAATACATGGATGATTTGTATGTAGGATCTGACTTAGAAATAGGACAGCATAGAACAAAAATAGAGGAACTGAGACAACATCTGTTAAAGTGGGGGTTCACCACACCAGACAAAAAACATCAGAAAGAACCTCCNTTCCTTTGGATGGGTTATGAACTCCATCCTGATAAATGGACAGTACAGCCTATAGTACTGCCAGAAAAAGATAGCTGGACTGTCAATGACATACAAAAGTTAGTGGGAAAATTAAATTGGGCAAGTCAAATTTATGCAGGGATTAAAGTAAGGCANTTATGTAAACTCCTTAGGGGAACCAAAGCACTAAC
>F1_Angola_2006_FJ900268
CCTCAAATCACTCTTTGGCAACGACCAGTAGTCACAGTAAAAGTAGAGGGACAGCTAAGGGAAGCTCTATTAGATACAGGAGCAGATGATACAGTACTAGAAGATATAAATTTGCCAGGAAAATGGAAACCAAAAATGATAGGGGGAATTGGAGGTTTTATCAAAGTAAAACAGTATGATCAAATAACCATAGATATTTGTGGACACAAGGCCATAGGTACAGTATTAGTAGGACCTACACCTGTCAACATAATTGGAAGAAATATGTTGACTCAGATTGGTTGTACTTTAAATTTTCCAATTAGTCCTATTGAAACTGTACCAGTAAAATTGAAGCCAGGAATGGATGGCCCAAGGGTTAAACAATGGCCATTGACAGAAGAAAAAATAAAAGCACTAACAGAAATATGCACAGAAATGGAAAAAGAAGGGAAGATTTCAAAAATTGGGCCTGAAAATCCATACAATACTCCAATATTTGCCATAAAGAAAAAAGACAGTACTAAATGGAGAAAATTAGTAGATTTTAGAGAACTTAATAAAAGAACTCAAGATTTTTGGGAGGTTCAATTAGGAATACCACATCCTGCAGGGCTAAAAAAGAAAAAGTCAGTAACAGTACTGGATGTGGGGGATGCATATTTTTCAGT-TCCCTTAGATAAGGAGTTCAGGAAGTACACTGCATTC--ACCATACCTAGTATCAACAATGAGACACCAGGAATCAGATACCAGTACAATGTGCTTCCACAGGGATGGAAGGGATCACCAGCAATATTTCAATATAGCATGACAAAAATCCTAGAGCCTTTTAGAACAAAAAATCCAGACATAGTTATCTACCAATACATGGATGATCTGTATGTAGGGTCTGATTTAGAGATAGGGCAGCATAGGGCAAAAATAGAGGAATTAAGAAAGCATCTGCTGAGATGGGGGTTTACTACACCAGACAAAAAGCATCAGAAAGAACCTCCATTCCTTTGGATGGGGTATGAACTCCATCCTGATAAATGGACAGTGCAGCCTATACAACTGCCAGACAAGGACAGCTGGACTGTCAATGATATACAGAAGTTAGTAGGAAAACTAAATTGGGCAAGTCAGATTTATCCAGGAATTAAAGTAAAGCAATTATGTAAACTCCTTAGGGGAGCCAAGGCACTAAC
>F1_Belgium_2014_MT417769
CCTCAAATCACTCTTTGGCAACGACCAGTGGTTGACATAAAAGTAGGGGGGCAGCTAAGGGAAGCTCTATTAGATACAGGAGCAGATGATACAGTATTAGAAGACATAAATTTGCCAGGAAAATGGAAACCAAAAATGATAGGGGGAATTGGAGGTTTTATCAAAGTAAAACAGTATGATCAAATAACCATAGATATTTGTGGACATAGGGCTACAGGTACAGTGTTAGTAGGACCTACRCCTGTCAACATAATTGGAAGAAATATGTTGACCCAGATTGGTTGCACTTTAAATTTTCCAATTAGTCCTATTGAAACTGTACCAGTAAAATTAAAACCAGGAATGGATGGCCCAAAGGTTAAACAATGGCCATTGACAGAAGAAAAAATAAAAGCACTAAYAGAAATATGTAYRGAAATGGAGAAAGAAGGAAAAATTACAAAAATTGGGCCTGAAAATCCATACAATACCCCAATATTTGCCATAAAGAAAAAAGATAGTACTAAATGGAGAAAATTGGTAGATTTTAGAGAACTTAATAAAAGAACTCAGGATTTTTGGGAAGTTCAATTAGGAATACCACATCCTGCAGGGTTAAAGAAGAAAAAGTCAGTAACAGTACTGGATGTGGGGGATGCATATTTTTCAGT-TCCCTTAGATAAGGAGTTCAGGAAGTACACCGCATTC--ACCATACCTAGTACCAACAATGAGACACCAGGGAYAAGATACCAGTACAATGTGCTTCCACAAGGATGGAAAGGATCACCAGCAATATTTCAATGCAGCATGACAAAAATCTTAGAGCCCTTTAGAAAGAGGAATCCAGAATTGGTTATCTACCAATATATGGATGATTTGTATGTAGGGTCAGACTTAGAAATAGRGCAGCATAGGGCAAAAATAGAGGARTTAAGAGATCATCTACTGAAATGGGGCTTTACTACACCAGACAAAAAACATCAGAAAGAACCCCCATTCCTTTGGATGGGGTATGAACTCCATCCYGATAAATGGACAGTGCAGCCTATACAACTGCCAAACAAGGACAGCTGGACTGTCAATGAYATACAGAAGTTAGTAGGGAAACTAAATTGGGCAAGTCAAATTTATCCAGGGATTAAAGTAAAGCAATTATGTAAACTCCTTAGGGGAGCCAAGGCACTAAC
>F1_Brazil_2001_MG365771
CCTCAAATCACTCTTTGGCAACGACCCCTAGTCACAATAAAAGTAGGGGGGCAGCTAAAGGAAGCTCTATTAGATACAGGAGCAGATGATACAGTATTAGAAGACATAAATTTGCCAGGAAAATGGAAACCAAAAATGATAGGGGGAATTGGAGGTTTTATCAAAGTAAAACAGTATGATAACATACTCATAGAAATTTGTGGACACAAGGCTATAGGTACAGTGTTGGTAGGACCTACGCCTGTCAACATAATTGGAAGAAATATGTTGACTCAGATTGGTTGTACTTTAAATTTTCCAATTAGTCCTATTGACACTGTACCAGTAAAATTGAAGCCAGGAATGGATGGCCCAAGGGTTAAACAATGGCCATTGACAGAAGAAAAAATAAAAGCATTAACAGAAATATGTAAAGAAATGGAAAAAGAAGGAAAAATTTCAAAAATTGGGCCTGAAAATCCATACAATACTCCAATATTTGCCATAAAGAAAAAAGACAGTACTAAATGGAGGAAATTAGTAGATTTCAGGGAACTTAATAAAAGAACTCAGGATTTTTGGGAGGTTCAATTAGGAATACCACATCCTGCAGGGTTAAAAAAGAAAAAGTCAGTAACAGTACTGGATGTGGGGGATGCATATTTTTCAGT-TCCCTTAGATAAGGATTTCAGGAAGTACACTGCATTC--ACCATACCTAGTGTCAACAATGAGACACCAGGAATTAGGTACCAGTACAATGTGCTTCCACAAGGATGGAAAGGGTCACCAGCAATATTCCAATGTAGCATGACAAAAATCTTAGAGCCCTTTAGAGCAAAAAATCCAGAAATAGTTATCTACCAATACATGGATGATTTGTATGTAGGGTCTGACTTAGAAATAGGGCAGCACAGAACAAAAATCGAGGAGTTAAGAGAACATCTACTGAAATGGGGATTTACTACCCCAGACAAAAAACATCAAAAGGAACCCCCATTCCTTTGGATGGGGTATGAACTCCATCCTGATAAATGGACAGTGCAGCCTATACAATTGCCAGACAAGGACAGCTGGACTGTCAATGATATACAGAAGTTAGTAGGAAAACTAAATTGGGCAAGTCAGATTTATCCAGGGATTAAAGTAAAGCAATTATGTAAACTCCTTAGGGGAGCCAAGGCACTAAC
>F1_Brazil_2002_AY173957
CCTCAAATCACTCTTTGGCAACGACCACTAGTCACAATAAAAGTAGGGGGACAGCTAAGGGAAGCTCTATTAGATACAGGAGCAGATGATACAGTATTAGAAGACATAAATTTGCAAGGAAAATGGAAACCAAAAATGATAGGGGGAATTGGAGGTTTTATCAAAGTAAAACAGTATGATAACATACTTATAGAAATTTGTGGACACAAGGCTATAGGTACAGTGTTGGTAGGACCTACGCCTGTCAACATAATTGGAAGAAACATGTTGACTCAGATTGGTTGTACTTTAAATTTTCCAATTAGTCCTATTGAAACTGTACCAGTAAAATTGAAGCCAGGAATGGATGGCCCAAAGGTTAAACAATGGCCATTGACAGAAGAAAAAATAAAAGCATTAACAGAAATATGTACAGAAATGGAAAAAGAAGGAAAAATTTCAAAAATTGGGCCTGAAAATCCATACAATACTCCAGTATTTGCCATAAAGAAAAAAGACAGTACTAAATGGAGAAAATTAGTAGATTTCAGAGAACTTAATAAAAGAACTCAAGATTTTTGGGAGGTTCAATTAGGAATACCACATCCTGCAGGGTTAAAAAAGAAAAAGTCAGTAACAGTACTGGATGTAGGGGATGCATATTTCTCAGT-TCCCTTAGATAAGGATTTCAGGAAGTACACTGCATTC--ACCATACCTAGTGTCAACAATGAGACACCAGGAATTAGGTACCAGTACAATGTGCTTCCACAAGGATGGAAAGGATCACCAGCAATATTCCAATGTAGCATGACAAAAATCTTAGATCCCTTTAGAACAAAAAATCCAGACTTAGTTATCTACCAATACATGGATGATTTGTATGTAGGGTCTGACTTAGAAATAGGGCAGCATAGAACAAAAGTAGAGGAGTTAAGAGAACATCTACTGAAATGGGGATTTACTACACCAGACAAAAAACATCAAAAAGAACCCCCATTCCTTTGGATGGGGTATGAACTCCATCCTGATAAATGGACAGTGCAGCCTATACAATTGCCAGACAAGGATAGCTGGACTGTCAATGATATACAGAAGTTAGTAGGAAAACTAAATTGGGCAAGTCAGATTTATCCAGGGATTAAAGTAAAGCAATTATGTAAACTCCTTAGRGGAGCYAAGACACTAAC
>F1_Brazil_2003_AY455782
CCTCAAATCACTCTTTGGCAACGACCCCTAGTCACAATAAAAATAGGGGGACAGCTAAAGGAAGCTCTATTAGATACAGGAGCAGATGATACAGTATTAGAAGACATAAATTTGCCAGGAAAATGGAAACCAAAAATGATAGGGGGAATTGGAGGTTTTATCAAAGTAAAACAGTATGACAACATACTCATAGAAATTTGTGGACACAAGGCTATAGGTACAGTGTTGGTAGGACCTACGCCTGTCAACATAATTGGCAGAAATATGTTGACTCAGATTGGTTGTACTTTAAATTTTCCAATTAGTCCTATTGAAACTGTACCAGTAAAATTGAAGCCAGGAATGGATGGCCCAAAGGTTAAACAATGGCCATTAACAGAAGAAAAAATAAAAGCATTAGCAGAAATATGTACAGAAATGGAAAAAGAAGGAAAAATTTCAAAAATTGGGCCTGAAAATCCATACAATACTCCAGTATTTGCCATAAAGAAAAAAGACAGTACTAAATGGAGAAAATTAGTAGATTTCAGAGAACTTAATAAAAGAACTCAAGATTTTTGGGAGGTTCAATTAGGAATACCGCATCCCGCCGGGTTAAAAAAGAAAAAGTCAGTAACAGTACTGGATGTGGGGGATGCATATTTTTCAGT-TCCCTTAGATAAGGAGTTCAGGAAGTACACTGCATTC--ACCATACCTAGTATCAACAATGAGACACCAGGAATTAGGTACCAGTACAATGTGCTTCCACAAGGATGGAAAGGATCACCAGCAATATTCCAATATAGCATGACAAAAATCTTAGATCCCTTTAGAGCAAAGAATCCAGACATAGTTATCTACCAATACATGGATGATTTGTATGTAGGATCTGATTTAGAAATAGGGCAGCATAGGACAAAAATAGAGGAGTTAAGAGAACATTTACTGAAATGGGGATTTACTACACCAGACAAAAAACATCAAAAAGAACCCCCATTCCTTTGGATGGGGTATGAACTCCATCCTGATAAATGGACAGTGCAGCCTATACAATTGCCAGACAAGGACAGCTGGACTGTCAATGATATACAGAAGTTAGTAGGAAAACTAAATTGGGCAAGTCAGATTTATCCAGGGATTAAAGTAAAGCAACTATGTAAACTCCTTAGGGGAGCCAAGGCACTAAC
>F1_Brazil_2003_FJ405153
CCTCAAATCACTCTTTGGCAACGACCCCTAGTCACAATAAAAGTAGGGGGACAGCTAAAGGAAGCTCTATTAGATACAGGAGCAGATGATACAGTATTAGAAGACATAAATTTGCCAGGAAAATGGAAACCAAAAATGATAGGGGGAATTGGAGGTTTTATCAAAGTAAAACAGTATGATAACATACTCATAGAAATTTGTGGACACAAGGCTATAGGTACAGTGTTGGTAGGACCTACGCCTGTCAACATAATTGGAAGAAATCTGTTGACTCAGMTTGGTTGCACTTTAAATTTTCCCATTAGTCCTATTGAAACTGTACCAGTAAAATTGAAGCCAGGAATGGATGGCCCAAAGGTTAAACAATGGCCATTGACAGAAGAAAAAATAAAAGCATTAACAGAAATMTGTACAGAAATGGAAAAAGAAGGAAAAATTTCAAAAATTGGGCCTGAAAATCCATACAATACTCCAGTATTTGCCATAAAGAAAAAAGACAGTACTAAATGGAGGAAATTAGTAGATTTCAGAGAACTTAATAAAAGAACTCAAGATTTTTGGGAGGTTCAATTAGGAATACCGCATCCTGCAGGGTTAAAAAAGAAAAAGTCAGTAACAGTACTGGATGTGGGGGATGCATATTTTTCART-TCCCTTAGATAAGGATTTCAGGAAGTACACTGCATTC--ACCATACCTAGTGTCAACAATGAGACACCGGGAATTAGGTACCAGTACAATGTGCTTCCACAAGGATGGAAAGGATCACCAGCAATATTYCAATGTAGCATGACAAAAATTTTAGAGCCCTTTAGAACAAAAAATCCAGACATAGTTATCTACCAATACGTGGATGATTTGTATGTAGGGTCTGACTTAGAAATAGGGCAGCATAGAACAAAAATAGAGGAGTTAAGAGAACATCTACTGAAATGGGGATTTACTACACCAGAYAAAAAACATCAAAAAGAACCCCCATTCCTTTGGATGGGGTATGAACTCCATCCTGATAAATGGACAGTGCAGCCTATACAATTGCCAGACAAGGACAGCTGGACTGTCAATGATATACAGAAGTTAGTAGGAAAACTAAATTGGGCAAGTCAGATTTATCCAGGGATTAAAGTAAAGCAACTATGTAAACTCCTTAGGGGAGCCAAGGCACTAAC
>F1_Chad_1999_AJ249238
CCTCAAATCACTTTTTGGCAGCGACCCTTAGTCACCATAAGAGTGGGGGGACAGCTAAGGGAAGCTCTATTAGATACAGGAGCAGATGATACAGTATTAGAAGACATAGATTTGCCAGGAAAATGGAAACCAAAAATAATAGGGGGAATTGGAGGTTTTATCAAAGTAAAACAGTATGATCAAATAACCATAGATATTTGTGGACACAAGGCTATAGGTACAGTGTTAGTAGGACCTACACCTGTCAACATAATTGGAAGGAATATGTTGACTCAGATTGGTTGCACTTTAAATTTTCCAATTAGTCCTATTGAAACTGTACCAGTAAAATTGAAGCCAGGAATGGATGGCCCAAAGGTTAAACAATGGCCATTGACAGAGGAAAAAATAAAAGCACTAACAGAAATATGTACAGATATGGAAAAAGAAGGAAAGATTTCAAAAATTGGGCCTGAAAATCCATACAATACTCCAATATTTGCCATAAAGAAAAAAGACAGTACTAAATGGAGAAAATTAGTAGATTTTAGAGAACTTAATAAAAGAACTCAAGATTTTTGGGAAGTTCAATTAGGAATACCACATCCTGCAGGGTTAAAAAAGAAAAAGTCAGTAACAGTACTAGATGTGGGGGATGCATATTTTTCAGT-TCCCTTAGATAAGGAGTTCAGGAAGTACACTGCATTC--ACCATACCTAGTCTCAACAATGAGACACCAGGAATCAGATACCAGTACAATGTGCTTCCACAAGGGTGGAAAGGATCACCAGCAATATTCCAAAGTAGTATGACAAAAATTTTAGAGCCCTTTAGAGCAAAAAATCCAGACATAGTTATCTACCAATACATGGATGATTTGTATGTAGGGTCTGACTTAGAACTAGGGCAGCATAGGATGAAAATAGAGGAGTTAAGGGAACATCTACTGAAATGGGGCTTTACTACACCAGACAAGAAACATCAGAAAGAACCCCCATTCCTTTGGATGGGGTATGAACTCCATCCTGATAAATGGACAGTACAGCCTATACAACTGCCAGAAAAGGACAGCTGGACTGTCAATGATATACAGAAGTTAGTAGGAAAATTAAATTGGGCAAGTCAGATTTATCCAGGGATTAAAATAAAGCAATTATGTAAACTCCTTAGGGGAGCCAAGGCACTAAC
>F1_Cyprus_2017_ON989250
CCTCAAATCACTCTTTGGCAACGACCCTTAGTCACAATACAAGTAGGGGGACAGATAAAGGAAGCTCTATTAGATACAGGAGCAGATGATACAGTATTAGAAGACATAAATTTGCCAGGAAAATGGAAGCCAAAAATGATAGGGGGAATTGGAGGTTTTATCAAAGTAAAACAGTATGATCAAATAACCATAGATATTTGTGGACACAAGGCTATAGGTACAGTGTTAGTRGGACCTACACCTGTCAACATAATTGGAAGGAATATGTTGACTCAGATTGGTTGCACTTTAAATTTTCCAATTAGTCCTATTGAAACTGTACCAGTAAAATTAAAGCCAGGAATGGATGGCCCAAAGGTTAAACAATGGCCATTGACAGAAGAAAAAATAAAAGCATTAACAGAAATATGTGCAGAAATGGAAAAGGAAGGAAAAATTTCAAAAATTGGGCCTGAAAATCCATACAATACTCCAGTATTTGCCATAAAGAAAAAAGACAGTACTAAATGGAGAAAATTAGTAGATTTTAGAGAACTTAATAAAAGAACTCAGGATTTTTGGGAAGTTCAATTAGGAATACCACATCCTGCAGGGTTAAAAAAGAAAAAGTCAGTAACAGTATTGGATGTGGGGGATGCATATTTTTCAGT-TCCCTTAGATAAGGAGTTCAGGAAGTACACTGCATTC--ACCATACCTAGTCTCAACAATGAGACACCAGGAATCAGATACCAGTACAATGTGCTTCCACAAGGATGGAAAGGATCACCAGCAATATTCCAATGTAGCATGACAAAAATCTTAGAGCCCTTTAGAGCAAAAAATCCAGAGATAGTTATCTACCAATACATGGATGATTTGTATGTAGGATCTGATTTAGAAATAGGGCAGCATAGGGCAAAAATAGAAGAGTTAAGGAAACATCTACTTGCATGGGGCTTTACTACACCAGACAAAAAACATCAGAAAGAACCTCCATTCCTTTGGATGGGGTATGAACTCCATCCTGATAAATGGACAGTACAGCCTATACAACTGCCAGACAAGGACAGCTGGACTGTCAATGACATACAGAAGCTAGTGGGAAAACTAAATTGGGCAAGTCAGATTTATCCAGGGATTAAAGTRAAACAATTGTGTAAACTCCTTAGGGGAACCAAGGCACTAAC
>F1_DRC_2002_KY392770
CCTCAAATCACTCTTTGGCAACGACCAGTAGTAACAATAAAAGTTGGGGGGCAGCTAAGGGAAGCTCTATTAGATACAGGAGCAGATGATACAGTATTAGAAGACATAAATTTGCCAGGAAAATGGAAACCAAGAATGATAGGGGGAATTGGAGGGTTTATCAAAGTAAAACAGTATGAGCAAGTAACCATAGAAATTTGTGGACAAAATGCTACAGGTACAGTATTAGTAGGACCTACACCTGTCAACATAATTGGAAGAAATATGTTGACTCAGATTGGTTGTACTTTAAATTTTCCAATTAGTCCTATTGAAACTGTACCAGTAAAATTGAAGCCAGGAATGGATGGCCCAAAGGTTAAACAATGGCCATTGACAGAAGAAAAAATAAAAGCACTAACAGAAATATGTACAGAAATGGAAAAAGAAGGAAAAATTTCAAAAATTGGGCCTGAAAATCCATACAATACTCCAGTATTTGCCATAAAGAAAAAGGACAGTACTAAATGGAGAAAATTAGTAGATTTCAGAGAACTTAACAAAAGAACTCAAGATTTTTGGGAAGTTCAATTAGGAATACCACATCCTGCAGGGTTAAAAAAGAAAAAGTCAGTAACAGTACTGGATGTGGGGGATGCATATTTTTCAGT-TCCCTTGGATAAGGATTTCAGGAAGTACACTGCATTC--ACCATACCTAGTATCAACAATGAGACACCAGGGATCAGATACCAGTACAATGTGCTTCCACAAGGATGGAAGGGATCACCAGCAATATTTCAATGTAGCATGACAAAAATCTTAGAGCCCTTTAGAATAAAAAATCCAGACATAGATATCTATCAATACATGGATGATTTGTATGTAGGGTCTGACTTAGAAATAGGGCAGCATAGGACAAAAATAGAGGAGTTAAGAGAACATCTCCTGAAATGGGGGTTTACTACACCAGACAAAAAACATCAGAAAGAGCCTCCATTCCTCTGGATGGGATATGAACTCCATCCTGATAAATGGACAGTGCAGACTATACAACTGCCAGATAAGGACAGCTGGACTGTCAATGATATACAGAAGTTAGTAGGAAAACTAAATTGGGCAAGTCAAATTTATCCAGGAATTAAAGTAAAGCAATTATGTAAACTCCTTAGGGGAGCCAAGGCACTCAC
>F1_DRC_2008_MN178953
CCTCAAATCACTCTTTGGCAACGACCCCTAGTCACAATAAAAGTAGGGGGGCAGCTAAGGGAAGCTCTATTAGATACAGGAGCAGATGATACAGTATTAGAAGACATAAATTTGCCAGGAAAATGGAAACCAAAAATGATAGGGGGAATTGGAGGTTTTATCAAAGTAAAACAGTATGATCAAATAACCATAGAAATTTGTGGACACAAGGCTATAGGTACAGTGTTAGTAGGACCTACACCTGTCAACATAATTGGAAGAAATATGTTGACTCAAATTGGTTGTACTCTAAATTTTCCAATTAGTCCTATTGAAACTGTACCAGTAAAATTGAAGCCAGGAATGGATGGCCCAAAGGTTAAACAATGGCCATTGACAGAAGAAAAAATAAAAGCACTAGTAGAAATATGTGCAGAAATGGAAAAAGAAGGAAAAATTTCAAAAATTGGGCCTGAAAATCCATACAATACTCCAGTATTTGCCATAAAGAAAAAAGACAGCACTAAATGGAGAAAGTTAGTAGATTTTAGAGAACTTAACAAAAGAACTCAAGATTTTTGGGAAGTTCAATTAGGAATACCACATCCTGCAGGGTTAAAAAAGAAAAAGTCAGTAACAGTATTGGATGTGGGGGATGCATATTTTTCAGT-TCCCTTAGATAAGGATTTCAGGAAGTACACTGCATTC--ACCATACCTAGTATCAACAATGAGACACCAGGAGTTAGATACCAGTATAATGTGCTTCCACAAGGATGGAAAGGATCACCAGCAATATTCCAATATAGCATGACAAAAATCTTAGAAACCTTTAGAACAAAAAATCCAGAAATAGTTATCTACCAATACATGGATGATTTGTATGTAGGGTCTGACTTAGAAATAGGGCAGCATAGGGCAAAAATAGAGGAGTTAAGAGAACATTTACTGAAATGGGGATTTACTACACCAGACAAAAAACATCAGAAAGAACCTCCCTTCCTTTGGATGGGGTATGAACTCCATCCTGATAAGTGGACAGTGCAGCCTATACAACTGCCTGACAAGGACAGTTGGACTGTCAACGATATACAGAAGTTAGTAGGAAAACTAAATTGGGCAAGTCAAATTTATCCAGGGATTAAAGTAAAGCAATTATGTAAACTCCTTAGGGGAGCCAAGGCACTCAC
>F1_France_2000_AJ287042
CCTCAAATCACTCTTTGGCAACGACCAGTAGTCACAGTAACAGTAGGGGGACAGCAAAGGGAAGCTCTATTAGATACAGGAGCAGATGATACAGTATTAGAAGACATAAATTTGCCAGGAAGATGGAAACCAAAAATGATAGGGGGAATTGGAGGTTTTATTAAAGTAAAACAGTATGATCAAATAGTCATAGAAATCTGTGGACACAAGGCTATAGGTACAGTGTTAGTAGGACCTACGCCTGTCAACATAATTGGAAGAAATATGTTGACTCAGATTGGCTGCACTTTAAATTTTCCAATCAGTCCTATTGAAACTGTACCAGTAAAATTGAAGCCAGGAATGGATGGCCCAAAGGTTAAACAATGGCCATTGACAGAAGAAAAAATAAAAGCACTAACAGAAATATGTACAGAAATGGAAAAAGAAGGAAAAATTTCAAAAATTGGGCCTGAAAATCCATACAATACTCCAGTATTTGCCATAAAGAAAAAAGACAGTACTAAATGGAGAAAATTAGTAGATTTCAGAGAACTTAATAAAAGAACTCAAGATTTTTGGGAAGTTCAATTAGGAATACCACATCCTGCAGGGTTAAAAAAGAAAAAGTCAGTAACAGTACTGGATGTGGGAGATGCATATTTTTCAGT-TCCCTTAGATAAGGATTTCAGGAAGTACACTGCATTC--ACCATACCTAGTATTAACAATGAGACACCAGGGATTAGATACCAGTACAATGTGCTTCCACAAGGATGGAAAGGATCACCAGCAATATTCCAATATAGCATGACAAAAATCTTAGAGCCCTTTAGAATAAAAAATCCAGACATAGTTATCTACCAATACATGGATGATTTGTATGTAGGGTCTGATTTAAAAATAGGGCAGCATAGGACAAAAATAGAAGAATTAAGAGGGCATCTACTGAAATGGGGATTCACTACACCAGACAAAAAACATCAGAAAGAACCTCCATTCCTTTGGATGGGGTATGAACTCCATCCTGATAAATGGACCGTGCAGCCTATACAACTGCCAGACAAGGAAAGCTGGACTGTCAATGATATACAGAAGTTAGTAGGAAAACTAAATTGGGCAAGTCAAATTTATCCAGGGATTAAAGTAAGGCAGTTATGTAAACTCCTTAGGGGAGCCAAGGCACTAAC
>F1_Italy_2006_FJ209060
---------------------------------ACAGTAAAAGTAGGRGGGCAGCTAAGGGAAGCTCTATTAGATACAGGAGCAGATGATACAGTATTAGAAGACATAAATTTGCCAGGAAAATGGAAACCAAAAATGATAGGGGGAATTGGAGGTTTTATCAAAGTAAAACAGTATGATCAAGTAACYATAGATATTTGTGGACATAAGGCTACAGGTACAGTGTTAGTAGGACCTACGCCTGTCAAYATAATTGGAAGGAATATGTTGACCCAGATTGGTTGCACTTTAAATTTTCCAATTAGTCCTATTGAAACTGTACCAGTAAAATTAAAGCCAGGAATGGATGGCCCAAAGGTTAAACAATGGCCATTGACAGAAGAAAAAATAAAAGCAYTARCAGAAATATGTACAGAMATGGAAMAAGAAGGAAAAATTTCAAAAATTGGGCCTGAAAATCCATACAATACCCCAATATTTGCYATAAAGAAAAAGGACAATACTAAATGGAGAAAATTAGTAGATTTTAGAGAACTTAATAARAGAACTCARGATTTTTGGGAAGTTCAATTRGGAATACCACATCCTGCAGGRTTAAAGAAGAAAAAGTCAGTAACAGTACTGGATGTGGGGGATGCATATTTTTCAGT-TCCCTTAGATAAGGAGTTCAGGAAGTACACTGCATTC--ACCATACCTAGTAYYAACAATGCGACACCAGGAATCAGATACCAGTACAATGTGCTTCCACAAGGATGGAAAGGATCACCAGCAATATTCCAATATAGCATGACAAAAATATTAGAGCCCTTTAGAGAGAAGAATCCAGGAATAGTTATCTACCAATACATGGATGATTTGTATGTAGGGTCTGACTTAGAACTAGGGCARCATAGGGCRAAAATAGAGGAGTTAAGAGMACATCTTATGAAATGGGGCTTTACTACACCAGACAAAAAACATCAGAAAGAACCCCCATTCCTTTGGATGGGGTATGAACTCCATCCTGATAAATGGACAGTGCAGCCTATACAACTGCCAGACAAGGACAGYTGGACTGTCAATGATATACAGAAGTTAGTAGGAAAACTAAATTGGGCAAGTCAAATTTATCCAGGGATTAAAGTAAGGCAGTTATGTAAACTCCTYAGGGGAGCCAAGGCACTAAC
>F1_Italy_2014_MN133179
CCTCAAATCACTCTTTGGCAACGACCAGTAGTGACAGTAAAAGTAGAGGGGCAGCTAAGGGAAGCTCTATTAGATACAGGAGCAGATGATACAGTATTAGAAGACATAAAATTGCCAGGAAAATGGAAACCAAAAATGATAGGGGGAATTGGAGGTTTTATCAAAGTAAAACAGTATGATCAAATAACCATAGATATTTGTGGACACAGGGCTACAGGTACAGTGTTAGTAGGACCTACGCCTGTCAACATAATTGGAAGRAATATGTTGACCAAGATTGGTTGCACTCTAAATTTTCCAATTAGTCCTATTGAAACTGTACCAGTAAAATTAAAACCAGGAATGGATGGCCCAAAGGTTAAACAATGGCCATTGACAGAAGAAAAAATAAAAGCACTAATAGAAATATGTACAGAAATGGAGAAAGAAGGAAAAATTACAAAAATTGGGCCTGAAAATCCATACAATACCCCAATATTTGCCATAAAGAAAAAGGATAGTACTAAATGGAGAAAATTGGTAGATTTTAGAGAACTTAATAAAAGAACTCAGGATTTTTGGGAAGTTCAATTAGGAATACCACATCCTGCAGGGTTAAARAAGAAAAAATCAGTAACAGTACTGGATGTGGGGGATGCATATTTTTCAGT-TCCCTTAGATAAGGAGTTCAGGAAGTACACCGCATTC--ACCATACCTAGTACCAACAATGAGACACCAGGAACCAGATACCAGTACAATGTACTTCCACAAGGATGGAAAGGATCACCAGCAATATTCCAATTCAGYATGACAAAGATCCTAGAGCCCTTTAGAAAGAAGAATCCAGAATTAGTTATCTACCAATATATGGATGATTTGTATGTAGGGTCAGACTTAGAAATAGGGCAGCATAGGGCAAAAATAGAGGAGTTAAGAAACCATCTACTGAAATGGGGCTTTACTACACCAGACAAAAAACATCAGAAAGAACCCCCATTCCTTTGGATGGGGTATGAACTCCATCCTGATAAATGGACAGTGCAGCCTATACAACTGCCGAACAAGGACAGCTGGACTGTCAATGATATACAGAAGTTAGTAGGAAAACTAAATTGGGCAAGTCAAATTTATCCAGGAATTAAAGTAAAGCAATTATGTAAACTCCTTAGGGGAGCCAAGGCACTAAC
>F1_Poland_2012_KM284389
CCTCAAATCACTCTTTGGCAACGACCAGTAGTGACAGTAAAAGTAGGGGGGCAGCTAAGGGAAGCTCTATTAGATACAGGAGCAGATGATACAGTATTAGAAGACATAAATTTGCCAGGGAAATGGAAACCAAAAATGATAGGGGGAATTGGAGGTTTTATCAAAGTAAAACAGTATGATCAAATAACCATAGATATTTGTGGATACAAGGCTACAGGTACAGTGTTAGTAGGACCTACGCCTGTCAACATAATTGGAAGAAATATGTTGACCCAGATTGGTTGCACTTTAAATTTTCCAATTAGTCCTATTGAAACTGTACCAGTAAAATTAAAACCAGGAATGGATGGCCCAAAGGTTAAACAATGGCCATTGACAGAAGAAAAAATAAAAGCACTAATGGAAATATGTGCAGAAATGGAGAAAGAAGGGAAAATTACAAAAATTGGGCCTGAAAATCCATACAATACCCCAATATTTGCCATAAAGAAAAAAGATAGTACTAAATGGAGAAAATTGGTAGATTTTAGAGAACTTAATAAAAGAACTCAGGATTTTTGGGAAGTTCAATTAGGAATACCACATCCTGCAGGGTTAAAGAAGAAGAAGTCAATAACAGTACTGGATGTGGGGGATGCATATTTTTCAGT-TCCCTTAGATAAGGAGTTCAGGAAGTACACCGCATTC--ACCATACCTAGCACCAACAATGAGACACCAGGAACCAGATACCAGTACAATGTGCTTCCACAAGGATGGAAAGGATCACCAGCAATATTCCAATTCAGCATGACAAAAATCTTAGAGCCCTTTAGAGAGAAAAATCCAGAATTAGTTATCTACCAATATATGGATGATTTGTATGTAGGGTCAGACTTAGAAATAGGGCAGCATAGGGCAAAAATAGAGGAGTTAAGAGGGCATCTACTGAAATGGGGCTTTACTACACCAGACAAAAAACATCAGAAAGAACCCCCATTCCTTTGGATGGGGTATGAACTCCATCCTGATAAATGGACAGTGCAGCCTATACAACTGCCAAACAAGGACAGCTGGACTGTCAATGATATACAGAAGTTAGTAGGAAAACTAAATTGGGCAAGTCAAATTTATCCAGGGATTAAAGTAAAGCAATTATGTAAACTCCTTAGGGGAGCCAAGGCACTAAC
>F1_Romania_2003_perinatal_HM191559
CCTCAAATCACTCTTTGGCAACGACCCTTAGTCACAATAAAAGTAGAGGGACAGCTAAGGGAAGCTCTATTAGATACAGGAGCAGATGATACAGTATTAGAAGAYATAAATTTGCCAGGAAAATGGAAGCCAAAAATGATAGGGGGAATTGGAGGTTTTATCAAAGTAAAACAGTATGATCAAATAACCATAGATATTTGTGGACACAAGGCCACAGGTACAGTGTTAGTAGGACCTACACCTGTCAACATAATTGGAAGRAATATGTTGACTCAGATTGGGTGCACTYTAAATTTTCCAATTAGTCCTATTGAAACTGTACCAGTRAAATTAAAGCCAGGAATGGATGGCCCAAAGGTTAAACAATGGCCATTGACAGAAGAGAAAATAAAAGCATTAACAGAAATATGTGCAGATATGGAGAARGAAGGAAAAATTTCAAAAATTGGGCCTGAAAATCCWTACAATACTCCAGTATTTGCCATAAAGAAAAAAGAYAGTACTAAATGGAGAAAATTAGTAGATTTTAGAGAACTTAATAAAAGAACTCAGGATTTTTGGGAAGTTCAATTAGGAATACCACATCCTGCAGGGTTAAAACAGAAAAAGTCAGTAACAGTATTGGATGTGGGAGATGCATATTTTTCAGT-TCCCTTAGATAAGGAGTTCAGAAAGTACACTGCATTC--ACAATACCTAGTCTCAATAATGAGACACCAGGAATCAGATACCAGTACAATGTGCTYCCACAAGGATGGAARGGATCACCAGCAATATTYCAACATAGCATGACAAAAATCTTAGAGCCCTTTAGAACAAAAAATCCAGACATAGTTATTTAYCAATACATGGATGATTTGTATGTAGGGTCTGACTTAGAACTAGGGCAGCATAGGGCAAAAATAGAGGAGTTAAGGGAACATCTAYTGAAATGGGGYTTTACTACACCAGACAAAAAACATCAGAAAGAACCTCCATTCCTTTGGATGGGGTATGAACTTCATCCAGATAAATGGACAGTGCAGCCTATACAACTGCCAGACAAGGACAGCTGGACTGTCAATGATATACAGAAGYTAGTAGGAAAACTAAATTGGGCAAGTCAGATTTATCCAGGGATTAAAGTAAAACAATTATGTAAACTCMTTAGGGGAGTCAAGGCAYTAAC
>F1_Romania_2003_perinatal_HM191560
CCTCAAATCACTCTTTGGCAACGACCAGTAGTCACAATAAAAGTAGAGGGACAGCTAAAGGAAGCTCTATTAGATACAGGAGCAGATGATACAGTATTAGAAGACATAAATTTGCCAGGAAAATGGAAGCCAAAAATGATAGGGGGAATTGGAGGTTTTATCAAAGTAAAACAGTATGATCAAATAACCATAGATATTTGTGGACAYAAGGCTACAGGTACAGTGTTAGTAGGACCTACACCTGTCAACATAATTGGAAGAAAYYTGTTGACTCAGATTGGTTGCACTTTAAATTTTCCAATTAGTCCTATTGAAACTGTACCAGTAAAATTAAAGCCAGGAATGGATGGCCCAARGGTTAAACAATGGCCATTGACAGAAGAGAAAATAAAAGCATTAACAGAAATATGTGCAGAAATGGAAAARGAAGGAAAAATTTCAAAAATTGGGCCTGAAAATCCATACAATACTCCARTATTTGCCATAAAGAAAAAAGACAGTACTAAATGGAGAAAATTAGTAGATTTTAGAGAACTTAATAAAAGAACTCAGGATTTTTGGGAAGTTCAATTAGGAATACCACATCCTGCAGGGTTAAAAAAGAAAAAGTCAGTAACAGTATTGGATGTGGGGGATGCATATTTTTCAGT-TCCCTTAGATAARGAGTTTAGGAAATACACTGCATTC--ACCATACCTAGCCTCAACAATGGGGCACCAGGAGTCAGATACCAGTACAATGTGCTTCCACAAGGATGGAAAGGATCACCAGCAATATTCCAACATAGCWTGACAAAAATCTTAGAGCCCTTTAGAACAAAATATCCAGAYATAGTTATCTACCAATACATGGATGAYTTGTATGTAGGGTCTGACTTAGAACTAGGGCAGCATAGGGCAAAAATAGAAGAGTTAAGGGCACATCTATTGAAATGGGGCTTTACTACACCAGACAAAAAACATCAGAAGGAACCTCCATTCCTTTGGATGGGGTATGAACTTCATCCAGATAAATGGACAGTGCAGCCTATACAAYTGCCAGACAAGGACAGCTGGACTGTCAATGATATACAGAAGYTAGTAGGAAAAYTAAATTGGGCAAGTCAGATTTATCCAGGGATTAAAGTAAAACAATTATGTAAACTCCTTAGGGGAGTCAAGGCACTAAC
>F1_Romania_2003_perinatal_HM191564
CCTCAAATCACTCTTTGGCAACGACCMWTAGTCWCAGTAAAAATAGAGGGACAGMTAAGRGAAGCTCTATTAGATACAGGAGCAGATGATACAGTATTAGAAGACATAAATTTGCCAGGAARATGGAAGCCAAAAATGATAGGGGGAATTGGAGGTTTTATCAAAGTAAAGCAGTATGATCAAATAACCATAGATATTTGTGGACACAAGGCTATAGGTACAGTGTTAGTAGGACCTACRCCTGTCAACATAATTGGAAGAAATATGTTGACTCAGATTGGTTGCACTTTAAATTTTCCAATTAGTCCTATTGAAACTGTACCAGTAAAATTAAAGCCAGGAATGGATGGCCCAAAGGTYAAACAATGGCCATTGACAGAAGARAAAATAAAAGCATTAACAGAAATATGTGCAGAWATGGAAAAGGAAGGAAAAATTTCAAAAATTGGGCCTGACAATCCATACAATACTCCAGTATTTGCCATAAAGAAAAAAGACAGTACTAAATGGAGAAAATTAGTAGATTTTAGAGAACTTAATAAAAGAACTCAGGATTTTTGGGAAGTTCAATTAGGAATACCACATCCTGCAGGGTTRAAAAAGAAAAAGTCAGTAACAGTATTGGATGTGGGRGATGCATATTTTTCAGT-TCCCTTAGATAAGGAGTTCAGAAAGTACACAGCATTC--ACCATACCTAGTCTCAACAATGAGACACCAGGAATCAGATACCAGTACAATGTGCTGCCACAAGGATGGAAAGGATCACCAGCAATATTCCAACATAGCATGACAAAAATTTTAGAGCCTTTTAGAACAAAAAATCCAGACATAGTCATCTACCAATACATGGATGATTTGTATGTAGGGTCTGACYTAGAAATAGGGCAGCATAGGRTAAAARTAGAGGAGTTAAGRGCACATCTCYTGAARTGGGGCTTYACTACACCAGACAAAAAACATCAGAAAGAACCTCCATTYCTTTGGATGGGGTATGAACTTCATCCAGATAAATGGACAGTGCAGCCTATAAAYCTGCCAGAYAAGGACAGCTGGACTGTCAATGATATACAGAAGCTAGTAGGAAAACTAAATTGGGCMAGTCAGATTTATCCAGGRATTAAAGTAAAACAATTATGTAAAYTACTTAGGGGAGCCAAGGCACTAAC
>F1_Romania_2003_perinatal_HM191565
CCTCAAATCACTCTTTGGCAACGACCCTTAGTCACAATAAAAGTAGAGGGACAGCTAAGGGAAGCTCTATTAGATACAGGAGCAGATGATACAGTATTAGAAGACATAAATTTGCCAGGAAAATGGAAGCCAAAAATGATAGGGGGAATTGGAGGTTTTATCAAAGTAAAACAGTATGATCAAATAACCATAGATATTTGTGGACACAAGGCTACAGGTACAGTGTTAGTAGGACCTACACCTGTCAACATAATTGGAAGAAATTTGTTGACTCAGATTGGTTGCACTYTAAATTTTCCAATTAGTCCTATTGAAACTGTACCAGTAAAATTAAAGCCAGGAATGGATGGCCCAAAGGTTAAACAATGGCCATTGACAGAAGAAAAAATAAAAGCATTAACAGAAATATGTGCAGAWATGGAAAAAGAAGGAAAAATTTCAAAARTTGGGCCTGAAAATCCATACAATACTCCAGTATTTGCYATAAASAAAAAAGACAGTRCTAAATGGAGAAAATTAGTAGATTTTAGAGAVCTTAATAAAAGAACCCARGATTTTTGGGAAGTTCAATTAGGAATACCACATCCTGCAGGGTTAAAAAAGAAAAAATCAGTAACAGTATTGGATGTGGGGGATGCATATTTTTCAGT-TCCCTTAGAYAARGAGTTCAGAAAGTACACTGCATTC--ACCATACCTAGTCTCAACAATGAGACACCAGGAATCAGATACCAGTACAATGTGCTTCCACAAGGATGGAAGGGATCACCAGCAATATTCCAATGTAGCATGACAAAAATCTTAGAGCCCTTTAGARCAAAAAATCCAGAAATAGTCATCTACCARTACATGGATGATTTGTATGTAGGGTCTGACTTAGAAATAGGGCAGCATAGAGAAAAAATAGAGGAGTTAAGGGAACAYCTACTGAAATGGGGYTTTACTACACCAGACAAAAARCATCAGAAAGAACCTCCATTCCTTTGGATGGGGTATGARCTTCATCCAGATAAATGGACAGTGCAGCCTATACARCTGCCAGACAAGGAYAGCTGGACTGTCAATGATATACAAAAGCTAGTAGGAAAACTAAATTGGGCAAGTCAGATTTATCCAGGGATTAAAGTAAAACAATTATGTAAACTCCTTAGGGGAGYCAAGKCACTAAC
>F1_Romania_2003_perinatal_HM191566
CCTCAAATCACTCTTTGGCAACGACCCTTAGTCATGATAAAAGTAGAGGGACAGCTAAGGGAAGCTCTATTAGATACAGGAGCAGATGATACAGTATTAGAAGACATAAATTTGCCAGGAAAATGGAAGCCAAAAATGATAGGGGGAATTGGAGGTTTTATCAAAGTAAAACAGTATGATCAAGTARCCATAGATATTTGTGGAYACAAGGCTAYAGGTRCAGTGTTAGTAGGACCTACRCCTGTCAACATAATTGGAAGAAATATGTTGACTCAGATTGGTTGCACTTTAAAYTTTCCAATTAGTCCYATTGAAACTGTACCAGTAAARTTAAAGCCAGGAATGGATGGCCCAAAAGTTAAACAATGGCCATTGACAGAAGAGAAAATAAAAGCATTAACAGAAATATGTGCAGATATGGAAAARGAAGGAAAAATTTCAAAAATTGGGCCTGAAAATCCATACAATACTCCAGTATTTGCCATAAAGAAAAAAGACAGTACTAAATGGAGAAAATTAGTAGATTTTAGAGAACTTAATAAGAGAACTCAGGATTTTTGGGAAGTTCAATTAGGAATACCACAYCCTGCAGGGTTAAAAAAGAAAAAGTCAGTAACAGTRTTRGATGTGGGGGATGCATATTTYTCAGT-TCCCTTAGATAAGGAGTTCAGAAAGTACACTGCATTC--ACCATACCTAGTCTCAACAATGAGACACCAGGAATCAGATATCAGTACAATGTGCTYCCACAAGGATGGAAAGGATCACCAGCAATATTCCAACATAGCATGACACAAATCTTAGAGCCCTTTAGARTAAAAAATCCAGACATAGTTATCTACCAATACATGGATGATTTGTATGTAGGGTCTGACTTAGARYTAGGGCAGCATAGGGCAAAARTAGAGGARCTAAGAGCACATCTACTGAAATGGGGCTTTACTACACCAGACAAAAARCATCAGAAAGAACCCCCATTCCTTTGGATGGGGTATGAACTTCATCCRGATAAATGGACAGTGCAGCCTATACAACTGCCARATAAGGACAGCTGGACTGTCAATGATATACAGAAGCTAGTAGGAAARCTAAATTGGGCAAGTCAGATTTATCCAGGGATTAAARTAAAACAATTATGTAAACTCMTTARGGGAACCAAGGCACTAAC
>F1_Romania_2003_perinatal_HM191567
CCTCAAATCACTCTTTGGCAACGACCMKTAGTCACAATAAAAGTAGGGGGACAGCTAAAGGAAGCTCTATTAGAYACAGGAGCAGATGATACAGTATTAGAAGACATAAATTTGCCAGGAAAATGGAAGCCAAAAATGATAGGGGGAATTGGAGGTTTTATCAAAGTAAAACAGTATGATCAAATAACCATAGATATTTGTGGACACAAGGCTAYAGGTWCAGTGTTAGTAGGACCTACRCCTGTCAACATAATTGGAAGAAAYATGTTGACTCAGATTGGTTGCACTTTAAATTTTCCAATTAGTCCTATTGAAACTGTACCAGTAAAATTAAAGCCAGGAATGGATGGCCCAARGGTTAAACAATGGCCATTGACAGAAGAGAAAATAAAAGCATTAACAGAAATATGTGCAGATATGGAAAARGAAGGAAAAATTTCAAAAATTGGGCCTGAAAATCCATACAATACTCCARTATTTGCCATAAAGAAAAAAGACAGTACTAAATGGAGAAAATTAGTAGATTTTAGAGAACTTAATAAGAGAACTCARGATTTTTGGGAAGTTCAATTAGGAATACCACATCCTGCAGGGTTAAAAAAGAAAARGTCAGTAACAGTATTGGATGTGGGRGATGCATATTTTTCAGT-TCCCTTAGATAAGGAGTTCAGAAAGTATACTGCATTC--ACCATACCTAGTCTCAAYAATGAGACACCAGGAATCAGATACCAGTACAATGTGCTTCCWCAAGGATGGAAAGGATCACCAGCAATATTCCAACATAGCATGACAAAAATCTTAGAGCCCTTTAGAACAAAAAATCCAGACATAGTTATCTACCAATACATGGATGATTTGTATGTAGGRTCTGAYTTAGAACTAGGRCAGCATAGGGCAAAAATAGAGGAGTTAAGGGMACATCTACTGAAATGGGGKTTTACTACACCAGACAAAAAACATCAGAAAGAACCTCCATTCCTTTGGATGGGGTATGAACTTCATCCRGATAAATGGACAGTGCAGCCTATACAACTGCCAGACAAGGAMAGCTGGACTGTCAATGATATACAGAAACTAGTAGGAAAATTAAATTGGGCAAGTCAGATTTATCCAGGGATTAAAGTAAARCAATTATGTAAACTCCTTAGRGGAGCCAAGGCACTAAC
>F1_Romania_2003_perinatal_JQ082984
CCTCAAATCACTCTTTGGCAACGACCMWTAGTCWCAGTAAAAATAGAGGGACAGMTAAGRGAAGCTCTATTAGATACAGGAGCAGATGATACAGTATTAGAAGACATAAATTTGCCAGGAARATGGAAGCCAAAAATGATAGGGGGAATTGGAGGTTTTATCAAAGTAAAGCAGTATGATCAAATAACCATAGATATTTGTGGACACAAGGCTATAGGTACAGTGTTAGTAGGACCTACRCCTGTCAACATAATTGGAAGAAATATGTTGACTCAGATTGGTTGCACTTTAAATTTTCCAATTAGTCCTATTGAAACTGTACCAGTAAAATTAAAGCCAGGAATGGATGGCCCAAAGGTYAAACAATGGCCATTGACAGAAGARAAAATAAAAGCATTAACAGAAATATGTGCAGAWATGGAAAAGGAAGGAAAAATTTCAAAAATTGGGCCTGACAATCCATACAATACTCCAGTATTTGCCATAAAGAAAAAAGACAGTACTAAATGGAGAAAATTAGTAGATTTTAGAGAACTTAATAAAAGAACTCAGGATTTTTGGGAAGTTCAATTAGGAATACCACATCCTGCAGGGTTRAAAAAGAAAAAGTCAGTAACAGTATTGGATGTGGGRGATGCATATTTTTCAGT-TCCCTTAGATAAGGAGTTCAGAAAGTACACAGCATTC--ACCATACCTAGTCTCAACAATGAGACACCAGGAATCAGATACCAGTACAATGTGCTGCCACAAGGATGGAAAGGATCACCAGCAATATTCCAACATAGCATGACAAAAATTTTAGAGCCTTTTAGAACAAAAAATCCAGACATAGTCATCTACCAATACATGGATGATTTGTATGTAGGGTCTGACYTAGAAATAGGGCAGCATAGGRTAAAARTAGAGGAGTTAAGRGCACATCTCYTGAARTGGGGCTTYACTACACCAGACAAAAAACATCAGAAAGAACCTCCATTYCTTTGGATGGGGTATGAACTTCATCCAGATAAATGGACAGTGCAGCCTATAAAYCTGCCAGAYAAGGACAGCTGGACTGTCAATGATATACAGAAGCTAGTAGGAAAACTAAATTGGGCMAGTCAGATTTATCCAGGRATTAAAGTAAAACAATTATGTAAAYTACTTAGGGGAGCCAAGGCACTAAC
>F1_Romania_2003_perinatal_JQ082985
CCTCAAATCACTCTTTGGCAACGACCCTTAGTCACAATAAAAGTAGAGGGACAGCTAAGGGAAGCTCTATTAGATACAGGAGCAGATGATACAGTATTAGAAGACATAAATTTGCCAGGAAAATGGAAGCCAAAAATGATAGGGGGAATTGGAGGTTTTATCAAAGTAAAACAGTATGATCAAATAACCATAGATATTTGTGGACACAAGGCTACAGGTACAGTGTTAGTAGGACCTACACCTGTCAACATAATTGGAAGAAATTTGTTGACTCAGATTGGTTGCACTYTAAATTTTCCAATTAGTCCTATTGAAACTGTACCAGTAAAATTAAAGCCAGGAATGGATGGCCCAAAGGTTAAACAATGGCCATTGACAGAAGAAAAAATAAAAGCATTAACAGAAATATGTGCAGAWATGGAAAAAGAAGGAAAAATTTCAAAARTTGGGCCTGAAAATCCATACAATACTCCAGTATTTGCYATAAASAAAAAAGACAGTRCTAAATGGAGAAAATTAGTAGATTTTAGAGAVCTTAATAAAAGAACCCARGATTTTTGGGAAGTTCAATTAGGAATACCACATCCTGCAGGGTTAAAAAAGAAAAAATCAGTAACAGTATTGGATGTGGGGGATGCATATTTTTCAGT-TCCCTTAGAYAARGAGTTCAGAAAGTACACTGCATTC--ACCATACCTAGTCTCAACAATGAGACACCAGGAATCAGATACCAGTACAATGTGCTTCCACAAGGATGGAAGGGATCACCAGCAATATTCCAATGTAGCATGACAAAAATCTTAGAGCCCTTTAGARCAAAAAATCCAGAAATAGTCATCTACCARTACATGGATGATTTGTATGTAGGGTCTGACTTAGAAATAGGGCAGCATAGAGAAAAAATAGAGGAGTTAAGGGAACAYCTACTGAAATGGGGYTTTACTACACCAGACAAAAARCATCAGAAAGAACCTCCATTCCTTTGGATGGGGTATGARCTTCATCCAGATAAATGGACAGTGCAGCCTATACARCTGCCAGACAAGGAYAGCTGGACTGTCAATGATATACAAAAGCTAGTAGGAAAACTAAATTGGGCAAGTCAGATTTATCCAGGGATTAAAGTAAAACAATTATGTAAACTCCTTAGGGGAGYCAAGKCACTAAC
>F1_Romania_2003_perinatal_JQ082987
CCTCAAATCACTCTTTGGCAACGACCCTTAGTCATGATAAAAGTAGAGGGACAGCTAAGGGAAGCTCTATTAGATACAGGAGCAGATGATACAGTATTAGAAGACATAAATTTGCCAGGAAAATGGAAGCCAAAAATGATAGGGGGAATTGGAGGTTTTATCAAAGTAAAACAGTATGATCAAGTARCCATAGATATTTGTGGAYACAAGGCTAYAGGTRCAGTGTTAGTAGGACCTACRCCTGTCAACATAATTGGAAGAAATATGTTGACTCAGATTGGTTGCACTTTAAAYTTTCCAATTAGTCCYATTGAAACTGTACCAGTAAARTTAAAGCCAGGAATGGATGGCCCAAAAGTTAAACAATGGCCATTGACAGAAGAGAAAATAAAAGCATTAACAGAAATATGTGCAGATATGGAAAARGAAGGAAAAATTTCAAAAATTGGGCCTGAAAATCCATACAATACTCCAGTATTTGCCATAAAGAAAAAAGACAGTACTAAATGGAGAAAATTAGTAGATTTTAGAGAACTTAATAAGAGAACTCAGGATTTTTGGGAAGTTCAATTAGGAATACCACAYCCTGCAGGGTTAAAAAAGAAAAAGTCAGTAACAGTRTTRGATGTGGGGGATGCATATTTYTCAGT-TCCCTTAGATAAGGAGTTCAGAAAGTACACTGCATTC--ACCATACCTAGTCTCAACAATGAGACACCAGGAATCAGATATCAGTACAATGTGCTYCCACAAGGATGGAAAGGATCACCAGCAATATTCCAACATAGCATGACACAAATCTTAGAGCCCTTTAGARTAAAAAATCCAGACATAGTTATCTACCAATACATGGATGATTTGTATGTAGGGTCTGACTTAGARYTAGGGCAGCATAGGGCAAAARTAGAGGARCTAAGAGCACATCTACTGAAATGGGGCTTTACTACACCAGACAAAAARCATCAGAAAGAACCCCCATTCCTTTGGATGGGGTATGAACTTCATCCRGATAAATGGACAGTGCAGCCTATACAACTGCCARATAAGGACAGCTGGACTGTCAATGATATACAGAAGCTAGTAGGAAARCTAAATTGGGCAAGTCAGATTTATCCAGGGATTAAARTAAAACAATTATGTAAACTCMTTARGGGAACCAAGGCACTAAC
>F1_Romania_2003_perinatal_JQ082988
CCTCAAATCACTCTTTGGCAACGACCCTTAGTCACAATAAAAGTAGAGGGACAGCTAAGGGAAGCTCTATTAGATACAGGAGCAGATGATACAGTATTAGAAGAYATAAATTTGCCAGGAAAATGGAAGCCAAAAATGATAGGGGGAATTGGAGGTTTTATCAAAGTAAAACAGTATGATCAAATAACCATAGATATTTGTGGACACAAGGCCACAGGTACAGTGTTAGTAGGACCTACACCTGTCAACATAATTGGAAGRAATATGTTGACTCAGATTGGGTGCACTYTAAATTTTCCAATTAGTCCTATTGAAACTGTACCAGTRAAATTAAAGCCAGGAATGGATGGCCCAAAGGTTAAACAATGGCCATTGACAGAAGAGAAAATAAAAGCATTAACAGAAATATGTGCAGATATGGAGAARGAAGGAAAAATTTCAAAAATTGGGCCTGAAAATCCWTACAATACTCCAGTATTTGCCATAAAGAAAAAAGAYAGTACTAAATGGAGAAAATTAGTAGATTTTAGAGAACTTAATAAAAGAACTCAGGATTTTTGGGAAGTTCAATTAGGAATACCACATCCTGCAGGGTTAAAACAGAAAAAGTCAGTAACAGTATTGGATGTGGGAGATGCATATTTTTCAGT-TCCCTTAGATAAGGAGTTCAGAAAGTACACTGCATTC--ACAATACCTAGTCTCAATAATGAGACACCAGGAATCAGATACCAGTACAATGTGCTYCCACAAGGATGGAARGGATCACCAGCAATATTYCAACATAGCATGACAAAAATCTTAGAGCCCTTTAGAACAAAAAATCCAGACATAGTTATTTAYCAATACATGGATGATTTGTATGTAGGGTCTGACTTAGAACTAGGGCAGCATAGGGCAAAAATAGAGGAGTTAAGGGAACATCTAYTGAAATGGGGYTTTACTACACCAGACAAAAAACATCAGAAAGAACCTCCATTCCTTTGGATGGGGTATGAACTTCATCCAGATAAATGGACAGTGCAGCCTATACAACTGCCAGACAAGGACAGCTGGACTGTCAATGATATACAGAAGYTAGTAGGAAAACTAAATTGGGCAAGTCAGATTTATCCAGGGATTAAAGTAAAACAATTATGTAAACTCMTTAGGGGAGTCAAGGCAYTAAC
>F1_Romania_2003_perinatal_JQ082989
CCTCAAATCACTCTTTGGCAACGACCAGTAGTCACWGTAAAAGTAGAGGGACAGCTAAGGGAAGCTCTATTAGATACAGGAGCAGATGAYACAGTATTAGAAGACATAAATTTGCCAGGAAAATGGAAGCCAAAAATGATAGGGGGAATTGGAGGTTTTATCAAAGTAAAACAGTATGATCAAATAACCATAGATATTTGTGGACACAAGGCTACAGGTACAGTGTTAGTAGGACCTACGCCTGTCAACATAATTGGAAGAAATTTGTTGACTCAGATTGGTTGCACTTTAAATTTTCCAATTAGTCCTATTGAAACTGTACCAGTAAAATTAAAGCCAGGAATGGATGGSCCAAARGTYAAACAATGGCCATTGACAGAAGAGAAAATAAAAGCATTAATAGAAATATGTACAGAAATGGAAAAAGAAGGAAAAATTTCAAAAATTGGGCCTGAAAATCCATACAATACTCCAGTATTTGCCATAAAGAAAAAAGACAGTACTAAATGGAGAAAATTAGTAGATTTTAGAGAACTTAATAAGAGAACTCAGGATTTTTGGGAAGTTCAATTAGGAATACCACATCCTGCAGGGTTRAAAAAGAAAAAGTCAGTAACAGTRTTGGATGTGGGGGATGCATATTTTTCAGT-TCCCTTTGATAAGGAGTTTAGAAAGTAYACTGCATTY--ACCATACCTAGTCTCAACAATGAGACACCAGGAATCAGATACCAGTACAATGTGCTKCCACAAGGATGGAAAGGATCACCAGCAATATTCCAACATAGCATGACAAAAATCTTAGAGCCCTTTAGAACAAAAAATCCAGACATAGTTATCTACCAATACATGGATGATTTGTATGTAGGGTCTGACTTAGAACTAGGGCAGCATAGGGCAAAAATAGARGAGTTAAGGRCACATCTRCTGAAATGGGGYTTTACTACACCAGACAAAAAACATCAGAAAGARCCTCCATTCCTTTGGATGGGGTATGAACTTCATCCAGATAARTGGACAGTGCAGCCTATACAACTGCCAGACAAGGACAGCTGGACRGTCAATGATATACAGAAGCTAGTAGGAAAACTAAATTGGGCAAGTCAGATTTATCCAGGGATTAAAGTAAAACAATTATGTAAACTCCTTAGRGGAACCAAGGCACTAAC
>F1_Romania_2003_perinatal_JQ082990
[truncated: 31,038 more chars]
